# Supplementary material for: Learning few-shot imitation as cultural transmission
Source: Nat Commun. 2023 Nov 28;14:7536. doi: 10.1038/s41467-023-42875-2 (PMC10684502; doi:10.1038/s41467-023-42875-2)
Supplement: Supplementary file 36 — Source Data [file 41467_2023_42875_MOESM36_ESM.zip]

Archive with 18 entries (18 files):
- Source Data/7b.csv
- Source Data/8a.csv
- Source Data/2 (right).csv
- Source Data/8b.csv
- Source Data/7a.csv
- Source Data/2 (left).csv
- Source Data/4b (right).csv
- Source Data/4b (left).csv
- Source Data/5a.csv
- Source Data/3b (left).csv
- Source Data/3b (right).csv
- Source Data/3a (right).csv
- Source Data/4b (middle).csv
- Source Data/5b.csv
- Source Data/4a.csv
- Source Data/3b (middle).csv
- Source Data/3a (left).csv
- Source Data/3a (middle).csv
