# Supplementary material for: Learning few-shot imitation as cultural transmission
Source: Nat Commun. 2023 Nov 28;14:7536. doi: 10.1038/s41467-023-42875-2 (PMC10684502; doi:10.1038/s41467-023-42875-2)
Supplement: Supplementary file 36 — Source Data [file 41467_2023_42875_MOESM36_ESM.zip › Source Data/7b.csv]

Game	Normalised score	Normalised score (95% +/-)
S=4 C=0	1.916337289	0.08839029115
S=4 C=1	1.451126194	0.1151614497
S=5 C=0	1.836048946	0.1440214829
S=5 C=1	1.709532967	0.2155558735
S=5 C=2	1.744039225	0.1879784425
S=5 C=3	1.828578921	0.1373620725
S=5 C=5	2.046352814	0.06327499326
S=6 C=0	1.514031371	0.1103498628
S=6 C=1	1.030863838	0.1470569545
S=6 C=2	0.9132760989	0.2023266123
S=6 C=3	1.022748779	0.1499108335
S=6 C=4	0.902149309	0.1199069441
S=6 C=5	1.031684982	0.112145696
S=6 C=6	0.8149791875	0.1757987854
