# Supplementary material for: Learning few-shot imitation as cultural transmission
Source: Nat Commun. 2023 Nov 28;14:7536. doi: 10.1038/s41467-023-42875-2 (PMC10684502; doi:10.1038/s41467-023-42875-2)
Supplement: Supplementary file 36 — Source Data [file 41467_2023_42875_MOESM36_ESM.zip › Source Data/8a.csv]

Episode steps	Neural activation	Label
0	-0.6454457641	Bot present
1	-0.398267597	Bot present
2	-0.2587371469	Bot present
3	-0.1457771659	Bot present
4	-0.285856843	Bot present
5	-0.3577573001	Bot present
6	-0.3901533484	Bot present
7	-0.2955805659	Bot present
8	-0.1910821348	Bot present
9	-0.08911697567	Bot present
10	-0.06042398512	Bot present
11	-0.06639241427	Bot present
12	-0.1117989346	Bot present
13	-0.1142551079	Bot present
14	-0.114564456	Bot present
15	-0.1344924122	Bot present
16	-0.1385889351	Bot present
17	-0.1263137758	Bot present
18	-0.1509284973	Bot present
19	-0.1580919623	Bot present
20	-0.1497067064	Bot present
21	-0.1278793216	Bot present
22	-0.1199662015	Bot present
23	-0.108461298	Bot present
24	-0.09809036553	Bot present
25	-0.1020459756	Bot present
26	-0.1101679802	Bot present
27	-0.06993732601	Bot present
28	-0.04851594567	Bot present
29	-0.041759599	Bot present
30	-0.03785720468	Bot present
31	-0.04024907202	Bot present
32	-0.0388055034	Bot present
33	-0.0358953774	Bot present
34	-0.0229599867	Bot present
35	-0.02674338035	Bot present
36	-0.01968570985	Bot present
37	-0.01948513463	Bot present
38	-0.01936372928	Bot present
39	-0.01596600376	Bot present
40	-0.005939864554	Bot present
41	-0.006322360598	Bot present
42	-0.007153226063	Bot present
43	-0.008459193632	Bot present
44	-0.01001675706	Bot present
45	-0.006534899585	Bot present
46	-0.009893208742	Bot present
47	-0.01345379371	Bot present
48	-0.01450170018	Bot present
49	-0.01462081168	Bot present
50	-0.01834698953	Bot present
51	-0.01181191858	Bot present
52	-0.01170178223	Bot present
53	-0.0132148806	Bot present
54	-0.008163733408	Bot present
55	-0.01359923556	Bot present
56	-0.009204765782	Bot present
57	-0.008277774788	Bot present
58	-0.008367253467	Bot present
59	-0.01353330165	Bot present
60	-0.01144255232	Bot present
61	-0.009444290772	Bot present
62	-0.01051634829	Bot present
63	-0.01046341006	Bot present
64	-0.001108347671	Bot present
65	-0.01500929426	Bot present
66	-0.03247400001	Bot present
67	-0.05475766584	Bot present
68	-0.0905155912	Bot present
69	-0.06101475656	Bot present
70	-0.1150431633	Bot present
71	-0.09763294458	Bot present
72	-0.1116795838	Bot present
73	-0.117878221	Bot present
74	-0.1064019576	Bot present
75	-0.1127382442	Bot present
76	-0.07413245738	Bot present
77	-0.05799546465	Bot present
78	-0.04677538201	Bot present
79	-0.03806767613	Bot present
80	-0.02984543703	Bot present
81	-0.03138863295	Bot present
82	-0.01304309256	Bot present
83	-0.005199425854	Bot present
84	0.001249258406	Bot present
85	0.002888638061	Bot present
86	0.006943406072	Bot present
87	0.01041385811	Bot present
88	0.01548679732	Bot present
89	-0.007678527385	Bot present
90	-0.01634913497	Bot present
91	-0.007465731353	Bot present
92	-0.005692414008	Bot present
93	-0.005153534468	Bot present
94	-0.004654719029	Bot present
95	-0.004215862602	Bot present
96	-0.008620736189	Bot present
97	-0.006525753997	Bot present
98	-0.00615874026	Bot present
99	-0.005939323921	Bot present
100	-0.006248714402	Bot present
101	-0.006012309343	Bot present
102	-0.00607753126	Bot present
103	-0.005046307575	Bot present
104	-0.004968139809	Bot present
105	-0.004611507989	Bot present
106	-0.009955098853	Bot present
107	-0.004636622965	Bot present
108	-0.00447988091	Bot present
109	-0.005596095696	Bot present
110	-0.005535519682	Bot present
111	-0.004637653008	Bot present
112	-0.005517859943	Bot present
113	-0.001986741088	Bot present
114	-0.0007971578743	Bot present
115	-0.001002567005	Bot present
116	-0.001355880057	Bot present
117	-0.00172308844	Bot present
118	-0.002467864659	Bot present
119	-0.002485942328	Bot present
120	-0.005149811972	Bot present
121	-0.002554288367	Bot present
122	-0.003839435056	Bot present
123	-0.00560705876	Bot present
124	-0.004880575929	Bot present
125	-0.006863176357	Bot present
126	-0.006245868281	Bot present
127	-0.003742958186	Bot present
128	-0.007453448605	Bot present
129	-0.005277336109	Bot present
130	-0.00592292333	Bot present
131	-0.005444213282	Bot present
132	-0.006735644303	Bot present
133	-0.00494763907	Bot present
134	-0.005862106569	Bot present
135	-0.003570646513	Bot present
136	-0.003370370949	Bot present
137	-0.002683528466	Bot present
138	-0.001888363855	Bot present
139	-0.002933221869	Bot present
140	-0.002014998812	Bot present
141	-0.002107101027	Bot present
142	-0.001982207177	Bot present
143	-0.002479590243	Bot present
144	-0.002517696936	Bot present
145	-0.002372861374	Bot present
146	-0.003940830007	Bot present
147	-0.002371211303	Bot present
148	-0.002669117413	Bot present
149	-0.002682087012	Bot present
150	-0.007231955882	Bot present
151	-0.004123445135	Bot present
152	-0.004404416773	Bot present
153	-0.006544257514	Bot present
154	-0.005530302878	Bot present
155	-0.00683269836	Bot present
156	-0.006537010893	Bot present
157	-0.009164434858	Bot present
158	-0.008167762309	Bot present
159	-0.006500571035	Bot present
160	-0.01455836929	Bot present
161	-0.006353504024	Bot present
162	-0.00939053297	Bot present
163	-0.0101678744	Bot present
164	-0.01039820723	Bot present
165	-0.01128661819	Bot present
166	-0.008339721709	Bot present
167	-0.0128996186	Bot present
168	-0.005917695817	Bot present
169	-0.007075097878	Bot present
170	-0.007569222711	Bot present
171	-0.005084401462	Bot present
172	-0.001373925013	Bot present
173	-0.003879506141	Bot present
174	-0.004530106671	Bot present
175	-0.003176379483	Bot present
176	-0.002092975192	Bot present
177	-0.003924518358	Bot present
178	-0.005867159925	Bot present
179	-0.002086363267	Bot present
180	-0.002128829947	Bot present
181	-0.001481779036	Bot present
182	-0.001617251779	Bot present
183	-0.001811692026	Bot present
184	-0.002524925862	Bot present
185	-0.003405715805	Bot present
186	-0.01202939823	Bot present
187	-0.01711177453	Bot present
188	-0.01074745413	Bot present
189	-0.007459083106	Bot present
190	-0.00383358798	Bot present
191	-0.0004132600152	Bot present
192	0.004241885152	Bot present
193	0.006384932436	Bot present
194	0.01029640343	Bot present
195	0.01517455373	Bot present
196	0.01929987222	Bot present
197	-0.003926011734	Bot present
198	-0.001748834387	Bot present
199	-0.001400090521	Bot present
200	-0.001843586098	Bot present
201	-0.004927766509	Bot present
202	-0.007532441989	Bot present
203	-0.004178226925	Bot present
204	-0.002276228042	Bot present
205	0.003049806226	Bot present
206	0.009265853092	Bot present
207	0.01213537622	Bot present
208	0.01349239703	Bot present
209	0.01058489922	Bot present
210	0.0145132672	Bot present
211	-0.007391360588	Bot present
212	-0.06455887109	Bot present
213	-0.06175824255	Bot present
214	-0.0486750491	Bot present
215	-0.01950518414	Bot present
216	-0.01285225432	Bot present
217	-0.003960063215	Bot present
218	-0.003034254769	Bot present
219	-0.005183363799	Bot present
220	-0.006759386044	Bot present
221	-0.007565566339	Bot present
222	-0.004057973158	Bot present
223	-0.004318689462	Bot present
224	-0.006680815015	Bot present
225	-0.03361524269	Bot present
226	-0.01890274696	Bot present
227	-0.01725343987	Bot present
228	-0.009799731895	Bot present
229	-0.003908056766	Bot present
230	-0.004037455656	Bot present
231	-0.01238851063	Bot present
232	-0.01270744391	Bot present
233	-0.007603775244	Bot present
234	-0.006406699307	Bot present
235	-0.006145142484	Bot present
236	-0.007698679809	Bot present
237	-0.006436685566	Bot present
238	-0.004428763408	Bot present
239	-0.005112668965	Bot present
240	-0.003671068698	Bot present
241	-0.003379191272	Bot present
242	-0.00541777676	Bot present
243	-0.005085534416	Bot present
244	-0.006641048938	Bot present
245	-0.006422862411	Bot present
246	-0.008694156073	Bot present
247	-0.008287198842	Bot present
248	-0.008857285604	Bot present
249	-0.009383304045	Bot present
250	-0.00802232977	Bot present
251	-0.01634577103	Bot present
252	-0.01838181913	Bot present
253	-0.02699263766	Bot present
254	-0.02641015127	Bot present
255	-0.0268348828	Bot present
256	-0.02321092971	Bot present
257	-0.02576538362	Bot present
258	-0.03707382828	Bot present
259	-0.03892760724	Bot present
260	-0.05920873955	Bot present
261	-0.1013186127	Bot present
262	-0.1031058505	Bot present
263	-0.1027630493	Bot present
264	-0.05043506995	Bot present
265	-0.04777667671	Bot present
266	-0.04400386661	Bot present
267	-0.04579201341	Bot present
268	-0.02966114692	Bot present
269	-0.02296814881	Bot present
270	-0.02690107375	Bot present
271	-0.02875154652	Bot present
272	-0.02784096263	Bot present
273	-0.0412697494	Bot present
274	-0.06192837656	Bot present
275	-0.08550055325	Bot present
276	-0.07795639336	Bot present
277	-0.07032329589	Bot present
278	-0.08382457495	Bot present
279	-0.07636714727	Bot present
280	-0.07352890819	Bot present
281	-0.07645453513	Bot present
282	-0.09192164242	Bot present
283	-0.08573143929	Bot present
284	-0.08372344822	Bot present
285	-0.0893163383	Bot present
286	-0.08565177023	Bot present
287	-0.0873284936	Bot present
288	-0.09885241836	Bot present
289	-0.08819511533	Bot present
290	-0.09550279379	Bot present
291	-0.08581425995	Bot present
292	-0.08662431687	Bot present
293	-0.07496854663	Bot present
294	-0.091768682	Bot present
295	-0.09140792489	Bot present
296	-0.05951965973	Bot present
297	-0.0694809258	Bot present
298	-0.0755051747	Bot present
299	-0.05902695283	Bot present
300	-0.04918375984	Bot present
301	-0.03672574833	Bot present
302	-0.02971787006	Bot present
303	-0.02728565596	Bot present
304	-0.04185705632	Bot present
305	-0.02450281754	Bot present
306	-0.0335246399	Bot present
307	-0.004245744552	Bot present
308	-0.02670806833	Bot present
309	-0.02328925952	Bot present
310	-0.04319085926	Bot present
311	-0.04757568985	Bot present
312	-0.05477480963	Bot present
313	-0.09952190518	Bot present
314	-0.1298511326	Bot present
315	-0.1414844841	Bot present
316	-0.1141481176	Bot present
317	-0.1688212603	Bot present
318	-0.1354832351	Bot present
319	-0.1616703868	Bot present
320	-0.1567002833	Bot present
321	-0.1562442929	Bot present
322	-0.1300574392	Bot present
323	-0.02844763547	Bot present
324	-0.03506023437	Bot present
325	-0.04824655876	Bot present
326	-0.03863440081	Bot present
327	-0.03292039409	Bot present
328	-0.03682786226	Bot present
329	-0.03056680039	Bot present
330	-0.0434233658	Bot present
331	-0.04870074615	Bot present
332	-0.04649286345	Bot present
333	-0.03627404943	Bot present
334	-0.03787600249	Bot present
335	-0.0332875587	Bot present
336	-0.05256574601	Bot present
337	-0.05560015142	Bot present
338	-0.04144757986	Bot present
339	-0.05244300514	Bot present
340	-0.04361053929	Bot present
341	-0.03980613872	Bot present
342	-0.03606798872	Bot present
343	-0.03826320171	Bot present
344	-0.07085545361	Bot present
345	-0.03867469355	Bot present
346	-0.04072497785	Bot present
347	-0.06652984768	Bot present
348	-0.05388327688	Bot present
349	-0.05342376977	Bot present
350	-0.04245579988	Bot present
351	-0.04714007303	Bot present
352	-0.0509096235	Bot present
353	-0.03887793422	Bot present
354	-0.04457130656	Bot present
355	-0.03865354508	Bot present
356	-0.04548262805	Bot present
357	-0.04184349254	Bot present
358	-0.03507209942	Bot present
359	-0.02572449297	Bot present
360	-0.01596133038	Bot present
361	-0.02088838443	Bot present
362	-0.02064414509	Bot present
363	-0.02136495337	Bot present
364	-0.01779018529	Bot present
365	-0.02290558442	Bot present
366	-0.02304147743	Bot present
367	-0.02023945749	Bot present
368	-0.01708946191	Bot present
369	-0.0190970879	Bot present
370	-0.01837440021	Bot present
371	-0.02114247344	Bot present
372	-0.02377545834	Bot present
373	-0.03258359432	Bot present
374	-0.03642563894	Bot present
375	-0.03718002141	Bot present
376	-0.04102157056	Bot present
377	-0.0224557016	Bot present
378	-0.01997143216	Bot present
379	-0.03309187666	Bot present
380	-0.02792294696	Bot present
381	-0.02815481648	Bot present
382	0.008634216152	Bot present
383	-0.02958766371	Bot present
384	-0.01728088781	Bot present
385	-0.01443660632	Bot present
386	-0.02105153538	Bot present
387	-0.02157183737	Bot present
388	-0.01970810257	Bot present
389	-0.02198555134	Bot present
390	-0.03132975101	Bot present
391	-0.04661428928	Bot present
392	-0.04751464352	Bot present
393	-0.06470620632	Bot present
394	-0.06817982346	Bot present
395	-0.1120860949	Bot present
396	-0.1437043399	Bot present
397	-0.1668862849	Bot present
398	-0.1685902774	Bot present
399	-0.1952758282	Bot present
400	-0.1871115863	Bot present
401	-0.2480727285	Bot present
402	-0.2016676515	Bot present
403	-0.2124094963	Bot present
404	-0.1751170605	Bot present
405	-0.0632937476	Bot present
406	-0.03609561548	Bot present
407	-0.02585672028	Bot present
408	-0.01723208092	Bot present
409	-0.01330681611	Bot present
410	-0.008573536761	Bot present
411	-0.003067887621	Bot present
412	0.002419377211	Bot present
413	0.008203072473	Bot present
414	0.01338451263	Bot present
415	0.02569648065	Bot present
416	0.02582147345	Bot present
417	0.02987996861	Bot present
418	-0.004145038314	Bot present
419	-0.004154582042	Bot present
420	-0.03141431138	Bot present
421	-0.01038154401	Bot present
422	-0.01379852742	Bot present
423	-0.01181311719	Bot present
424	-0.003513767617	Bot present
425	-0.006273124833	Bot present
426	-0.004462148994	Bot present
427	-0.004835244268	Bot present
428	-0.006206232123	Bot present
429	-0.005881310441	Bot present
430	-0.003408477176	Bot present
431	-0.004293512087	Bot present
432	-0.007244174369	Bot present
433	-0.007637049071	Bot present
434	-0.006225575693	Bot present
435	-0.01001058146	Bot present
436	-0.01050948072	Bot present
437	-0.009291815571	Bot present
438	-0.007630891167	Bot present
439	-0.008700514212	Bot present
440	-0.0110500697	Bot present
441	-0.006539566442	Bot present
442	-0.009231703356	Bot present
443	-0.009059351869	Bot present
444	-0.008200320415	Bot present
445	-0.0166696813	Bot present
446	-0.01161642652	Bot present
447	-0.01616325602	Bot present
448	-0.01420309953	Bot present
449	-0.01325394213	Bot present
450	-0.0167995505	Bot present
451	-0.0122407563	Bot present
452	-0.01592897251	Bot present
453	-0.01520245615	Bot present
454	-0.009506508708	Bot present
455	0.002020715037	Bot present
456	0.008779844269	Bot present
457	0.02120053209	Bot present
458	0.02279315144	Bot present
459	-0.02207325958	Bot present
460	-0.004576688632	Bot present
461	-0.009082298726	Bot present
462	-0.008046714589	Bot present
463	-0.005252369214	Bot present
464	-0.03563740477	Bot present
465	-0.05935316905	Bot present
466	-0.06218658015	Bot present
467	-0.0476934053	Bot present
468	-0.04227349535	Bot present
469	-0.03232540935	Bot present
470	-0.03740235418	Bot present
471	-0.03830231354	Bot present
472	-0.02423151769	Bot present
473	-0.01682702824	Bot present
474	-0.01474301796	Bot present
475	-0.01955448277	Bot present
476	-0.0250109937	Bot present
477	-0.02054013498	Bot present
478	-0.02182269283	Bot present
479	-0.0263519045	Bot present
480	-0.02050959133	Bot present
481	-0.01400757954	Bot present
482	-0.02051316388	Bot present
483	-0.01998051815	Bot present
484	-0.01962504722	Bot present
485	-0.01607463881	Bot present
486	-0.0221186392	Bot present
487	-0.02380274422	Bot present
488	-0.01674521156	Bot present
489	-0.01736688614	Bot present
490	-0.01805560291	Bot present
491	-0.02070823684	Bot present
492	-0.02558037452	Bot present
493	-0.01541316975	Bot present
494	-0.01342875324	Bot present
495	-0.0112494817	Bot present
496	-0.009466357529	Bot present
497	-0.01132477634	Bot present
498	-0.01007642876	Bot present
499	-0.0111240847	Bot present
500	-0.01415015198	Bot present
501	-0.009788943455	Bot present
502	-0.009874531999	Bot present
503	-0.007011419162	Bot present
504	-0.01095968578	Bot present
505	-0.006899120752	Bot present
506	-0.006014088169	Bot present
507	-0.005560968537	Bot present
508	-0.006032988895	Bot present
509	-0.00654443074	Bot present
510	-0.004969671369	Bot present
511	-0.006074347533	Bot present
512	-0.005972168408	Bot present
513	-0.005699703936	Bot present
514	-0.005756566301	Bot present
515	-0.009169035591	Bot present
516	-0.009815627709	Bot present
517	-0.007491300814	Bot present
518	-0.005286067259	Bot present
519	-0.006536900997	Bot present
520	-0.009350076318	Bot present
521	-0.007965902798	Bot present
522	-0.007189359516	Bot present
523	-0.009717657231	Bot present
524	-0.005250840448	Bot present
525	-0.00548511697	Bot present
526	-0.004903480411	Bot present
527	-0.005747436546	Bot present
528	-0.007002253085	Bot present
529	-0.006425296888	Bot present
530	-0.005844935775	Bot present
531	-0.004893994424	Bot present
532	-0.005522388499	Bot present
533	-0.006492680404	Bot present
534	-0.005610486493	Bot present
535	-0.003822915256	Bot present
536	-0.006109794136	Bot present
537	-0.006456387695	Bot present
538	-0.0105107557	Bot present
539	-0.01257634256	Bot present
540	-0.01504278649	Bot present
541	-0.01529874001	Bot present
542	-0.01666299812	Bot present
543	-0.01445018128	Bot present
544	-0.01536628138	Bot present
545	-0.02491340227	Bot present
546	-0.03055755235	Bot present
547	-0.02589645423	Bot present
548	-0.02435412258	Bot present
549	-0.02283312939	Bot present
550	-0.02055259794	Bot present
551	-0.0161588937	Bot present
552	-0.01408479456	Bot present
553	-0.009353024885	Bot present
554	-0.006637660321	Bot present
555	-0.005661713891	Bot present
556	-0.09585030377	Bot present
557	-0.1671403795	Bot present
558	-0.1490111947	Bot present
559	-0.1780654043	Bot present
560	-0.1771318018	Bot present
561	-0.1985974908	Bot present
562	-0.1724837124	Bot present
563	-0.1392967552	Bot present
564	-0.157752499	Bot present
565	-0.2005744129	Bot present
566	-0.1999457926	Bot present
567	-0.1396799088	Bot present
568	-0.182814762	Bot present
569	-0.0835166797	Bot present
570	-0.1375778317	Bot present
571	-0.03517234698	Bot present
572	-0.02251261845	Bot present
573	-0.02735959552	Bot present
574	-0.03231371567	Bot present
575	-0.01521177497	Bot present
576	-0.009901504964	Bot present
577	-0.008073859848	Bot present
578	-0.009887565859	Bot present
579	-0.01187514886	Bot present
580	-0.003164582653	Bot present
581	-0.005748008378	Bot present
582	-0.004609587602	Bot present
583	-0.004556081258	Bot present
584	-0.009203885682	Bot present
585	-0.008778467774	Bot present
586	-0.007626794744	Bot present
587	-0.005927781574	Bot present
588	-0.005100301001	Bot present
589	-0.000731968903	Bot present
590	-0.005859739613	Bot present
591	-0.00299830013	Bot present
592	-0.01018393505	Bot present
593	-0.01096038707	Bot present
594	-0.006956886034	Bot present
595	-0.004763196688	Bot present
596	-0.0005974718952	Bot present
597	0.002864548238	Bot present
598	0.006081801839	Bot present
599	0.008669167757	Bot present
600	0.006630977616	Bot present
601	0.007230964955	Bot present
602	0.005722446833	Bot present
603	0.004857008811	Bot present
604	-0.02486212924	Bot present
605	-0.1868685633	Bot present
606	-0.1492396742	Bot present
607	-0.1473384798	Bot present
608	-0.1620793641	Bot present
609	-0.08579228073	Bot present
610	-0.04956483096	Bot present
611	-0.01373327523	Bot present
612	-0.009376229718	Bot present
613	-0.01371432655	Bot present
614	-0.01928348467	Bot present
615	-0.02103538439	Bot present
616	-0.01695598103	Bot present
617	-0.01487803832	Bot present
618	-0.01142682321	Bot present
619	-0.01388962008	Bot present
620	-0.01037634816	Bot present
621	-0.009319362231	Bot present
622	-0.01067084819	Bot present
623	-0.01295152958	Bot present
624	-0.01240610983	Bot present
625	-0.0122468574	Bot present
626	-0.01094186027	Bot present
627	-0.01326299924	Bot present
628	-0.01334645413	Bot present
629	-0.01778532378	Bot present
630	-0.01701002195	Bot present
631	-0.01684122719	Bot present
632	-0.01370949019	Bot present
633	-0.0163866356	Bot present
634	-0.02177871205	Bot present
635	-0.01945443265	Bot present
636	-0.0209251307	Bot present
637	-0.02554139122	Bot present
638	-0.02636677586	Bot present
639	-0.02772177011	Bot present
640	-0.03041916527	Bot present
641	-0.03122793697	Bot present
642	-0.02726356126	Bot present
643	-0.02963573858	Bot present
644	-0.02826099657	Bot present
645	-0.02835896239	Bot present
646	-0.02663540654	Bot present
647	-0.02802406438	Bot present
648	-0.03069628961	Bot present
649	-0.04290888831	Bot present
650	-0.02390214428	Bot present
651	-0.03201472759	Bot present
652	-0.03037908114	Bot present
653	-0.03699467704	Bot present
654	-0.04311799258	Bot present
655	-0.04559443519	Bot present
656	-0.050094679	Bot present
657	-0.05309604853	Bot present
658	-0.04944364727	Bot present
659	-0.05470735207	Bot present
660	-0.05208368227	Bot present
661	-0.05740340427	Bot present
662	-0.05394527689	Bot present
663	-0.07886345685	Bot present
664	-0.06454412639	Bot present
665	-0.08072683215	Bot present
666	-0.06410375983	Bot present
667	-0.07747898996	Bot present
668	-0.07340002805	Bot present
669	-0.06794805825	Bot present
670	-0.07094550878	Bot present
671	-0.07701438665	Bot present
672	-0.07652423531	Bot present
673	-0.08702535927	Bot present
674	-0.08001938462	Bot present
675	-0.08568668365	Bot present
676	-0.08613225818	Bot present
677	-0.07728687674	Bot present
678	-0.0619790554	Bot present
679	-0.07967253774	Bot present
680	-0.05996892229	Bot present
681	-0.06415661424	Bot present
682	-0.06216024607	Bot present
683	-0.05976945162	Bot present
684	-0.07118716836	Bot present
685	-0.06272985041	Bot present
686	-0.04145780578	Bot present
687	-0.04283238575	Bot present
688	-0.0429170914	Bot present
689	-0.02134272642	Bot present
690	-0.008675320074	Bot present
691	-0.003221467836	Bot present
692	-0.01664832979	Bot present
693	-0.06245806441	Bot present
694	-0.07723096013	Bot present
695	-0.05941940099	Bot present
696	-0.07220024616	Bot present
697	-0.100932844	Bot present
698	-0.1075809821	Bot present
699	-0.0968292132	Bot present
700	-0.1030253842	Bot present
701	-0.08975452185	Bot present
702	-0.1284307986	Bot present
703	-0.112037383	Bot present
704	-0.1465231031	Bot present
705	-0.1198283583	Bot present
706	-0.1437393278	Bot present
707	-0.1294802576	Bot present
708	-0.03857300058	Bot present
709	-0.07360651344	Bot present
710	-0.07821507007	Bot present
711	-0.0751504004	Bot present
712	-0.04932302237	Bot present
713	-0.08158971369	Bot present
714	-0.07817652076	Bot present
715	-0.08931915462	Bot present
716	-0.08894881606	Bot present
717	-0.1109248772	Bot present
718	-0.117964603	Bot present
719	-0.1149946675	Bot present
720	-0.1376075149	Bot present
721	-0.1145143956	Bot present
722	-0.1324634552	Bot present
723	-0.1279330105	Bot present
724	-0.1444031894	Bot present
725	-0.1274687201	Bot present
726	-0.1210135221	Bot present
727	-0.1260346323	Bot present
728	-0.1428233683	Bot present
729	-0.1340185255	Bot present
730	-0.1443621218	Bot present
731	-0.1247133464	Bot present
732	-0.09816615283	Bot present
733	-0.1199386567	Bot present
734	-0.1135621816	Bot present
735	-0.1073671952	Bot present
736	-0.1044386551	Bot present
737	-0.09563568234	Bot present
738	-0.07221126556	Bot present
739	-0.09384652227	Bot present
740	-0.07984436303	Bot present
741	-0.07814151049	Bot present
742	-0.08779667318	Bot present
743	-0.06813752651	Bot present
744	-0.06971673667	Bot present
745	-0.08401428163	Bot present
746	-0.09576973319	Bot present
747	-0.09387872368	Bot present
748	-0.1026894301	Bot present
749	-0.09193060547	Bot present
750	-0.100076288	Bot present
751	-0.07464235276	Bot present
752	-0.1074127629	Bot present
753	-0.133855179	Bot present
754	-0.1271739155	Bot present
755	-0.1129017994	Bot present
756	-0.1222762987	Bot present
757	-0.1335503161	Bot present
758	-0.1120856106	Bot present
759	-0.1085662767	Bot present
760	-0.09343844652	Bot present
761	-0.06572466344	Bot present
762	-0.06738161296	Bot present
763	-0.03677746654	Bot present
764	-0.01328931749	Bot present
765	-0.004117732402	Bot present
766	0.0002054478682	Bot present
767	0.002199224662	Bot present
768	-0.01547602657	Bot present
769	-0.08011013269	Bot present
770	-0.04886701331	Bot present
771	-0.08094641566	Bot present
772	-0.06122675166	Bot present
773	-0.09736850858	Bot present
774	-0.1256477237	Bot present
775	-0.1396239698	Bot present
776	-0.1010498479	Bot present
777	-0.09048753232	Bot present
778	-0.07734741271	Bot present
779	-0.07221291959	Bot present
780	-0.103452228	Bot present
781	-0.08963311464	Bot present
782	-0.1217675656	Bot present
783	-0.1627121717	Bot present
784	-0.1475738436	Bot present
785	-0.16049245	Bot present
786	-0.1442475915	Bot present
787	-0.1475678086	Bot present
788	-0.1152090877	Bot present
789	-0.07439272851	Bot present
790	-0.04598545283	Bot present
791	-0.03873927891	Bot present
792	-0.03603115305	Bot present
793	-0.0222299248	Bot present
794	-0.01263067592	Bot present
795	-0.004893685691	Bot present
796	0.01138455607	Bot present
797	0.0148428278	Bot present
798	0.02240481228	Bot present
799	0.0318316184	Bot present
800	-0.00154760445	Bot present
801	-0.001552584348	Bot present
802	-0.001253060182	Bot present
803	-0.00159389677	Bot present
804	-0.00141482614	Bot present
805	-0.002205100376	Bot present
806	-0.00213358202	Bot present
807	-0.00183215423	Bot present
808	-0.002587687224	Bot present
809	-0.003546923166	Bot present
810	-0.001944824005	Bot present
811	-0.001643843832	Bot present
812	-0.001068340032	Bot present
813	-0.001859863056	Bot present
814	-0.002851420082	Bot present
815	-0.002164997626	Bot present
816	-0.002410139889	Bot present
817	-0.005838721059	Bot present
818	-0.003657516325	Bot present
819	-0.001867703744	Bot present
820	-0.006461438723	Bot present
821	-0.004691923968	Bot present
822	-0.00816845987	Bot present
823	-0.005879489705	Bot present
824	-0.005090989638	Bot present
825	-0.004565917421	Bot present
826	-0.005795396399	Bot present
827	-0.004005932249	Bot present
828	-0.004731685854	Bot present
829	-0.004940469749	Bot present
830	-0.004739013966	Bot present
831	-0.009163836017	Bot present
832	-0.0101970518	Bot present
833	-0.009569709189	Bot present
834	-0.01053268649	Bot present
835	-0.008374355733	Bot present
836	-0.004753621295	Bot present
837	-0.001147964038	Bot present
838	-0.0031206524	Bot present
839	-0.051079344	Bot present
840	-0.08229999244	Bot present
841	-0.06003968418	Bot present
842	-0.07192303985	Bot present
843	-0.09830152243	Bot present
844	-0.07798938453	Bot present
845	-0.06279119104	Bot present
846	-0.06137336418	Bot present
847	-0.06434807926	Bot present
848	-0.07262274623	Bot present
849	-0.06045675278	Bot present
850	-0.08033370227	Bot present
851	-0.07167384773	Bot present
852	-0.08660200238	Bot present
853	-0.1330212802	Bot present
854	-0.1148254946	Bot present
855	-0.1408266276	Bot present
856	-0.08944092691	Bot present
857	-0.03853097185	Bot present
858	-0.03991533071	Bot present
859	-0.04327993467	Bot present
860	-0.02841277979	Bot present
861	-0.03290088847	Bot present
862	-0.0299941618	Bot present
863	-0.02490693703	Bot present
864	-0.03044333495	Bot present
865	-0.02958439104	Bot present
866	-0.03341431916	Bot present
867	-0.0303686671	Bot present
868	-0.03534520417	Bot present
869	-0.02881149389	Bot present
870	-0.03199320287	Bot present
871	-0.03610168025	Bot present
872	-0.03556752205	Bot present
873	-0.0227908399	Bot present
874	-0.02569836751	Bot present
875	-0.02886293456	Bot present
876	-0.02646104619	Bot present
877	-0.02061546221	Bot present
878	-0.0355335921	Bot present
879	-0.03339545801	Bot present
880	-0.03657500818	Bot present
881	-0.03075739741	Bot present
882	-0.02584305778	Bot present
883	-0.02311635762	Bot present
884	-0.02823984623	Bot present
885	-0.02641917951	Bot present
886	-0.02397022024	Bot present
887	-0.02141796425	Bot present
888	-0.02256855182	Bot present
889	-0.02226724662	Bot present
890	-0.01612406597	Bot present
891	-0.01915799826	Bot present
892	-0.02000376396	Bot present
893	-0.01746504754	Bot present
894	-0.02078067511	Bot present
895	-0.02637283318	Bot present
896	-0.01618258655	Bot present
897	-0.009126511402	Bot present
898	-0.00155615143	Bot present
899	0.001539200544	Bot present
900	0.00719158398	Bot absent
901	0.01452834066	Bot absent
902	0.01831259578	Bot absent
903	0.02360076271	Bot absent
904	0.05002905056	Bot absent
905	0.03182159737	Bot absent
906	0.03017313778	Bot absent
907	0.04750453681	Bot absent
908	0.07124779373	Bot absent
909	0.0877148211	Bot absent
910	0.1288238019	Bot absent
911	0.08257361501	Bot absent
912	0.1123584807	Bot absent
913	0.1362664253	Bot absent
914	0.1842672676	Bot absent
915	0.2060943991	Bot absent
916	0.1860242337	Bot absent
917	0.2277339846	Bot absent
918	0.1951187998	Bot absent
919	0.1958528906	Bot absent
920	0.2459336817	Bot absent
921	0.2838855982	Bot absent
922	0.2552909851	Bot absent
923	0.2340906858	Bot absent
924	0.2693936825	Bot absent
925	0.3021166623	Bot absent
926	0.2614695728	Bot absent
927	0.2790341675	Bot absent
928	0.2610319853	Bot absent
929	0.2421004772	Bot absent
930	0.2976553142	Bot absent
931	0.2273111492	Bot absent
932	0.2389965355	Bot absent
933	0.2476858795	Bot absent
934	0.2128921598	Bot absent
935	0.2540518939	Bot absent
936	0.2105012089	Bot absent
937	0.1878146976	Bot absent
938	0.2357226461	Bot absent
939	0.1919022948	Bot absent
940	0.2054876685	Bot absent
941	0.1160075441	Bot absent
942	0.08652387559	Bot absent
943	0.08577884734	Bot absent
944	0.07361509651	Bot absent
945	0.2106367946	Bot absent
946	0.257327944	Bot absent
947	0.3569793999	Bot absent
948	0.2392544746	Bot absent
949	0.1925258189	Bot absent
950	0.274032712	Bot absent
951	0.2097067535	Bot absent
952	0.2540994883	Bot absent
953	0.2440069616	Bot absent
954	0.1957730651	Bot absent
955	0.2149349451	Bot absent
956	0.3215947151	Bot absent
957	0.245244354	Bot absent
958	0.2466882616	Bot absent
959	0.2681235373	Bot absent
960	0.268296957	Bot absent
961	0.2762567699	Bot absent
962	0.249806419	Bot absent
963	0.2147233784	Bot absent
964	0.2330326289	Bot absent
965	0.2127882391	Bot absent
966	0.2391355187	Bot absent
967	0.2141900659	Bot absent
968	0.2368238419	Bot absent
969	0.2085027695	Bot absent
970	0.2023478299	Bot absent
971	0.1641381085	Bot absent
972	0.1455805302	Bot absent
973	0.1996232122	Bot absent
974	0.2151352465	Bot absent
975	0.2365378141	Bot absent
976	0.1552874446	Bot absent
977	0.1502823532	Bot absent
978	0.1752738208	Bot absent
979	0.1701275408	Bot absent
980	0.1787047982	Bot absent
981	0.1999690533	Bot absent
982	0.188555479	Bot absent
983	0.1795502603	Bot absent
984	0.2778398991	Bot absent
985	0.1561426222	Bot absent
986	0.1734321713	Bot absent
987	0.1618355513	Bot absent
988	0.1532319933	Bot absent
989	0.1756428331	Bot absent
990	0.1411881894	Bot absent
991	0.1508484334	Bot absent
992	0.1590017378	Bot absent
993	0.1645723283	Bot absent
994	0.1670748591	Bot absent
995	0.1750684828	Bot absent
996	0.1793409288	Bot absent
997	0.1919103265	Bot absent
998	0.1746843755	Bot absent
999	0.1983081251	Bot absent
1000	0.2117034197	Bot absent
1001	0.1978589594	Bot absent
1002	0.2069645375	Bot absent
1003	0.1993462145	Bot absent
1004	0.1806621403	Bot absent
1005	0.1726944298	Bot absent
1006	0.1756846607	Bot absent
1007	0.1611212343	Bot absent
1008	0.1789149791	Bot absent
1009	0.2647695243	Bot absent
1010	0.2130096257	Bot absent
1011	0.1781837493	Bot absent
1012	0.2078818977	Bot absent
1013	0.1788111776	Bot absent
1014	0.1721488535	Bot absent
1015	0.1528007835	Bot absent
1016	0.1595581025	Bot absent
1017	0.1508898288	Bot absent
1018	0.1469309181	Bot absent
1019	0.1180260256	Bot absent
1020	0.1076364368	Bot absent
1021	0.09013436735	Bot absent
1022	0.1088259518	Bot absent
1023	0.08349461854	Bot absent
1024	0.07488831878	Bot absent
1025	0.1029845178	Bot absent
1026	0.1248656511	Bot absent
1027	0.1197843179	Bot absent
1028	0.1194106042	Bot absent
1029	0.1429873109	Bot absent
1030	0.1764156818	Bot absent
1031	0.1525955051	Bot absent
1032	0.1175517514	Bot absent
1033	0.1399747431	Bot absent
1034	0.1355543733	Bot absent
1035	0.1154373884	Bot absent
1036	0.159341231	Bot absent
1037	0.1288199723	Bot absent
1038	0.1357104778	Bot absent
1039	0.1462493986	Bot absent
1040	0.1191110164	Bot absent
1041	0.1362305731	Bot absent
1042	0.1601252854	Bot absent
1043	0.1661926657	Bot absent
1044	0.225974828	Bot absent
1045	0.1602323949	Bot absent
1046	0.1824492365	Bot absent
1047	0.2320647389	Bot absent
1048	0.2547111511	Bot absent
1049	0.2487064004	Bot absent
1050	0.2599718869	Bot absent
1051	0.1958836317	Bot absent
1052	0.2010288388	Bot absent
1053	0.2711087465	Bot absent
1054	0.2152786255	Bot absent
1055	0.2317118794	Bot absent
1056	0.2268416286	Bot absent
1057	0.2739888728	Bot absent
1058	0.2585525215	Bot absent
1059	0.274351418	Bot absent
1060	0.2647537887	Bot absent
1061	0.3017089069	Bot absent
1062	0.2662042379	Bot absent
1063	0.2810324728	Bot absent
1064	0.3217195272	Bot absent
1065	0.3005990982	Bot absent
1066	0.3077766597	Bot absent
1067	0.334746033	Bot absent
1068	0.3068085909	Bot absent
1069	0.3571979403	Bot absent
1070	0.3266074955	Bot absent
1071	0.2996234298	Bot absent
1072	0.3246613741	Bot absent
1073	0.2317987233	Bot absent
1074	0.1576148719	Bot absent
1075	0.09028084576	Bot absent
1076	0.1788868159	Bot absent
1077	0.2387310117	Bot absent
1078	0.2721796036	Bot absent
1079	0.2634138763	Bot absent
1080	0.2186413407	Bot absent
1081	0.1976768821	Bot absent
1082	0.211396873	Bot absent
1083	0.1983834207	Bot absent
1084	0.1748627275	Bot absent
1085	0.2050455809	Bot absent
1086	0.1871164441	Bot absent
1087	0.1058640033	Bot absent
1088	0.1264047623	Bot absent
1089	0.1167317778	Bot absent
1090	0.1216830313	Bot absent
1091	0.1092276126	Bot absent
1092	0.1245288849	Bot absent
1093	0.1291014403	Bot absent
1094	0.1559514254	Bot absent
1095	0.1502320468	Bot absent
1096	0.1566838324	Bot absent
1097	0.17497015	Bot absent
1098	0.1924867183	Bot absent
1099	0.1594519913	Bot absent
1100	0.203649655	Bot absent
1101	0.1750973314	Bot absent
1102	0.1840193123	Bot absent
1103	0.1605006158	Bot absent
1104	0.1744995415	Bot absent
1105	0.1795517653	Bot absent
1106	0.2437280118	Bot absent
1107	0.2243110836	Bot absent
1108	0.1976070851	Bot absent
1109	0.2177654803	Bot absent
1110	0.2198136598	Bot absent
1111	0.238017261	Bot absent
1112	0.2138898373	Bot absent
1113	0.2236142457	Bot absent
1114	0.2467931956	Bot absent
1115	0.2600845397	Bot absent
1116	0.2538740933	Bot absent
1117	0.2597537935	Bot absent
1118	0.2634154856	Bot absent
1119	0.2525584698	Bot absent
1120	0.2615569234	Bot absent
1121	0.3388683796	Bot absent
1122	0.2111705244	Bot absent
1123	0.205129534	Bot absent
1124	0.2085788995	Bot absent
1125	0.2574618459	Bot absent
1126	0.2243399173	Bot absent
1127	0.2116152197	Bot absent
1128	0.2391624749	Bot absent
1129	0.1451298147	Bot absent
1130	0.1290840656	Bot absent
1131	0.1276804209	Bot absent
1132	0.1028935909	Bot absent
1133	0.1374513358	Bot absent
1134	0.2231926918	Bot absent
1135	0.2299953103	Bot absent
1136	0.1840849668	Bot absent
1137	0.1990574449	Bot absent
1138	0.23087053	Bot absent
1139	0.1680305302	Bot absent
1140	0.1704378724	Bot absent
1141	0.182330817	Bot absent
1142	0.1156199053	Bot absent
1143	0.1331091374	Bot absent
1144	0.1075168103	Bot absent
1145	0.149085924	Bot absent
1146	0.2333343923	Bot absent
1147	0.2916772962	Bot absent
1148	0.1846714169	Bot absent
1149	0.197003305	Bot absent
1150	0.2416770458	Bot absent
1151	0.1887481958	Bot absent
1152	0.214389652	Bot absent
1153	0.1977423877	Bot absent
1154	0.2129633874	Bot absent
1155	0.2470610738	Bot absent
1156	0.2108560055	Bot absent
1157	0.2072513849	Bot absent
1158	0.190645352	Bot absent
1159	0.1949561536	Bot absent
1160	0.1875670701	Bot absent
1161	0.1771836281	Bot absent
1162	0.168455109	Bot absent
1163	0.1949016154	Bot absent
1164	0.1893732548	Bot absent
1165	0.1846881062	Bot absent
1166	0.1945795268	Bot absent
1167	0.1985462159	Bot absent
1168	0.1972706467	Bot absent
1169	0.1956448704	Bot absent
1170	0.2155925184	Bot absent
1171	0.1767331362	Bot absent
1172	0.2138178498	Bot absent
1173	0.193966791	Bot absent
1174	0.23249273	Bot absent
1175	0.2069599032	Bot absent
1176	0.2074598223	Bot absent
1177	0.1884880066	Bot absent
1178	0.1736273617	Bot absent
1179	0.1711381972	Bot absent
1180	0.1694402993	Bot absent
1181	0.1843141615	Bot absent
1182	0.189503029	Bot absent
1183	0.1774294078	Bot absent
1184	0.1755567193	Bot absent
1185	0.2100731879	Bot absent
1186	0.1830097735	Bot absent
1187	0.2062943131	Bot absent
1188	0.1996336877	Bot absent
1189	0.188838467	Bot absent
1190	0.20406726	Bot absent
1191	0.2323632836	Bot absent
1192	0.1874317676	Bot absent
1193	0.1912928075	Bot absent
1194	0.199746117	Bot absent
1195	0.1997807324	Bot absent
1196	0.2315784395	Bot absent
1197	0.2198597193	Bot absent
1198	0.2388900071	Bot absent
1199	0.3046943545	Bot absent
1200	0.2100056559	Bot absent
1201	0.2030547708	Bot absent
1202	0.1870263517	Bot absent
1203	0.2216758877	Bot absent
1204	0.2052322775	Bot absent
1205	0.1369998604	Bot absent
1206	0.121183373	Bot absent
1207	0.1232133582	Bot absent
1208	0.1222338527	Bot absent
1209	0.1073547602	Bot absent
1210	0.1193901971	Bot absent
1211	0.2239652574	Bot absent
1212	0.2554514706	Bot absent
1213	0.1918332577	Bot absent
1214	0.1360538155	Bot absent
1215	0.1288079768	Bot absent
1216	0.1194302365	Bot absent
1217	0.1264229566	Bot absent
1218	0.1304484308	Bot absent
1219	0.1649283767	Bot absent
1220	0.1743842661	Bot absent
1221	0.1902896762	Bot absent
1222	0.2484089881	Bot absent
1223	0.1638502032	Bot absent
1224	0.1390268803	Bot absent
1225	0.1561268866	Bot absent
1226	0.2095725387	Bot absent
1227	0.2139147818	Bot absent
1228	0.1246539429	Bot absent
1229	0.1344591975	Bot absent
1230	0.176576212	Bot absent
1231	0.1458853483	Bot absent
1232	0.145427227	Bot absent
1233	0.1248536631	Bot absent
1234	0.1700763702	Bot absent
1235	0.1267105192	Bot absent
1236	0.121297501	Bot absent
1237	0.1234828308	Bot absent
1238	0.1185856238	Bot absent
1239	0.1266698241	Bot absent
1240	0.1306396276	Bot absent
1241	0.09944373369	Bot absent
1242	0.1118760481	Bot absent
1243	0.1338200569	Bot absent
1244	0.1949418038	Bot absent
1245	0.1383615136	Bot absent
1246	0.1392325312	Bot absent
1247	0.1303568929	Bot absent
1248	0.1280395091	Bot absent
1249	0.1285319328	Bot absent
1250	0.1405065805	Bot absent
1251	0.1598030776	Bot absent
1252	0.1253499538	Bot absent
1253	0.1227421314	Bot absent
1254	0.1604138911	Bot absent
1255	0.1502132118	Bot absent
1256	0.1533233225	Bot absent
1257	0.1457593739	Bot absent
1258	0.1411865652	Bot absent
1259	0.1851854026	Bot absent
1260	0.1658825725	Bot absent
1261	0.1437114924	Bot absent
1262	0.1398293823	Bot absent
1263	0.1586101502	Bot absent
1264	0.1440580934	Bot absent
1265	0.1372822821	Bot absent
1266	0.1465975493	Bot absent
1267	0.1448562741	Bot absent
1268	0.1698494107	Bot absent
1269	0.1259482354	Bot absent
1270	0.1298251003	Bot absent
1271	0.1151554137	Bot absent
1272	0.1137701795	Bot absent
1273	0.1241396815	Bot absent
1274	0.09003891051	Bot absent
1275	0.1200699061	Bot absent
1276	0.09873162955	Bot absent
1277	0.09816114604	Bot absent
1278	0.1001377702	Bot absent
1279	0.1312845647	Bot absent
1280	0.1776288301	Bot absent
1281	0.151162371	Bot absent
1282	0.1553526968	Bot absent
1283	0.1574691683	Bot absent
1284	0.1894235462	Bot absent
1285	0.1409136206	Bot absent
1286	0.1387128979	Bot absent
1287	0.1441369802	Bot absent
1288	0.1450731903	Bot absent
1289	0.16403386	Bot absent
1290	0.1493406147	Bot absent
1291	0.120085068	Bot absent
1292	0.08580113202	Bot absent
1293	0.1399840266	Bot absent
1294	0.1306066513	Bot absent
1295	0.1723839939	Bot absent
1296	0.2051739097	Bot absent
1297	0.1476687491	Bot absent
1298	0.1231235042	Bot absent
1299	0.1401864886	Bot absent
1300	0.1396967024	Bot absent
1301	0.1917596012	Bot absent
1302	0.1679729819	Bot absent
1303	0.1208962202	Bot absent
1304	0.1327004582	Bot absent
1305	0.08693364263	Bot absent
1306	0.1268901527	Bot absent
1307	0.1591885537	Bot absent
1308	0.1953095645	Bot absent
1309	0.2176231444	Bot absent
1310	0.1841956824	Bot absent
1311	0.1665397137	Bot absent
1312	0.1844416708	Bot absent
1313	0.1749371141	Bot absent
1314	0.1716895252	Bot absent
1315	0.1969002485	Bot absent
1316	0.1748454571	Bot absent
1317	0.1460354626	Bot absent
1318	0.2006679624	Bot absent
1319	0.1417077482	Bot absent
1320	0.1345507503	Bot absent
1321	0.1168930084	Bot absent
1322	0.1168291047	Bot absent
1323	0.1236479431	Bot absent
1324	0.1196746305	Bot absent
1325	0.1336865872	Bot absent
1326	0.134662956	Bot absent
1327	0.1569492668	Bot absent
1328	0.1273370236	Bot absent
1329	0.1196877435	Bot absent
1330	0.1262637824	Bot absent
1331	0.1189645678	Bot absent
1332	0.1474597007	Bot absent
1333	0.1388896704	Bot absent
1334	0.1015149578	Bot absent
1335	0.07973341644	Bot absent
1336	0.09327347577	Bot absent
1337	0.09588369727	Bot absent
1338	0.09232834727	Bot absent
1339	0.1073110327	Bot absent
1340	0.08439031988	Bot absent
1341	0.09281678498	Bot absent
1342	0.08556471765	Bot absent
1343	0.09231369197	Bot absent
1344	0.09686984867	Bot absent
1345	0.09070747346	Bot absent
1346	0.08578328043	Bot absent
1347	0.0872137621	Bot absent
1348	0.1241785586	Bot absent
1349	0.07350414991	Bot absent
1350	0.07611306012	Bot absent
1351	0.1110560894	Bot absent
1352	0.08677930385	Bot absent
1353	0.09589937329	Bot absent
1354	0.09006801993	Bot absent
1355	0.09428367764	Bot absent
1356	0.09119098634	Bot absent
1357	0.08094586432	Bot absent
1358	0.09520005435	Bot absent
1359	0.08611385524	Bot absent
1360	0.09437866509	Bot absent
1361	0.09356886894	Bot absent
1362	0.1080495119	Bot absent
1363	0.1153862104	Bot absent
1364	0.08791105449	Bot absent
1365	0.08263202757	Bot absent
1366	0.1163281202	Bot absent
1367	0.08998949826	Bot absent
1368	0.09633722156	Bot absent
1369	0.08507222682	Bot absent
1370	0.08935384452	Bot absent
1371	0.09412395954	Bot absent
1372	0.08682473749	Bot absent
1373	0.07458469272	Bot absent
1374	0.06697193533	Bot absent
1375	0.07991113514	Bot absent
1376	0.08424543589	Bot absent
1377	0.1021560058	Bot absent
1378	0.1203719452	Bot absent
1379	0.1372262686	Bot absent
1380	0.1555927098	Bot absent
1381	0.08492325246	Bot absent
1382	0.0901760906	Bot absent
1383	0.110046491	Bot absent
1384	0.09817371517	Bot absent
1385	0.09977079928	Bot absent
1386	0.1102145389	Bot absent
1387	0.1250120252	Bot absent
1388	0.09487177432	Bot absent
1389	0.08772451431	Bot absent
1390	0.1314168572	Bot absent
1391	0.1055848598	Bot absent
1392	0.09535597265	Bot absent
1393	0.1156318709	Bot absent
1394	0.1431853324	Bot absent
1395	0.1023152545	Bot absent
1396	0.08654742688	Bot absent
1397	0.09354742616	Bot absent
1398	0.1031718627	Bot absent
1399	0.1038823798	Bot absent
1400	0.1003741995	Bot absent
1401	0.09734352678	Bot absent
1402	0.09509841353	Bot absent
1403	0.08507054299	Bot absent
1404	0.09756224602	Bot absent
1405	0.1000430286	Bot absent
1406	0.1017790809	Bot absent
1407	0.07327789068	Bot absent
1408	0.06703075022	Bot absent
1409	0.08498008549	Bot absent
1410	0.1261015236	Bot absent
1411	0.1373939663	Bot absent
1412	0.1415066719	Bot absent
1413	0.1458943039	Bot absent
1414	0.108181268	Bot absent
1415	0.08475759625	Bot absent
1416	0.07460980117	Bot absent
1417	0.09836947918	Bot absent
1418	0.1206831783	Bot absent
1419	0.124227494	Bot absent
1420	0.1302312911	Bot absent
1421	0.1422905177	Bot absent
1422	0.06976650655	Bot absent
1423	0.08187149465	Bot absent
1424	0.08818660676	Bot absent
1425	0.09586047381	Bot absent
1426	0.1246715561	Bot absent
1427	0.1538727731	Bot absent
1428	0.1560377181	Bot absent
1429	0.1849776208	Bot absent
1430	0.1869042218	Bot absent
1431	0.1970086694	Bot absent
1432	0.1744810492	Bot absent
1433	0.1587836593	Bot absent
1434	0.1408292502	Bot absent
1435	0.1302827597	Bot absent
1436	0.1374098361	Bot absent
1437	0.1658302099	Bot absent
1438	0.1658884585	Bot absent
1439	0.1743947119	Bot absent
1440	0.1854676753	Bot absent
1441	0.1840272546	Bot absent
1442	0.2087050974	Bot absent
1443	0.1723922044	Bot absent
1444	0.1777345538	Bot absent
1445	0.1700425148	Bot absent
1446	0.1716837883	Bot absent
1447	0.1688630581	Bot absent
1448	0.1588893086	Bot absent
1449	0.1790028661	Bot absent
1450	0.1929521114	Bot absent
1451	0.1525934339	Bot absent
1452	0.1155168787	Bot absent
1453	0.1377501786	Bot absent
1454	0.1575422287	Bot absent
1455	0.1280963421	Bot absent
1456	0.1065895483	Bot absent
1457	0.1079802662	Bot absent
1458	0.09631763399	Bot absent
1459	0.110135898	Bot absent
1460	0.1062881723	Bot absent
1461	0.09777935594	Bot absent
1462	0.1224601865	Bot absent
1463	0.1029496416	Bot absent
1464	0.08746484667	Bot absent
1465	0.08594656736	Bot absent
1466	0.09463038296	Bot absent
1467	0.0982073471	Bot absent
1468	0.07244798541	Bot absent
1469	0.08959019929	Bot absent
1470	0.07115797698	Bot absent
1471	0.0827909708	Bot absent
1472	0.08131736517	Bot absent
1473	0.06545820087	Bot absent
1474	0.05555374548	Bot absent
1475	0.07429906726	Bot absent
1476	0.1328312904	Bot absent
1477	0.08263404667	Bot absent
1478	0.06472999603	Bot absent
1479	0.04785161093	Bot absent
1480	0.06482560188	Bot absent
1481	0.06653699279	Bot absent
1482	0.08148945123	Bot absent
1483	0.1061291248	Bot absent
1484	0.086279504	Bot absent
1485	0.09035582095	Bot absent
1486	0.1031073034	Bot absent
1487	0.09877813607	Bot absent
1488	0.1046025828	Bot absent
1489	0.1382888854	Bot absent
1490	0.110027045	Bot absent
1491	0.1239412054	Bot absent
1492	0.1329744458	Bot absent
1493	0.1198936403	Bot absent
1494	0.1208981052	Bot absent
1495	0.1376366764	Bot absent
1496	0.1255468428	Bot absent
1497	0.1419117302	Bot absent
1498	0.1421212256	Bot absent
1499	0.0981900245	Bot absent
1500	0.1010004655	Bot absent
1501	0.11244113	Bot absent
1502	0.1058926582	Bot absent
1503	0.1206732765	Bot absent
1504	0.1293533593	Bot absent
1505	0.1181309968	Bot absent
1506	0.1021390855	Bot absent
1507	0.1236984283	Bot absent
1508	0.1180618256	Bot absent
1509	0.127919957	Bot absent
1510	0.1301189065	Bot absent
1511	0.1305661201	Bot absent
1512	0.1320578307	Bot absent
1513	0.1393972337	Bot absent
1514	0.1656749547	Bot absent
1515	0.1647752672	Bot absent
1516	0.1421451122	Bot absent
1517	0.1799129546	Bot absent
1518	0.1691772491	Bot absent
1519	0.2061582208	Bot absent
1520	0.1661890894	Bot absent
1521	0.1554009467	Bot absent
1522	0.1841029227	Bot absent
1523	0.1745682806	Bot absent
1524	0.1738023162	Bot absent
1525	0.2108782083	Bot absent
1526	0.1578884721	Bot absent
1527	0.1627494842	Bot absent
1528	0.1735375524	Bot absent
1529	0.1403478384	Bot absent
1530	0.1466280818	Bot absent
1531	0.1416989416	Bot absent
1532	0.1543999165	Bot absent
1533	0.1260997653	Bot absent
1534	0.1490531564	Bot absent
1535	0.1389261484	Bot absent
1536	0.1425916106	Bot absent
1537	0.06487124413	Bot absent
1538	0.06204076484	Bot absent
1539	0.06271519512	Bot absent
1540	0.0639038831	Bot absent
1541	0.05877876654	Bot absent
1542	0.0657626465	Bot absent
1543	0.06475878507	Bot absent
1544	0.09628685564	Bot absent
1545	0.1175702512	Bot absent
1546	0.08052078635	Bot absent
1547	0.08521993458	Bot absent
1548	0.08070980012	Bot absent
1549	0.08078482002	Bot absent
1550	0.08157470077	Bot absent
1551	0.05320060253	Bot absent
1552	0.05905596912	Bot absent
1553	0.04815637693	Bot absent
1554	0.04028768092	Bot absent
1555	0.05389274657	Bot absent
1556	0.06307044625	Bot absent
1557	0.06767341495	Bot absent
1558	0.06796457618	Bot absent
1559	0.06400630623	Bot absent
1560	0.06292791665	Bot absent
1561	0.0815334022	Bot absent
1562	0.0902492404	Bot absent
1563	0.1034504175	Bot absent
1564	0.08848040551	Bot absent
1565	0.09280050546	Bot absent
1566	0.1203148365	Bot absent
1567	0.1834102869	Bot absent
1568	0.1335081607	Bot absent
1569	0.1503464878	Bot absent
1570	0.1484076232	Bot absent
1571	0.146339193	Bot absent
1572	0.150306493	Bot absent
1573	0.1706232876	Bot absent
1574	0.1675275266	Bot absent
1575	0.1610470116	Bot absent
1576	0.1848564744	Bot absent
1577	0.1519316882	Bot absent
1578	0.1604530066	Bot absent
1579	0.1674999595	Bot absent
1580	0.151644811	Bot absent
1581	0.1553187817	Bot absent
1582	0.1634028405	Bot absent
1583	0.2014899254	Bot absent
1584	0.1641357988	Bot absent
1585	0.1339704692	Bot absent
1586	0.1311323345	Bot absent
1587	0.1195027679	Bot absent
1588	0.1256697327	Bot absent
1589	0.1030664816	Bot absent
1590	0.08702939749	Bot absent
1591	0.09340889007	Bot absent
1592	0.07101981342	Bot absent
1593	0.07878229767	Bot absent
1594	0.09753166139	Bot absent
1595	0.06787697971	Bot absent
1596	0.04944878817	Bot absent
1597	0.08876800537	Bot absent
1598	0.1249884591	Bot absent
1599	0.096513547	Bot absent
1600	0.06760686636	Bot absent
1601	0.0744536072	Bot absent
1602	0.06390682608	Bot absent
1603	0.06762874126	Bot absent
1604	0.0753229782	Bot absent
1605	0.08352237195	Bot absent
1606	0.07912749052	Bot absent
1607	0.07070930302	Bot absent
1608	0.0710176453	Bot absent
1609	0.07666061074	Bot absent
1610	0.06672356278	Bot absent
1611	0.08344148099	Bot absent
1612	0.07971732318	Bot absent
1613	0.08093126118	Bot absent
1614	0.07536777109	Bot absent
1615	0.08355336636	Bot absent
1616	0.09131082892	Bot absent
1617	0.06536369026	Bot absent
1618	0.07602503896	Bot absent
1619	0.09909082204	Bot absent
1620	0.07091199607	Bot absent
1621	0.06554246694	Bot absent
1622	0.08649024367	Bot absent
1623	0.0956510976	Bot absent
1624	0.09579992294	Bot absent
1625	0.08027070016	Bot absent
1626	0.08382857591	Bot absent
1627	0.09938495606	Bot absent
1628	0.07623144984	Bot absent
1629	0.0819478333	Bot absent
1630	0.1000088602	Bot absent
1631	0.09378818423	Bot absent
1632	0.1004264429	Bot absent
1633	0.1354852915	Bot absent
1634	0.115252763	Bot absent
1635	0.1465674043	Bot absent
1636	0.1409773976	Bot absent
1637	0.08874537051	Bot absent
1638	0.1015591323	Bot absent
1639	0.1226840839	Bot absent
1640	0.1109592468	Bot absent
1641	0.1004456654	Bot absent
1642	0.09632252157	Bot absent
1643	0.1003042236	Bot absent
1644	0.1016415209	Bot absent
1645	0.1143565252	Bot absent
1646	0.1340101063	Bot absent
1647	0.1241183504	Bot absent
1648	0.09979322553	Bot absent
1649	0.09134165943	Bot absent
1650	0.09158743918	Bot absent
1651	0.1169222891	Bot absent
1652	0.08905404061	Bot absent
1653	0.0888460204	Bot absent
1654	0.1200207993	Bot absent
1655	0.1057520434	Bot absent
1656	0.08841573447	Bot absent
1657	0.1220555082	Bot absent
1658	0.1307427436	Bot absent
1659	0.1187145934	Bot absent
1660	0.1246430427	Bot absent
1661	0.1194197088	Bot absent
1662	0.1296821088	Bot absent
1663	0.1348325014	Bot absent
1664	0.111006096	Bot absent
1665	0.1105104983	Bot absent
1666	0.114883095	Bot absent
1667	0.132114917	Bot absent
1668	0.1193110868	Bot absent
1669	0.1062407196	Bot absent
1670	0.1237308607	Bot absent
1671	0.103141956	Bot absent
1672	0.1220494732	Bot absent
1673	0.1091382205	Bot absent
1674	0.1199354529	Bot absent
1675	0.137343958	Bot absent
1676	0.1302112341	Bot absent
1677	0.1281586289	Bot absent
1678	0.1220512316	Bot absent
1679	0.1109385788	Bot absent
1680	0.139672026	Bot absent
1681	0.1418007016	Bot absent
1682	0.1448298097	Bot absent
1683	0.1279259175	Bot absent
1684	0.1239400283	Bot absent
1685	0.101693742	Bot absent
1686	0.09873220325	Bot absent
1687	0.1340056509	Bot absent
1688	0.1700985134	Bot absent
1689	0.1392592937	Bot absent
1690	0.1229920089	Bot absent
1691	0.1205750927	Bot absent
1692	0.1419935077	Bot absent
1693	0.1611540467	Bot absent
1694	0.1271832734	Bot absent
1695	0.1160762012	Bot absent
1696	0.1469308138	Bot absent
1697	0.1242450327	Bot absent
1698	0.1018218696	Bot absent
1699	0.1064169258	Bot absent
1700	0.1105110273	Bot absent
1701	0.09933345765	Bot absent
1702	0.1472858042	Bot absent
1703	0.1377638578	Bot absent
1704	0.1052304059	Bot absent
1705	0.1167043895	Bot absent
1706	0.1147989109	Bot absent
1707	0.1243142039	Bot absent
1708	0.144669652	Bot absent
1709	0.1471127421	Bot absent
1710	0.2054832578	Bot absent
1711	0.1517748684	Bot absent
1712	0.1604926586	Bot absent
1713	0.1483283043	Bot absent
1714	0.1396283805	Bot absent
1715	0.1355864257	Bot absent
1716	0.1356527507	Bot absent
1717	0.1382876486	Bot absent
1718	0.187054038	Bot absent
1719	0.1898378581	Bot absent
1720	0.1803094	Bot absent
1721	0.2179148644	Bot absent
1722	0.1530983299	Bot absent
1723	0.1341937482	Bot absent
1724	0.1398952454	Bot absent
1725	0.1438846737	Bot absent
1726	0.1505581141	Bot absent
1727	0.1498330384	Bot absent
1728	0.1321418136	Bot absent
1729	0.1244907901	Bot absent
1730	0.122323446	Bot absent
1731	0.1157500148	Bot absent
1732	0.1444643885	Bot absent
1733	0.1024829745	Bot absent
1734	0.09313897043	Bot absent
1735	0.08583057672	Bot absent
1736	0.08420231193	Bot absent
1737	0.07264373451	Bot absent
1738	0.07610230148	Bot absent
1739	0.06254701316	Bot absent
1740	0.08623546362	Bot absent
1741	0.1044487581	Bot absent
1742	0.1378037632	Bot absent
1743	0.1046627536	Bot absent
1744	0.1037525684	Bot absent
1745	0.08681952208	Bot absent
1746	0.09260583669	Bot absent
1747	0.09932421148	Bot absent
1748	0.077302441	Bot absent
1749	0.08049350232	Bot absent
1750	0.1038265824	Bot absent
1751	0.1019116715	Bot absent
1752	0.08497750014	Bot absent
1753	0.08251520991	Bot absent
1754	0.08156098425	Bot absent
1755	0.08621701598	Bot absent
1756	0.1142446399	Bot absent
1757	0.1025583595	Bot absent
1758	0.09924247116	Bot absent
1759	0.1137516275	Bot absent
1760	0.119096376	Bot absent
1761	0.1186184883	Bot absent
1762	0.1209869757	Bot absent
1763	0.1213330626	Bot absent
1764	0.13123326	Bot absent
1765	0.1484922171	Bot absent
1766	0.1091687977	Bot absent
1767	0.09043231606	Bot absent
1768	0.1018144116	Bot absent
1769	0.1338564605	Bot absent
1770	0.1250053346	Bot absent
1771	0.1181893945	Bot absent
1772	0.1046221703	Bot absent
1773	0.1249441206	Bot absent
1774	0.1088611335	Bot absent
1775	0.1310551465	Bot absent
1776	0.141295433	Bot absent
1777	0.124869734	Bot absent
1778	0.1044545397	Bot absent
1779	0.09458638728	Bot absent
1780	0.110602133	Bot absent
1781	0.1321546435	Bot absent
1782	0.1318309307	Bot absent
1783	0.1609400511	Bot absent
1784	0.1653006822	Bot absent
1785	0.1485860944	Bot absent
1786	0.1326061934	Bot absent
1787	0.13669388	Bot absent
1788	0.1290545613	Bot absent
1789	0.08210527897	Bot absent
1790	0.1401979625	Bot absent
1791	0.1649038941	Bot absent
1792	0.1665227711	Bot absent
1793	0.1243913174	Bot absent
1794	0.1272924244	Bot absent
1795	0.1205765978	Bot absent
1796	0.1137748361	Bot absent
1797	0.1422645003	Bot absent
1798	0.1589630544	Bot absent
