# Supplementary material for: Learning few-shot imitation as cultural transmission
Source: Nat Commun. 2023 Nov 28;14:7536. doi: 10.1038/s41467-023-42875-2 (PMC10684502; doi:10.1038/s41467-023-42875-2)
Supplement: Supplementary file 36 — Source Data [file 41467_2023_42875_MOESM36_ESM.zip › Source Data/2 (right).csv]

Training Time (hours)	Score
0.8676521751	0.5835087719
0.8706287402	0.5789122807
0.8735449758	0.5806315789
0.8764554189	0.5754736842
0.8793626752	0.5750526316
0.8822743629	0.5771929825
0.8852314042	0.5727368421
0.8881831799	0.5725263158
0.8911070814	0.5734385965
0.8940235449	0.5751578947
0.8969557921	0.5735789474
0.8998976505	0.5695789474
0.9028225604	0.574
0.9057436534	0.572
0.9086431617	0.5678947368
0.9115605234	0.5707017544
0.9144808784	0.5643157895
0.9174070448	0.5670175439
0.9203194831	0.5665614035
0.9232377174	0.5692280702
0.9261520577	0.5728070175
0.9290801187	0.5692280702
0.9320124251	0.5705263158
0.934934367	0.5728070175
0.937880836	0.5660701754
0.940810893	0.5696842105
0.9437228478	0.564
0.9466605508	0.5597192982
0.9495842294	0.5612280702
0.952501011	0.5629122807
0.9554151367	0.5540350877
0.9583826567	0.5423157895
0.9613330694	0.5415087719
0.9642912223	0.5430877193
0.967233529	0.5404561404
0.9701771645	0.5325614035
0.9731206005	0.5263157895
0.9761224563	0.5177192982
0.9791913636	0.520877193
0.9825446178	0.5165263158
0.9856202115	0.5121754386
0.9885269909	0.5099298246
0.9914460541	0.5130175439
0.9943807696	0.5087719298
0.9973407433	0.5008421053
1.00023449	0.4975438596
1.003226974	0.485754386
1.00616048	0.4889473684
1.009093177	0.4866666667
1.012042831	0.4878947368
1.015009076	0.4928070175
1.017977778	0.496
1.020907591	0.4912280702
1.023833054	0.4887017544
1.026766789	0.4896842105
1.029681343	0.490877193
1.032640727	0.4822105263
1.035584565	0.4850526316
1.038531137	0.4835087719
1.041482543	0.4845263158
1.044377502	0.4846666667
1.047126582	0.4807719298
1.049858724	0.4774035088
1.052797553	0.4804210526
1.055759194	0.482245614
1.058699262	0.4794385965
1.061669084	0.4750175439
1.064635096	0.4746666667
1.067561651	0.4715438596
1.070525342	0.4726315789
1.073487816	0.474245614
1.076426118	0.4719298246
1.079411966	0.4669122807
1.082399325	0.4653684211
1.085357574	0.4604561404
1.088302959	0.4554385965
1.091235191	0.4515789474
1.094224676	0.4458245614
1.097174116	0.4440350877
1.100152591	0.4457894737
1.10306541	0.4436140351
1.10598637	0.4443508772
1.108942812	0.4461754386
1.111857897	0.4432280702
1.114810732	0.4449122807
1.117767382	0.441754386
1.120734294	0.4441754386
1.123712637	0.4455789474
1.126684969	0.4430877193
1.129658466	0.4407368421
1.132595862	0.4369824561
1.135553784	0.436
1.1384647	0.4324561404
1.14138394	0.4319649123
1.144325411	0.4328070175
1.147298812	0.4319298246
1.15025691	0.4288070175
1.153304852	0.4178947368
1.156282318	0.4193684211
1.159231715	0.4205263158
1.162208556	0.4183859649
1.165171485	0.4182105263
1.168165592	0.4147017544
1.171135441	0.4161403509
1.174127624	0.4138596491
1.177136586	0.4097894737
1.180069504	0.4089122807
1.183036638	0.4052631579
1.186004669	0.3990877193
1.188990284	0.3976140351
1.191940143	0.3930526316
1.19489106	0.3947017544
1.197865507	0.3949473684
1.2009054	0.3887368421
1.203861307	0.3832280702
1.206849818	0.3767368421
1.209811902	0.3783157895
1.21278383	0.3788421053
1.215770776	0.3719649123
1.218785071	0.3747719298
1.221791999	0.3750175439
1.224758973	0.3709824561
1.227857833	0.3715789474
1.231114599	0.37
1.234471366	0.3623859649
1.237578181	0.3569824561
1.240548729	0.3558596491
1.243545547	0.3541403509
1.246489657	0.3491929825
1.249422617	0.3507017544
1.252446575	0.346877193
1.255423042	0.3477894737
1.258424447	0.3444210526
1.26140384	0.3455087719
1.264381867	0.3452982456
1.267420796	0.3460701754
1.270379896	0.351122807
1.273361552	0.3519649123
1.276342145	0.3459298246
1.279333465	0.337754386
1.282343481	0.3327719298
1.285339433	0.3281403509
1.288358105	0.3219298246
1.291341561	0.3196140351
1.294251328	0.3185263158
1.29708213	0.3195087719
1.299933384	0.3214385965
1.302857186	0.3232982456
1.305821886	0.322
1.308882924	0.3152982456
1.311939088	0.3183508772
1.314920536	0.3150877193
1.317891902	0.3171929825
1.320844375	0.3132280702
1.323847817	0.3130175439
1.326842367	0.3181403509
1.329863471	0.3147017544
1.332930138	0.3144912281
1.33595101	0.3132982456
1.33897879	0.3080701754
1.341997504	0.3092280702
1.34500199	0.3076140351
1.347996548	0.3153333333
1.350989792	0.3085614035
1.35400518	0.3081754386
1.356998214	0.3095087719
1.359990452	0.3033333333
1.362983281	0.3038245614
1.365999509	0.3046315789
1.36900001	0.3099649123
1.372000633	0.3086315789
1.375029785	0.3020701754
1.3780623	0.3063157895
1.381040914	0.2996140351
1.384030875	0.3055789474
1.387008442	0.2981052632
1.390025322	0.299122807
1.393072689	0.293754386
1.396090022	0.2973333333
1.399120089	0.3014385965
1.40217027	0.2975087719
1.405185424	0.2942807018
1.408182786	0.2924210526
1.411184465	0.2901052632
1.414199396	0.294
1.417213309	0.2976491228
1.420194696	0.2944912281
1.423237972	0.3038245614
1.426242431	0.3027719298
1.429260464	0.3005964912
1.43229115	0.3019649123
1.435345652	0.3034385965
1.43838201	0.2983859649
1.441423782	0.3105263158
1.444485209	0.3197894737
1.44754055	0.3243157895
1.450559893	0.3228421053
1.45360992	0.3236140351
1.456646394	0.325754386
1.459654773	0.3267368421
1.462684117	0.3232982456
1.465717473	0.3196140351
1.468840977	0.3124210526
1.471891061	0.3195789474
1.474943301	0.3188421053
1.478057284	0.3147017544
1.481215967	0.3181754386
1.484606507	0.3197894737
1.487814031	0.3256140351
1.490937664	0.3244912281
1.493964564	0.3343508772
1.496951206	0.3370175439
1.499972002	0.3456842105
1.502970687	0.3518947368
1.505983428	0.3586666667
1.509075172	0.3549473684
1.512134178	0.3576491228
1.51518964	0.3696140351
1.51821341	0.3773333333
1.521188522	0.3759649123
1.524194083	0.38
1.527201421	0.3814035088
1.530264614	0.3795789474
1.533309176	0.3782807018
1.536340093	0.3852982456
1.539324426	0.3805614035
1.542281363	0.3757894737
1.545208488	0.3655438596
1.548083454	0.3661754386
1.551037954	0.3656491228
1.554039535	0.362877193
1.557052198	0.3592631579
1.560082934	0.3570175439
1.563110695	0.3635789474
1.566126158	0.3566666667
1.569151292	0.3527719298
1.572187767	0.3521052632
1.575245958	0.3615438596
1.578302038	0.3549473684
1.581407668	0.352877193
1.584478846	0.3520701754
1.587543835	0.3495087719
1.59061741	0.3561052632
1.593654457	0.3488421053
1.596720095	0.3520350877
1.599820438	0.3489824561
1.602943525	0.3495789474
1.606020683	0.346245614
1.609057671	0.35
1.612131452	0.3505964912
1.615144883	0.3514736842
1.618196451	0.3475789474
1.621227638	0.344877193
1.624259975	0.3356491228
1.62729084	0.3357192982
1.630354311	0.3282807018
1.63337441	0.3266315789
1.636441479	0.3336842105
1.639494252	0.3281052632
1.642575582	0.3275087719
1.645647551	0.3235087719
1.648762221	0.3214385965
1.651851075	0.3187017544
1.654885309	0.3114736842
1.657951164	0.3086666667
1.661029477	0.3083157895
1.664104296	0.3048421053
1.667176388	0.3089824561
1.670224881	0.3021754386
1.673287775	0.292245614
1.676334125	0.291754386
1.679442098	0.2932280702
1.682497845	0.2873333333
1.685551437	0.2804210526
1.688670301	0.2804561404
1.691753201	0.2803157895
1.694837181	0.2712280702
1.697926295	0.2699649123
1.700999245	0.2703859649
1.704045078	0.2649824561
1.707102986	0.2674035088
1.710161086	0.2648421053
1.713259447	0.2652631579
1.716356976	0.2654035088
1.719507597	0.2667017544
1.722622754	0.2657894737
1.7257764	0.2656842105
1.728962387	0.266877193
1.732218793	0.2652631579
1.735627659	0.2686315789
1.738893848	0.2638245614
1.742113162	0.2606315789
1.745267508	0.2646315789
1.748375492	0.2648421053
1.751491773	0.259754386
1.754592668	0.2621754386
1.757725825	0.2628421053
1.760889809	0.2611929825
1.764053055	0.2564210526
1.767173135	0.2545964912
1.770316861	0.2572280702
1.773456225	0.2658947368
1.776578683	0.2628070175
1.779714723	0.2649122807
1.782822292	0.2632280702
1.785899841	0.2562807018
1.78898299	0.2638947368
1.792027914	0.2603157895
1.795006222	0.2551929825
1.797948568	0.2498596491
1.800921044	0.2527368421
1.803946481	0.2531578947
1.806984064	0.2519298246
1.809997972	0.2514035088
1.813038539	0.2549122807
1.816105134	0.2435789474
1.819145263	0.2474035088
1.822206342	0.2419649123
1.825275771	0.2420701754
1.828341882	0.2402105263
1.831385064	0.2317894737
1.834453792	0.2329473684
1.837536821	0.2316140351
1.840593263	0.2232280702
1.843653675	0.225122807
1.846779982	0.2210877193
1.849831275	0.2243859649
1.852863244	0.2230526316
1.855963733	0.2228421053
1.859033728	0.2211929825
1.862112381	0.2329824561
1.865161287	0.2399649123
1.868232156	0.2423508772
1.871285713	0.2382105263
1.8743758	0.2362105263
1.877423261	0.2389473684
1.880493273	0.2387017544
1.883559448	0.2457192982
1.886633792	0.2418245614
1.889693326	0.2480701754
1.892768244	0.2564210526
1.895832315	0.2589824561
1.898901761	0.2566666667
1.901965369	0.2514736842
1.9050428	0.2558596491
1.908134401	0.2593684211
1.911197913	0.2716140351
1.914269056	0.271754386
1.917352836	0.2727719298
1.920402631	0.2732280702
1.923449791	0.2657192982
1.926522118	0.2606315789
1.929625775	0.2658245614
1.932690842	0.2674385965
1.93576387	0.2649473684
1.938828485	0.2605964912
1.941916972	0.2718596491
1.945009837	0.268877193
1.948099976	0.2676491228
1.951189159	0.2637192982
1.954298295	0.2622807018
1.957396676	0.2661052632
1.960500922	0.2703157895
1.963574587	0.268245614
1.966655659	0.2658245614
1.969725324	0.2707017544
1.972853339	0.2707017544
1.976080253	0.2696842105
1.979237734	0.2725964912
1.982439795	0.2685614035
1.985678378	0.2641052632
1.988915049	0.267754386
1.992110929	0.2702807018
1.995237504	0.2682807018
1.99840115	0.272245614
2.001503493	0.2738947368
2.004579657	0.2743157895
2.007652071	0.2770877193
2.010725229	0.2779298246
2.013819345	0.2721403509
2.016963013	0.2712982456
2.020066197	0.2670526316
2.02316836	0.2678947368
2.026252414	0.2680701754
2.029394534	0.2630175439
2.032479964	0.2623859649
2.035567201	0.2593333333
2.038683822	0.2519649123
2.04173755	0.252877193
2.04483892	0.2509824561
2.04780101	0.2525964912
2.050774541	0.2512982456
2.053783893	0.2504210526
2.056868239	0.2534736842
2.059935625	0.2540350877
2.06300726	0.2541754386
2.066080043	0.2543859649
2.06918783	0.2630877193
2.072274343	0.2624561404
2.075359451	0.2621052632
2.078457476	0.2642807018
2.081547925	0.2664561404
2.084615046	0.2657192982
2.087677177	0.2635438596
2.090818323	0.2606315789
2.093906718	0.2647719298
2.097002671	0.2669122807
2.100111727	0.2700350877
2.10318846	0.2712280702
2.106290002	0.2698947368
2.109352288	0.2700701754
2.112500065	0.2645263158
2.115569462	0.2634035088
2.118695267	0.2664912281
2.121767951	0.2689122807
2.124876953	0.2761403509
2.127938931	0.2726315789
2.131052296	0.2719298246
2.134140605	0.276
2.137213799	0.2753684211
2.14032145	0.2743859649
2.143446416	0.274
2.146533524	0.2705964912
2.149610592	0.2716140351
2.152664216	0.2756140351
2.155745317	0.2827017544
2.158812009	0.2785614035
2.161873409	0.2807719298
2.164973844	0.2815438596
2.168064541	0.2791929825
2.171156334	0.2848070175
2.17420868	0.2837192982
2.177262882	0.2890526316
2.180299206	0.2881754386
2.183342331	0.290245614
2.186431221	0.2862105263
2.189459987	0.2852982456
2.192492031	0.2857192982
2.195600538	0.2852982456
2.198713135	0.2891929825
2.201794062	0.2960701754
2.204884324	0.3018596491
2.208010776	0.3039298246
2.211135479	0.3057894737
2.214280395	0.3073333333
2.217363529	0.3072982456
2.220401631	0.3052631579
2.22348239	0.3017894737
2.226598977	0.303754386
2.229747683	0.310877193
2.232881198	0.3099298246
2.236142862	0.3152280702
2.239334349	0.3105614035
2.242496487	0.3127719298
2.245597261	0.3137894737
2.248703913	0.3138596491
2.251826088	0.3143508772
2.254907181	0.3160701754
2.257988256	0.3179649123
2.261060486	0.3203859649
2.26416319	0.3210526316
2.267221393	0.3243859649
2.270288222	0.3204561404
2.273339371	0.3252280702
2.276427139	0.3241754386
2.279495958	0.3274385965
2.28254917	0.3309824561
2.285599708	0.328
2.288626097	0.3263157895
2.291665484	0.3229122807
2.294695444	0.3225614035
2.297712709	0.3275438596
2.300668952	0.3245964912
2.303686392	0.3286315789
2.30678657	0.3268070175
2.309848076	0.3315789474
2.312904972	0.3285964912
2.316009038	0.3316842105
2.319077047	0.3267719298
2.322168948	0.3240350877
2.32528142	0.325754386
2.328352992	0.3291929825
2.331485369	0.3354736842
2.334624346	0.3397894737
2.337724068	0.3399649123
2.340802388	0.3395789474
2.343858892	0.343122807
2.346908735	0.3450877193
2.34996632	0.3465964912
2.353018974	0.347754386
2.356126739	0.3459649123
2.359219333	0.3449473684
2.362301486	0.3483508772
2.36534655	0.3429122807
2.368419647	0.346
2.371557876	0.3436491228
2.37461963	0.3463157895
2.377704045	0.3479298246
2.38076952	0.3447719298
2.383852152	0.3466315789
2.386943498	0.3513684211
2.389986632	0.3550877193
2.39305775	0.3602105263
2.396103769	0.3562105263
2.399168569	0.3596842105
2.402210701	0.3656491228
2.405280235	0.3604210526
2.408369757	0.3648421053
2.411410409	0.3598947368
2.414481506	0.3634385965
2.417589801	0.3592982456
2.420695602	0.3572631579
2.423770527	0.3541403509
2.426835108	0.3514035088
2.429923749	0.3478596491
2.433027985	0.3520701754
2.436093756	0.3564210526
2.439144853	0.3548070175
2.442191414	0.3505964912
2.445232287	0.3545263158
2.448287267	0.3539298246
2.451352062	0.3565964912
2.454413651	0.3588421053
2.457473961	0.3630175439
2.460528194	0.3591929825
2.463598368	0.3649824561
2.466680856	0.3707719298
2.469754241	0.3794736842
2.472894045	0.3839649123
2.476038381	0.3845964912
2.479136028	0.3905614035
2.482243684	0.3969122807
2.485418467	0.3959298246
2.48856527	0.3947017544
2.491757603	0.399754386
2.494853807	0.4019649123
2.497907147	0.4044912281
2.500939537	0.4094736842
2.503958338	0.4132982456
2.507024379	0.4181403509
2.510115215	0.417754386
2.513200735	0.4227719298
2.516252577	0.419122807
2.519322336	0.4268421053
2.522350432	0.4209473684
2.525420645	0.4249824561
2.528472029	0.4280701754
2.531532962	0.4274736842
2.534581246	0.4223859649
2.537621135	0.4190877193
2.540686231	0.4227368421
2.543720601	0.428877193
2.546740703	0.4320350877
2.549716611	0.4394035088
2.55269231	0.4352280702
2.555711918	0.4418947368
2.558723267	0.4463859649
2.56179007	0.4418947368
2.564837234	0.4468421053
2.567862835	0.4449122807
2.570902319	0.4526315789
2.573960618	0.4584210526
2.577018352	0.4655087719
2.580059352	0.4694736842
2.583123565	0.4703859649
2.586215765	0.4725614035
2.589283766	0.4753333333
2.592368339	0.4738596491
2.595469132	0.4776842105
2.598517097	0.4861403509
2.601640199	0.4870175439
2.604731255	0.4892631579
2.607782062	0.4921403509
2.610844888	0.4988070175
2.613895398	0.5014736842
2.616970736	0.5062807018
2.620049707	0.5111578947
2.623142385	0.5150526316
2.626208633	0.5189122807
2.629279252	0.5225263158
2.632387772	0.5259298246
2.635442364	0.5285964912
2.638540055	0.5324912281
2.641609319	0.5354736842
2.64468942	0.5333333333
2.647762358	0.5367719298
2.650860582	0.5419649123
2.653980639	0.5470877193
2.657077906	0.5479649123
2.660156391	0.5451929825
2.663237049	0.5472280702
2.666286884	0.5465263158
2.669380354	0.5484210526
2.67246262	0.5510526316
2.675564482	0.5560350877
2.678638399	0.5576140351
2.681744958	0.5619649123
2.684801367	0.5623508772
2.687878106	0.5660701754
2.690967442	0.5687719298
2.694075071	0.5700701754
2.697157066	0.5678947368
2.70021099	0.567754386
2.703270258	0.5678245614
2.706403702	0.5690877193
2.709497009	0.5753333333
2.712597727	0.5735438596
2.715698712	0.5759298246
2.718822613	0.5786315789
2.721934956	0.5809824561
2.725074524	0.5832982456
2.728282629	0.5879298246
2.731373838	0.5859649123
2.734530722	0.5870877193
2.737753596	0.5905964912
2.740975475	0.5997192982
2.744156044	0.6023859649
2.74724698	0.6072280702
2.750343791	0.6093684211
2.753442359	0.6102105263
2.756492618	0.6161754386
2.759574902	0.6172982456
2.762744549	0.6128421053
2.76578678	0.6196842105
2.768829062	0.6221403509
2.771893888	0.6220701754
2.774929277	0.6218245614
2.777966461	0.6264210526
2.781004848	0.6253333333
2.784029264	0.6229473684
2.787046728	0.6210175439
2.790042134	0.6234736842
2.793071409	0.6222105263
2.796089776	0.6263508772
2.799041307	0.6283508772
2.802027456	0.6344210526
2.805046309	0.6400350877
2.808080344	0.6400350877
2.811143611	0.6420350877
2.814167542	0.6389824561
2.817229333	0.6348421053
2.820308861	0.6377192982
2.823352381	0.6353333333
2.826432017	0.6437894737
2.829500424	0.6446315789
2.832547445	0.6445964912
2.835604048	0.6453684211
2.838637653	0.6408070175
2.841701282	0.6450877193
2.844717061	0.6437894737
2.847746047	0.6462807018
2.850826531	0.6465964912
2.853876759	0.6468421053
2.856910076	0.6468421053
2.859981855	0.6475087719
2.863033465	0.6487719298
2.866095926	0.6466666667
2.869204019	0.6457894737
2.872304171	0.6495789474
2.875405528	0.6521403509
2.878481725	0.6533333333
2.881553655	0.6541403509
2.884645245	0.6535087719
2.887714809	0.6554385965
2.890803267	0.6580350877
2.893943096	0.6540350877
2.897033389	0.6605263158
2.900150586	0.6605614035
2.90328847	0.6623157895
2.906344419	0.6645964912
2.909435676	0.6692280702
2.912510918	0.6689824561
2.915566349	0.6706315789
2.918639269	0.6734385965
2.921699361	0.6736842105
2.924778217	0.6772280702
2.927848787	0.6775438596
2.930923696	0.6768421053
2.934053572	0.6761403509
2.937109577	0.6794736842
2.94019025	0.6821052632
2.943270872	0.6833684211
2.946333858	0.6808421053
2.949439556	0.6823508772
2.952529831	0.6855789474
2.955611508	0.6896491228
2.958682456	0.6894736842
2.961806679	0.6951929825
2.964912578	0.6952631579
2.968005426	0.6991578947
2.971099932	0.700245614
2.974229265	0.7024561404
2.977357999	0.7051578947
2.980537888	0.7009824561
2.983730064	0.7033684211
2.986897181	0.7013684211
2.990102773	0.7027017544
2.993240404	0.7043859649
2.99642227	0.7040350877
2.999566043	0.7026666667
3.002646754	0.701122807
3.0057601	0.6981052632
3.008853584	0.7004210526
3.011914892	0.7007017544
3.015004999	0.7065614035
3.018124231	0.7082105263
3.021276851	0.7063508772
3.024402401	0.705122807
3.027487614	0.7107719298
3.030606383	0.7122807018
3.033694301	0.7154736842
3.036707035	0.7213684211
3.039725158	0.7212280702
3.042766436	0.7261403509
3.045732843	0.7286666667
3.048710799	0.7281052632
3.051730949	0.7301754386
3.054759845	0.7313684211
3.057751472	0.7316491228
3.060797691	0.7341754386
3.063834632	0.7330175439
3.066909954	0.7359649123
3.069987774	0.7415087719
3.073076689	0.7432631579
3.076165506	0.7458947368
3.079215272	0.7438596491
3.082287455	0.7455438596
3.085329139	0.7438947368
3.088368713	0.7474385965
3.091416194	0.7490877193
3.094514103	0.7484912281
3.097613368	0.7510175439
3.100680705	0.7535087719
3.103717973	0.7537894737
3.106792829	0.7553333333
3.109873412	0.7606315789
3.1129443	0.7615087719
3.116016596	0.7642807018
3.119105986	0.7696140351
3.122279681	0.7737894737
3.125369234	0.7739298246
3.128432866	0.7745614035
3.131526447	0.7758245614
3.134658724	0.7763859649
3.137797877	0.7763157895
3.140862889	0.7764210526
3.143954115	0.7801403509
3.147087227	0.7832631579
3.15015673	0.7832631579
3.153244089	0.7836491228
3.156318326	0.7816491228
3.159457477	0.7796491228
3.16253026	0.7819298246
3.165637977	0.7802807018
3.168722061	0.7793684211
3.171851554	0.7792631579
3.174904686	0.7786315789
3.177965079	0.7775789474
3.181041261	0.7750175439
3.18411143	0.7752631579
3.187170672	0.7735087719
3.190255834	0.7744912281
3.193306348	0.7731578947
3.196393704	0.7751929825
3.199504829	0.7773333333
3.202604763	0.7775087719
3.205705651	0.7795438596
3.20880526	0.7812280702
3.211897715	0.7824912281
3.214965929	0.7822807018
3.21809836	0.7861052632
3.22120051	0.7864210526
3.224320985	0.7862105263
3.227459963	0.7865964912
3.230548883	0.7858947368
3.233693455	0.7864210526
3.236834577	0.7866315789
3.240056759	0.7879649123
3.24323192	0.7904912281
3.246469124	0.7859298246
3.249607575	0.7853684211
3.252776524	0.7852280702
3.25589828	0.7826666667
3.259016871	0.7822105263
3.262134326	0.7823157895
3.265250854	0.7802807018
3.268349452	0.7812280702
3.271446399	0.781754386
3.274538723	0.7845964912
3.277709362	0.7843859649
3.280800049	0.7886666667
3.283844397	0.7900350877
3.286910908	0.7913684211
3.289959249	0.7933684211
3.29301565	0.794
3.296052895	0.7936491228
3.299073583	0.7949473684
3.302090074	0.7970526316
3.305156493	0.7982807018
3.308171229	0.7984561404
3.31118308	0.7986666667
3.314230713	0.7994035088
3.317249749	0.7996491228
3.320280395	0.7992280702
3.32332521	0.7997894737
3.326374768	0.7991929825
3.329412284	0.8003859649
3.332438727	0.7990175439
3.335492375	0.8009824561
3.338560521	0.8002807018
3.341649579	0.8018245614
3.344718842	0.8004912281
3.34777586	0.7993333333
3.350872528	0.8020350877
3.353912688	0.8018245614
3.356936638	0.8030526316
3.359996812	0.802877193
3.363050562	0.8032982456
3.366103471	0.8037192982
3.36916577	0.8057192982
3.37221318	0.8059298246
3.375315606	0.8066666667
3.37836726	0.8079649123
3.381414629	0.807122807
3.384454543	0.8061754386
3.387514864	0.8064210526
3.390558304	0.8052631579
3.393593561	0.8059649123
3.396637331	0.8040701754
3.399697255	0.8037894737
3.402782568	0.8044210526
3.405818514	0.8031929825
3.408904369	0.8048421053
3.411979082	0.8035087719
3.415073492	0.804877193
3.41815057	0.806877193
3.42120483	0.8079649123
3.424266957	0.8076140351
3.427323311	0.8097192982
3.430373532	0.8078947368
3.433430704	0.8069473684
3.436506382	0.8076491228
3.439573813	0.8102807018
3.442621257	0.8075087719
3.445706157	0.8105263158
3.448760011	0.8103508772
3.45182779	0.8092280702
3.454912808	0.812245614
3.457998766	0.8151929825
3.461082986	0.816245614
3.464172999	0.8172280702
3.467294466	0.8175438596
3.470436826	0.8201052632
3.473554902	0.8196491228
3.476673886	0.8221052632
3.479762072	0.821754386
3.482870964	0.8229122807
3.486000719	0.8240701754
3.489166246	0.8270877193
3.49234747	0.826245614
3.495485702	0.8233684211
3.498644807	0.822245614
3.501784858	0.8215087719
3.504869005	0.8215087719
3.507926137	0.8208070175
3.51103533	0.8185614035
3.514147078	0.8169824561
3.517256178	0.8174035088
3.520301428	0.8175789474
3.523435742	0.8152982456
3.526517551	0.8184561404
3.529599729	0.818877193
3.532717698	0.8178245614
3.535759091	0.8147719298
3.538806327	0.8136140351
3.541861459	0.8077894737
3.544888836	0.8055438596
3.547941877	0.8052280702
3.550969167	0.8047719298
3.55406559	0.8035789474
3.557133897	0.8044210526
3.560181284	0.8035789474
3.56321466	0.8009122807
3.566281738	0.8014736842
3.569337177	0.8019298246
3.572373157	0.7999298246
3.575463145	0.7975789474
3.578559024	0.7962807018
3.581613224	0.7948070175
3.584661487	0.7954736842
3.587721276	0.7931929825
3.590809561	0.7954385965
3.593870362	0.7915789474
3.596939944	0.7934385965
3.600011446	0.7921754386
3.603079071	0.7936491228
3.606169575	0.7896842105
3.609223496	0.7895087719
3.612308978	0.7823859649
3.615363961	0.7792982456
3.618411078	0.7748070175
3.621453289	0.7764210526
3.624514969	0.7803508772
3.627548558	0.7801052632
3.630616125	0.7806666667
3.633669089	0.7758245614
3.636718891	0.7738947368
3.639772115	0.774245614
3.642797478	0.7741403509
3.645856269	0.7729122807
3.648909324	0.7682807018
3.651985619	0.768
3.655040564	0.7695789474
3.658072547	0.7694736842
3.66113297	0.7634385965
3.664186714	0.7631929825
3.667244564	0.7635789474
3.670331985	0.7609122807
3.673391436	0.7600350877
3.676439267	0.7577894737
3.679490139	0.7592982456
3.682582343	0.7595438596
3.685645467	0.7645614035
3.688678129	0.7624912281
3.691721269	0.7594736842
3.694777953	0.7604210526
3.697833341	0.7635087719
3.700857263	0.7612280702
3.703915158	0.7618596491
3.706953063	0.7621052632
3.709999427	0.7634385965
3.713098311	0.7638947368
3.716166442	0.7634736842
3.719288074	0.7629122807
3.722368078	0.7633333333
3.725438779	0.7605614035
3.728513797	0.7623859649
3.731588744	0.7631929825
3.734680548	0.7618947368
3.737808161	0.7651929825
3.740998676	0.7693684211
3.744114127	0.7671578947
3.747265387	0.7669473684
3.750395206	0.7670877193
3.75348084	0.7684210526
3.75662687	0.7668421053
3.75979395	0.7657192982
3.762908209	0.7634385965
3.766009173	0.7621403509
3.769095328	0.7619298246
3.77219587	0.7681403509
3.775268472	0.7715087719
3.778335767	0.7721403509
3.781446632	0.7727368421
3.784529781	0.774
3.787555227	0.7727017544
3.790608763	0.7703157895
3.793649842	0.7730175439
3.796724453	0.7689824561
3.799744385	0.7684210526
3.80272979	0.7668421053
3.805783286	0.7695789474
3.808811455	0.7689122807
3.811841571	0.7674385965
3.8149063	0.7683859649
3.817983625	0.7722807018
3.821054766	0.770877193
3.824089826	0.7712982456
3.827175177	0.7699298246
3.83025991	0.7708070175
3.833320789	0.7673684211
3.836366521	0.7631578947
3.839464532	0.7655789474
3.84252697	0.7645964912
3.845615455	0.7653333333
3.848692933	0.7615087719
3.851767638	0.7622807018
3.854834279	0.7632631579
3.857918744	0.7685964912
3.861036689	0.7709122807
3.864107607	0.7714736842
3.86718221	0.7751578947
3.870242518	0.7767017544
3.873319491	0.776245614
3.876391068	0.7750526316
3.879463611	0.7726315789
3.882569989	0.7742105263
3.885656234	0.7741403509
3.8887775	0.7756140351
3.89187189	0.7781754386
3.894965299	0.7812280702
3.898041743	0.7799298246
3.901124743	0.7815789474
3.904225576	0.7853333333
3.90732424	0.7863508772
3.910391822	0.7887719298
3.913476053	0.7891578947
3.916531184	0.7885263158
3.919610391	0.7887017544
3.922717249	0.79
3.925786569	0.7900350877
3.928907611	0.7934385965
3.931981961	0.7963508772
3.935031203	0.798
3.93813317	0.7977192982
3.941214177	0.7964210526
3.944291946	0.7964210526
3.94734883	0.7971578947
3.950399472	0.7929122807
3.953448591	0.7917192982
3.956500391	0.7910175439
3.959580619	0.7874385965
3.962655634	0.7866315789
3.965752585	0.7864210526
3.968878716	0.7887017544
3.971941203	0.7909824561
3.975033013	0.7896842105
3.978099024	0.7869122807
3.981181319	0.7859298246
3.984250455	0.7815789474
3.987391937	0.7835087719
3.99050274	0.7824210526
3.993646432	0.7808070175
3.996799059	0.7787719298
3.999906533	0.7752631579
4.002982005	0.7771929825
4.006077575	0.7770526316
4.00922612	0.7750526316
4.012361742	0.7765614035
4.015481056	0.7767368421
4.018609865	0.7803859649
4.021679926	0.7801403509
4.024746796	0.7795438596
4.027767346	0.7802807018
4.030823175	0.7784561404
4.03396012	0.7753333333
4.037026366	0.7763157895
4.040132823	0.7737894737
4.043158664	0.7701754386
4.046179057	0.7689122807
4.049174269	0.7674736842
4.052230368	0.7703157895
4.055360078	0.7718947368
4.05839555	0.7720350877
4.061433955	0.7747368421
4.064476838	0.7755087719
4.067535823	0.7735087719
4.070614732	0.7734736842
4.073664105	0.7739649123
4.07675037	0.7754736842
4.079844893	0.7775789474
4.082906878	0.7793333333
4.086017398	0.7795438596
4.089077914	0.7805263158
4.092157727	0.7829473684
4.095251407	0.7849824561
4.098379629	0.7875789474
4.101458099	0.7875438596
4.104558634	0.7899298246
4.107697705	0.7910877193
4.110795889	0.7925614035
4.11390851	0.7907719298
4.116989277	0.792
4.120076833	0.789754386
4.123187767	0.7876491228
4.126297795	0.7847368421
4.129381048	0.7845263158
4.132506881	0.7843157895
4.13563108	0.7809473684
4.138722656	0.7813684211
4.141837805	0.7819298246
4.144978128	0.7814736842
4.148035973	0.7788421053
4.151110429	0.7804912281
4.154178821	0.7814385965
4.15721988	0.7816491228
4.160301686	0.7839649123
4.163416882	0.7850526316
4.166521113	0.786877193
4.16959675	0.7920701754
4.17264155	0.7936140351
4.175707728	0.7976842105
4.178783151	0.7984912281
4.181857374	0.7990175439
4.18491204	0.7969824561
4.18798677	0.7984561404
4.19104803	0.7990175439
4.194110955	0.8009122807
4.197181784	0.8017192982
4.20024744	0.803754386
4.203324845	0.8020701754
4.206457842	0.8008421053
4.209521807	0.7991929825
4.212677096	0.7999649123
4.215738536	0.7973684211
4.218841291	0.7958947368
4.221937444	0.7962105263
4.225041647	0.7950526316
4.228128598	0.7943859649
4.231217569	0.7958245614
4.234294276	0.7954385965
4.237408023	0.7950175439
4.240527102	0.7966666667
4.243692134	0.796877193
4.246832494	0.795754386
4.249911343	0.7964210526
4.253025594	0.7981403509
4.256088782	0.7989122807
4.259179551	0.7990877193
4.262242658	0.8
4.265307597	0.7992982456
4.268374167	0.7987719298
4.271439386	0.799754386
4.274465131	0.7987368421
4.277514107	0.7996491228
4.280547998	0.7999649123
4.283555804	0.7975789474
4.286619212	0.7972631579
4.289699654	0.7990877193
4.292772512	0.7988421053
4.295853282	0.7979649123
4.298852854	0.7961403509
4.301894624	0.7964561404
4.304955302	0.7950175439
4.308010814	0.7949824561
4.311072483	0.7946315789
4.314163877	0.7953333333
4.317223675	0.7947719298
4.320311241	0.7950175439
4.323386924	0.7945964912
4.326458581	0.7941403509
4.329547353	0.7947719298
4.332618331	0.7937894737
4.335757592	0.7911929825
4.338829634	0.7902105263
4.341895097	0.788
4.344967638	0.7892280702
4.348024666	0.790877193
4.35111003	0.7905263158
4.35417881	0.7912280702
4.357281541	0.7926666667
4.36037054	0.7915789474
4.36351879	0.791754386
4.366594951	0.791122807
4.369657777	0.7912631579
4.372715959	0.792
4.375797038	0.7942807018
4.378891061	0.7952280702
4.382031842	0.7950526316
4.385140134	0.7949122807
4.388248789	0.7941052632
4.391340299	0.7912631579
4.394433869	0.7898245614
4.397519374	0.7894736842
4.400615733	0.7864561404
4.403725632	0.7861403509
4.4068217	0.7852982456
4.409929796	0.787754386
4.413009567	0.7871578947
4.416140599	0.7870175439
4.419203688	0.7883157895
4.42230106	0.7867368421
4.425380721	0.7869824561
4.428465926	0.7892280702
4.43152316	0.7904912281
4.434587885	0.7903157895
4.437675346	0.7908070175
4.440800115	0.7852982456
4.443854383	0.7860350877
4.446928032	0.7886315789
4.449980572	0.7888421053
4.453127033	0.7874385965
4.456193284	0.787754386
4.459287321	0.7903859649
4.462386633	0.7922807018
4.465493522	0.7979649123
4.46857325	0.8005263158
4.471654049	0.8001403509
4.474778633	0.8003859649
4.477872881	0.8025614035
4.480955425	0.8026315789
4.484081651	0.8023859649
4.487206416	0.8044561404
4.49032871	0.8038947368
4.493513905	0.8063157895
4.49664755	0.808877193
4.499767339	0.8096491228
4.502883703	0.8108070175
4.506003631	0.8131929825
4.509059246	0.8138245614
4.512176466	0.816
4.515255692	0.8135438596
4.518323165	0.8152631579
4.52139351	0.8145263158
4.524479197	0.8148421053
4.52754021	0.814877193
4.530576331	0.8190877193
4.533620888	0.8194736842
4.536684396	0.8254385965
4.539768797	0.8296491228
4.542897887	0.8329473684
4.545972372	0.8317192982
4.549007467	0.8282105263
4.55209194	0.8303859649
4.555134462	0.8314736842
4.558178293	0.8363508772
4.561281438	0.8368070175
4.564337663	0.8378947368
4.567361719	0.840245614
4.570404317	0.8430175439
4.5734522	0.8465964912
4.576490558	0.846
4.579591089	0.8424912281
4.582657167	0.8443859649
4.585771768	0.8487368421
4.588851093	0.8497192982
4.591897779	0.8472280702
4.594939857	0.8485964912
4.597989657	0.8487719298
4.60106306	0.8510877193
4.604124765	0.8510175439
4.607180922	0.8525263158
4.610270561	0.8501052632
4.613315563	0.8511929825
4.616383397	0.8531578947
4.619447777	0.8525614035
4.622625624	0.8485614035
4.625722103	0.8544561404
4.628826812	0.8555789474
4.631921594	0.8577894737
4.634979257	0.8545964912
4.638060842	0.8578596491
4.641150498	0.8547368421
4.644199304	0.8537894737
4.647246979	0.8562807018
4.650315536	0.8556140351
4.653423736	0.8531578947
4.656522488	0.8532982456
4.65958312	0.8530877193
4.662668519	0.8533333333
4.665778992	0.8518596491
4.668837442	0.8523157895
4.671945665	0.8557192982
4.675023345	0.8524210526
4.678116231	0.8516842105
4.6811951	0.8545964912
4.68431092	0.8546666667
4.687418857	0.8570526316
4.690529067	0.8571578947
4.693632823	0.8582807018
4.696731721	0.8545964912
4.699836106	0.8532982456
4.70295776	0.8525614035
4.706063558	0.8559649123
4.709175831	0.8555438596
4.712291236	0.8565964912
4.715411403	0.8585263158
4.718533419	0.8614736842
4.721659197	0.8629473684
4.72479914	0.8641052632
4.727899494	0.8644210526
4.731074385	0.8594385965
4.734184869	0.8572982456
4.737343624	0.8573333333
4.740486205	0.8528421053
4.743681628	0.8527017544
4.746848346	0.8491929825
4.749986831	0.8490877193
4.75319931	0.8453684211
4.756302672	0.8450877193
4.759419196	0.8456140351
4.762522241	0.8456491228
4.765683977	0.848
4.768776297	0.8529473684
4.77184249	0.8531578947
4.774916585	0.8548421053
4.778001943	0.8539649123
4.781087034	0.8555087719
4.784165048	0.8518245614
4.787259928	0.8485614035
4.790374786	0.85
4.793453332	0.8478947368
4.796511283	0.8469122807
4.799550891	0.8471578947
4.802591655	0.8479298246
4.805606897	0.850245614
4.808631361	0.8514035088
4.811686945	0.8487719298
4.814744984	0.8458245614
4.817808645	0.8432280702
4.820870731	0.8450877193
4.823924017	0.8451929825
4.826978613	0.8426315789
4.830034012	0.8403859649
4.833097642	0.8383157895
4.836155547	0.8356491228
4.839252373	0.8361052632
4.842309406	0.8358596491
4.84536323	0.8365964912
4.848433696	0.834
4.851487094	0.8351578947
4.854559075	0.8333333333
4.857622699	0.8282807018
4.86066993	0.8279298246
4.863742885	0.8265964912
4.866817301	0.8245964912
4.869933394	0.8238947368
4.873003896	0.8236491228
4.876063776	0.8258596491
4.879176448	0.8284561404
4.882247325	0.8283859649
4.885353742	0.8296842105
4.888420227	0.8330175439
4.891461596	0.8309473684
4.894547391	0.8290526316
4.897640344	0.8262807018
4.900779974	0.8295087719
4.903852668	0.8310526316
4.906986356	0.8283508772
4.910043502	0.8298596491
4.913116712	0.8303859649
4.916189208	0.8315087719
4.919260904	0.8299298246
4.922327744	0.8300701754
4.925416036	0.8338947368
4.928558221	0.8314385965
4.93165179	0.8335789474
4.934722761	0.8357192982
4.937780131	0.8331929825
4.940847466	0.8344912281
4.943958086	0.8346315789
4.947025229	0.8361754386
4.950107074	0.8367719298
4.953190608	0.8363157895
4.956246808	0.8348421053
4.95935101	0.8371578947
4.962475603	0.8367017544
4.96559718	0.8403508772
4.968707594	0.8433684211
4.971819536	0.8418596491
4.974923265	0.8438596491
4.978002127	0.8415438596
4.981106655	0.8386666667
4.984251111	0.8378245614
4.987385014	0.8366666667
4.990600493	0.8319298246
4.993775777	0.8328421053
4.996911948	0.8296842105
5.000035473	0.8298245614
5.003192651	0.8305614035
5.006357426	0.8305964912
5.009510249	0.8324210526
5.012643724	0.8307719298
5.015767959	0.8350175439
5.018845777	0.8336842105
5.021927438	0.8314385965
5.025000552	0.8301754386
5.028093641	0.8284561404
5.031223796	0.8300701754
5.034314906	0.8274035088
5.037409997	0.8254035088
5.040527231	0.8272280702
5.043571681	0.8268421053
5.046628251	0.8285263158
5.049680416	0.8275438596
5.052727552	0.8295438596
5.055829215	0.831122807
5.058875533	0.8292631579
5.061905636	0.8294736842
5.064954941	0.828877193
5.067999673	0.8283508772
5.071065572	0.8261052632
5.074115042	0.8288421053
5.077165711	0.828877193
5.08024123	0.8263157895
5.083314429	0.824877193
5.086416958	0.8225263158
5.089479101	0.8216842105
5.092538651	0.8215438596
5.095603411	0.8194385965
5.098717448	0.8182807018
5.101797683	0.8146666667
5.10491123	0.8121403509
5.108010062	0.8165263158
5.111110342	0.8191578947
5.114183753	0.8196140351
5.117256177	0.8188421053
5.120313046	0.8179298246
5.123406066	0.8192280702
5.126542011	0.8174035088
5.129642192	0.8170175439
5.13278782	0.8146666667
5.135875214	0.8161403509
5.138961121	0.816
5.142056247	0.8172631579
5.145139998	0.8171578947
5.148221973	0.8173684211
5.151321039	0.8178947368
5.154420623	0.8180701754
5.157470535	0.8174736842
5.160511564	0.8149824561
5.163570145	0.8151578947
5.166640918	0.8135087719
5.169712453	0.8148421053
5.172794304	0.8170877193
5.175912663	0.8186315789
5.179018366	0.8169122807
5.182094763	0.8177894737
5.185145788	0.8165964912
5.188213717	0.8169824561
5.19130404	0.8166315789
5.194412803	0.8174035088
5.197459713	0.8183508772
5.200518723	0.8183508772
5.20355964	0.817754386
5.206633313	0.8190526316
5.209736453	0.8210175439
5.212815341	0.8210877193
5.215929999	0.8188070175
5.219008591	0.8175087719
5.22213019	0.8198947368
5.225216182	0.8212982456
5.228302971	0.8213333333
5.231398098	0.818877193
5.234465495	0.8167017544
5.237567885	0.8160701754
5.24066056	0.8159298246
5.243751616	0.8165964912
5.24685989	0.8181052632
5.250028262	0.8179298246
5.253130784	0.8161052632
5.256211706	0.814877193
5.259282783	0.8148070175
5.262360915	0.818245614
5.265436487	0.8190877193
5.268521163	0.819122807
5.271561557	0.8190877193
5.274651154	0.8186315789
5.277720507	0.8195438596
5.280841968	0.8202105263
5.283904574	0.819122807
5.286987447	0.8192982456
5.290070796	0.8175438596
5.293103538	0.8185964912
5.296153651	0.8182105263
5.299199778	0.8166666667
5.302286512	0.8152631579
5.305377933	0.8127368421
5.308454844	0.812
5.311496502	0.8120350877
5.314551343	0.812245614
5.31768071	0.8112631579
5.320750492	0.8103508772
5.323796913	0.8101052632
5.326848468	0.8112982456
5.329948126	0.8107368421
5.333039486	0.8110877193
5.336117805	0.8115438596
5.339206376	0.8119649123
5.342277265	0.8138596491
5.345411198	0.811754386
5.348485934	0.8130877193
5.351580858	0.8123157895
5.35464076	0.8115438596
5.357705734	0.8115789474
5.360752707	0.8116140351
5.363802069	0.8108421053
5.366884499	0.8155789474
5.369987616	0.8154736842
5.373054854	0.8150877193
5.376130361	0.8149824561
5.379219982	0.8170526316
5.382310603	0.8175087719
5.385385368	0.815754386
5.388456875	0.8163859649
5.391542269	0.8159649123
5.394609564	0.8179649123
5.397695878	0.8179649123
5.400792664	0.8201754386
5.403875898	0.8183859649
5.40694529	0.8186666667
5.410023286	0.8214035088
5.413083117	0.8212631579
5.416163633	0.8213333333
5.419204802	0.821122807
5.422283225	0.8209473684
5.425370164	0.8218245614
5.428476179	0.8229824561
5.431532706	0.8209122807
5.434597494	0.8218947368
5.437653063	0.8214736842
5.440695055	0.8235438596
5.443738249	0.8243508772
5.446797583	0.8235789474
5.449839377	0.8238596491
5.452899202	0.8256842105
5.455975796	0.8266666667
5.459067006	0.8269473684
5.462146946	0.8259298246
5.465251338	0.8263859649
5.468295192	0.8256491228
5.471411509	0.8255438596
5.474489304	0.8287017544
5.477550339	0.8295789474
5.48065292	0.8298947368
5.483787187	0.8277894737
5.486867803	0.8267719298
5.490020617	0.8275087719
5.493137911	0.8255789474
5.496306918	0.8250877193
5.499425118	0.8248421053
5.502575773	0.8250175439
5.50573951	0.8263859649
5.508909066	0.8245964912
5.51198839	0.826
5.515058281	0.8258947368
5.518144508	0.8278596491
5.521208741	0.8275087719
5.52430589	0.8264561404
5.527383695	0.8255789474
5.530449265	0.824
5.533572636	0.8247368421
5.536647002	0.8260701754
5.539733562	0.8272982456
5.542815754	0.8302807018
5.545850366	0.8321403509
5.548901861	0.8369824561
5.55197738	0.8364210526
5.55505062	0.8364210526
5.558143496	0.8350877193
5.561201509	0.8370526316
5.564302632	0.8375438596
5.567380891	0.8382105263
5.570442452	0.8380350877
5.573508554	0.8374035088
5.576619762	0.8391578947
5.579686006	0.8391929825
5.582774213	0.8386666667
5.585854614	0.8407368421
5.588935926	0.8398245614
5.592014632	0.8375087719
5.595102056	0.8386666667
5.598174238	0.8392982456
5.601247415	0.8424210526
5.6043084	0.8432631579
5.60738443	0.8435789474
5.610420449	0.8424561404
5.613457083	0.8429473684
5.616510305	0.8425964912
5.619562146	0.8423157895
5.622665172	0.8425263158
5.625742459	0.8426315789
5.628796517	0.840877193
5.631869143	0.8398947368
5.634964941	0.8415789474
5.638027163	0.8419649123
5.641087666	0.8403157895
5.644159121	0.8355789474
5.647254648	0.8350877193
5.650330231	0.8335438596
5.653404398	0.8365614035
5.656503456	0.8382105263
5.659594321	0.8406315789
5.662649979	0.8389824561
5.665725994	0.8387368421
5.668817794	0.8369824561
5.671902332	0.8389824561
5.674977286	0.8390175439
5.678075605	0.8405614035
5.681169992	0.8409824561
5.684234835	0.8425964912
5.687346071	0.8457192982
5.690450964	0.8424912281
5.693518369	0.8407017544
5.696605923	0.8404912281
5.699700971	0.8417894737
5.702817097	0.8449122807
5.705902117	0.8453333333
5.709037988	0.846245614
5.712167882	0.8457192982
5.715250566	0.846245614
5.718341451	0.8441052632
5.72141296	0.8435789474
5.724483023	0.8454385965
5.727580007	0.8468421053
5.730651723	0.8481403509
5.733729597	0.8457894737
5.736810598	0.8491578947
5.739932961	0.8497894737
5.743055317	0.8489473684
5.746154115	0.8449473684
5.749219229	0.8464912281
5.752339807	0.8487719298
5.755450203	0.8519298246
5.7585139	0.8515789474
5.761618438	0.8526666667
5.764688745	0.8510175439
5.767722089	0.849754386
5.770780631	0.8482807018
5.773835723	0.8515087719
5.776925566	0.8530877193
5.779970598	0.8531578947
5.783067796	0.8576140351
5.786140509	0.8587719298
5.789242959	0.8610175439
5.792288473	0.8618596491
5.79529953	0.8643157895
5.798361665	0.8655438596
5.80142768	0.8643508772
5.804478895	0.8624561404
5.807521066	0.8633333333
5.810590429	0.863122807
5.813635392	0.8628070175
5.8167161	0.864
5.819806054	0.8650175439
5.82290716	0.8669122807
5.825963342	0.8677192982
5.829033933	0.8702105263
5.832118533	0.8738596491
5.835206116	0.8744912281
5.838256402	0.877122807
5.841325547	0.8786315789
5.844417303	0.8822105263
5.847479809	0.8811929825
5.850544635	0.8810526316
5.853644543	0.8858596491
5.856711062	0.8853684211
5.859806169	0.8855438596
5.862908005	0.8859649123
5.866000517	0.8849122807
5.869078845	0.8844561404
5.87217452	0.882877193
5.875331575	0.8814035088
5.878446237	0.8827017544
5.881572709	0.8846666667
5.884685115	0.8858245614
5.887762472	0.8856491228
5.890923998	0.8873684211
5.894014569	0.8867719298
5.897123561	0.8886666667
5.900198019	0.8874385965
5.903327034	0.8854035088
5.9063991	0.8876491228
5.909483253	0.8874035088
5.91258394	0.8856140351
5.915646001	0.8913333333
5.918738927	0.892
5.921829596	0.8963508772
5.924906288	0.8979298246
5.927957412	0.8985964912
5.93101129	0.8976842105
5.934105718	0.8978245614
5.937163962	0.8983508772
5.940232157	0.8968070175
5.943339568	0.8975087719
5.946417341	0.901122807
5.949491702	0.900245614
5.952560795	0.9004210526
5.955637552	0.8978947368
5.958720598	0.9014385965
5.961794162	0.9038245614
5.964846017	0.9010526316
5.967947359	0.9028070175
5.970994774	0.9011929825
5.974087187	0.9012631579
5.977224906	0.9
5.980291614	0.8983508772
5.983358164	0.8992982456
5.98647511	0.9012631579
5.989562265	0.8986666667
5.99265991	0.8981754386
5.995764859	0.9006315789
5.998825167	0.8987719298
6.001899431	0.8984210526
6.004994159	0.8994385965
6.008097359	0.9049122807
6.011205409	0.9079298246
6.014302277	0.9085263158
6.017368202	0.9067719298
6.020449934	0.9085263158
6.023513123	0.9098947368
6.026617585	0.9112631579
6.029745843	0.9126315789
6.03287086	0.9086666667
6.035948822	0.9075438596
6.039049885	0.9081403509
6.042111374	0.9112982456
6.045126764	0.9115438596
6.048168955	0.9119298246
6.051253598	0.9154736842
6.054305891	0.9133684211
6.057374243	0.9149122807
6.060389475	0.9129473684
6.063439172	0.9130877193
6.066523882	0.9117894737
6.069594455	0.912877193
6.072686297	0.9140701754
6.075776222	0.9150526316
6.078837976	0.9141052632
6.081874892	0.9135438596
6.084939551	0.9190175439
6.088064299	0.9191578947
6.091174695	0.9191929825
6.094302074	0.9178947368
6.097370899	0.9147719298
6.100419513	0.9124561404
6.103502155	0.9164561404
6.106553731	0.9165263158
6.10965564	0.9184210526
6.112747023	0.92
6.115824714	0.9196140351
6.118959831	0.9247017544
6.122066155	0.9256140351
6.12511859	0.9238947368
6.128179744	0.9209122807
6.131304936	0.9207719298
6.134419831	0.9214035088
6.137503526	0.9213684211
6.140585631	0.921754386
6.143653191	0.9231929825
6.146749995	0.9189824561
6.149836346	0.9172982456
6.152894403	0.9163859649
6.155973701	0.9152631579
6.159090413	0.9180350877
6.162171683	0.9177894737
6.165280186	0.9185263158
6.168384307	0.9213684211
6.17151318	0.9210526316
6.174593795	0.9209473684
6.177693076	0.9233333333
6.180813129	0.9259298246
6.183907939	0.9243508772
6.18700734	0.9236491228
6.19014587	0.9241052632
6.193198867	0.9227368421
6.196268144	0.9197894737
6.19934774	0.9200701754
6.202399431	0.9204561404
6.20547845	0.9194035088
6.208603854	0.9190526316
6.211660976	0.9184912281
6.214734495	0.9205614035
6.217832994	0.9201403509
6.220879866	0.9196842105
6.22398724	0.9213684211
6.227083877	0.9211578947
6.230152471	0.9238245614
6.233233913	0.9239298246
6.236301407	0.9214385965
6.239359111	0.9238596491
6.242467913	0.9270175439
6.245565087	0.9263157895
6.248658237	0.9270877193
6.251739386	0.9268421053
6.254849211	0.9284561404
6.257953433	0.9281403509
6.261019329	0.9266315789
6.264104347	0.9312631579
6.267187591	0.9303859649
6.270249848	0.9305263158
6.273326562	0.9307368421
6.27647122	0.9281052632
6.27959631	0.9263508772
6.282674823	0.9275438596
6.285709319	0.9265263158
6.288735197	0.926877193
6.291850596	0.9245614035
6.29487161	0.923122807
6.297945633	0.9244912281
6.300984052	0.9246666667
6.304025227	0.9238947368
6.307096528	0.9250877193
6.310161292	0.9269122807
6.313238362	0.9269473684
6.316280773	0.9252982456
6.319328805	0.9219649123
6.322436235	0.9236491228
6.325537471	0.9227719298
6.328585205	0.923122807
6.331652384	0.9198596491
6.334709341	0.9191578947
6.337805979	0.9196140351
6.340876105	0.9181403509
6.343961111	0.9192280702
6.347043291	0.9177894737
6.35008915	0.9164561404
6.353149016	0.9143508772
6.35622157	0.9158947368
6.359292089	0.9173684211
6.362373827	0.9164210526
6.365486021	0.9178245614
6.368553786	0.918245614
6.371652676	0.9179649123
6.374694369	0.9181403509
6.37774557	0.9162807018
6.380801526	0.9143508772
6.383900344	0.9147368421
6.386992847	0.9156491228
6.390125167	0.9154385965
6.3931977	0.915754386
6.396313918	0.9157192982
6.399396619	0.9149824561
6.402479696	0.9150175439
6.405545084	0.9124912281
6.408622082	0.9131929825
6.411690845	0.9164210526
6.414782955	0.9145263158
6.41786237	0.9179649123
6.420945122	0.918877193
6.424021945	0.9190877193
6.427114824	0.920877193
6.430196779	0.9256491228
6.433260342	0.9267017544
6.436318761	0.9250526316
6.439365226	0.9223157895
6.442413703	0.9219649123
6.445483707	0.9226315789
6.448555412	0.9211578947
6.451632138	0.9205614035
6.454747587	0.9208421053
6.457889223	0.9192280702
6.461016322	0.918877193
6.464093771	0.9169824561
6.467139017	0.9141403509
6.470219592	0.9155789474
6.473322883	0.9168070175
6.476470185	0.9179298246
6.47954664	0.9155438596
6.482584091	0.9154736842
6.485663121	0.9142105263
6.48871766	0.9124912281
6.491799638	0.9136491228
6.494938026	0.9150877193
6.498056087	0.9140701754
6.501162637	0.9145263158
6.504255003	0.9173333333
6.507338987	0.9178596491
6.510447291	0.9160701754
6.513492763	0.9128070175
6.516574952	0.9119298246
6.519644037	0.9093333333
6.522733487	0.9115438596
6.525823007	0.9136842105
6.528879281	0.9136842105
6.531990812	0.9136842105
6.535067067	0.9163508772
6.538139271	0.9193333333
6.541204553	0.9195438596
6.544236186	0.9186666667
6.54732867	0.9178245614
6.550452915	0.9212631579
6.553481366	0.9250877193
6.556526112	0.9250175439
6.5595653	0.9235087719
6.562598672	0.9236491228
6.565666609	0.9227017544
6.568699619	0.9226315789
6.571794057	0.9225614035
6.574860646	0.9208070175
6.577948247	0.9201403509
6.581062895	0.9208421053
6.584151889	0.9233333333
6.587236957	0.9264912281
6.590333931	0.929754386
6.593404609	0.9301052632
6.596486199	0.9305614035
6.599573646	0.9318947368
6.602680198	0.9349473684
6.605756461	0.9345614035
6.608843252	0.9345964912
6.611948929	0.9364210526
6.615037512	0.9361754386
6.618115976	0.9343859649
6.621248733	0.9375438596
6.624347788	0.9385614035
6.627391349	0.9362105263
6.630506288	0.9360350877
6.633628365	0.9386315789
6.636706435	0.939122807
6.639822178	0.9394736842
6.642935119	0.9417192982
6.646003595	0.9439298246
6.649114709	0.9441754386
6.652205494	0.943754386
6.655324193	0.9443508772
6.65841015	0.9452631579
6.661514037	0.945122807
6.664596368	0.9490526316
6.667705094	0.9504210526
6.670802895	0.9509122807
6.673902013	0.9531929825
6.677012714	0.9533333333
6.680108358	0.949754386
6.683220222	0.9467719298
6.686311548	0.9470877193
6.689373528	0.949122807
6.692448115	0.9519649123
6.695593274	0.9519649123
6.698691595	0.9511578947
6.701812697	0.9522807018
6.704901655	0.9530526316
6.708024162	0.9532280702
6.711120675	0.9520350877
6.714233058	0.9521052632
6.717331696	0.9540701754
6.72040033	0.9519298246
6.723487636	0.9496140351
6.726557058	0.9498596491
6.729612475	0.9477894737
6.732699665	0.9511929825
6.735769988	0.9512982456
6.738863566	0.9515438596
6.741956895	0.9509122807
6.745076935	0.9480350877
6.748156092	0.9463157895
6.751226886	0.9433333333
6.75427015	0.9418947368
6.757341799	0.940877193
6.760455936	0.9451578947
6.763567798	0.9455438596
6.766665678	0.9437192982
6.769808573	0.9403508772
6.772864712	0.9408421053
6.77592962	0.9399649123
6.778986761	0.9365614035
6.78208602	0.9378596491
6.785232246	0.9366315789
6.78831478	0.9378947368
6.791381573	0.9429473684
6.794452578	0.9441403509
6.797491317	0.9473333333
6.800549898	0.949122807
6.803629219	0.9498947368
6.806694714	0.9516491228
6.809760303	0.9506666667
6.812828878	0.9484912281
6.815907847	0.9430526316
6.818970255	0.9439298246
6.822035267	0.9452982456
6.825084245	0.9469122807
6.828141298	0.9492280702
6.831247276	0.9496842105
6.834338392	0.9518947368
6.837404632	0.9532631579
6.840463991	0.952
6.843556475	0.9524210526
6.846619465	0.9512280702
6.849749302	0.9496842105
6.852837408	0.9480350877
6.855991943	0.9475087719
6.859123088	0.9478596491
6.862217013	0.9476140351
6.865311031	0.9494035088
6.868384682	0.9509122807
6.871483932	0.9507719298
6.874549453	0.9496491228
6.877612776	0.9518947368
6.880696434	0.9521754386
6.883796245	0.9528070175
6.886868958	0.9502105263
6.889958686	0.9522807018
6.893024644	0.9521754386
6.896130868	0.9526666667
6.899265945	0.9536842105
6.902379135	0.9546666667
6.905462279	0.9536140351
6.90857946	0.9547719298
6.911657677	0.9549473684
6.914746861	0.9586666667
6.917861608	0.962877193
6.920942775	0.9641403509
6.924036428	0.9648070175
6.927125198	0.9626666667
6.930256589	0.9668421053
6.93335945	0.9648070175
6.936458723	0.9645964912
6.939538677	0.9629473684
6.942606628	0.9634736842
6.945741631	0.9623859649
6.948826454	0.961754386
6.951986522	0.9595789474
6.955098658	0.9605964912
6.95817333	0.9618947368
6.961271053	0.9617894737
6.964358534	0.9601754386
6.967449603	0.9573333333
6.970545706	0.958245614
6.973693341	0.9565614035
6.976768813	0.955122807
6.979823468	0.958245614
6.982889468	0.9597894737
6.985944189	0.9610175439
6.989014014	0.9603859649
6.99212758	0.9597192982
6.995302746	0.9578596491
6.998404304	0.9569122807
7.001489703	0.9530175439
7.004553599	0.9523157895
[truncated: 6,923 more rows]
