# Supplementary material for: Learning few-shot imitation as cultural transmission
Source: Nat Commun. 2023 Nov 28;14:7536. doi: 10.1038/s41467-023-42875-2 (PMC10684502; doi:10.1038/s41467-023-42875-2)
Supplement: Supplementary file 36 — Source Data [file 41467_2023_42875_MOESM36_ESM.zip › Source Data/8b.csv]

Agent	Accuracy	Test set
MED––	0.6384379864	Original test set
MED––	0.5006855726	Random baseline: perturb all neurons
MED––	0.5990086794	1st causal probe: perturb social neurons
MED––	0.5535760522	2nd causal probe: perturb all neurons, except social neurons
MEDAL	0.9609782696	Original test set
MEDAL	0.4937372506	Random baseline: perturb all neurons
MEDAL	0.5349175334	1st causal probe: perturb social neurons
MEDAL	0.9490272403	2nd causal probe: perturb all neurons, except social neurons
MEDAL-ADR	0.9697517157	Original test set
MEDAL-ADR	0.4971558154	Random baseline: perturb all neurons
MEDAL-ADR	0.521169126	1st causal probe: perturb social neurons
MEDAL-ADR	0.9725958705	2nd causal probe: perturb all neurons, except social neurons
