# Supplementary material for: Learning few-shot imitation as cultural transmission
Source: Nat Commun. 2023 Nov 28;14:7536. doi: 10.1038/s41467-023-42875-2 (PMC10684502; doi:10.1038/s41467-023-42875-2)
Supplement: Supplementary file 36 — Source Data [file 41467_2023_42875_MOESM36_ESM.zip › Source Data/7a.csv]

World size	World size (Normalized score)	World size (95% +/-)	Bumpy terrain frequency	Bumpy terrain frequency (Normalized score)	Bumpy terrain frequency (95% +/-)	Bumpy terrain amplitude	Bumpy terrain amplitude (Normalized score)	Bumpy terrain amplitude (95% +/-)	Vertical obstacle density	Vertical obstacle density (Normalized score)	Vertical obstacle density (95% +/-)	Horizontal obstacle density	Horizontal obstacle density (Normalized score)	Horizontal obstacle density (95% +/-)
18	1.662768675	0.1418613376	0	1.672496315	0.1216625207	0	1.530863988	0.1363548602	0	1.49872304	0.1706487397	0	1.716294754	0.1515596469
19	1.327971744	0.177020529	0.009230769231	1.515879115	0.148288074	0.3153846154	1.582004639	0.1212480779	0.002384615385	1.512360806	0.1657092908	0.0002307692308	1.547406936	0.1649269632
20	1.636748661	0.1409254735	0.01846153846	1.415854613	0.1571073701	0.6307692308	1.510111	0.1385396818	0.004769230769	1.411954085	0.1828745677	0.0004615384615	1.44678287	0.1754847443
21	1.567101208	0.1536266623	0.02769230769	1.590351358	0.133540179	0.9461538462	1.545750899	0.1496543562	0.007153846154	1.375568686	0.1774533433	0.0006923076923	1.627173506	0.1775060333
22	1.517755255	0.1631841715	0.03692307692	1.613223632	0.1779263054	1.261538462	1.578739205	0.1582337815	0.009538461538	1.375463071	0.1705018324	0.0009230769231	1.435888493	0.1824669158
23	1.43133656	0.02413202955	0.04615384615	1.271139478	0.16079994	1.576923077	1.463505806	0.2044235844	0.01192307692	1.529882449	0.1728082591	0.001153846154	1.466552366	0.1777722358
24	1.487062134	0.1497031467	0.05538461538	1.492832279	0.249747797	1.892307692	1.510973318	0.2241081471	0.01430769231	1.541256273	0.179203231	0.001384615385	1.569760655	0.182208872
25	1.337112882	0.1627925159	0.06461538462	1.288508936	0.1877126356	2.207692308	1.121647713	0.1931398437	0.01669230769	1.386696573	0.1627041906	0.001615384615	1.45368993	0.1767898925
26	1.306736375	0.2025483473	0.07384615385	1.524702895	0.1516009404	2.523076923	1.417421016	0.2008226386	0.01907692308	1.620809402	0.1424996327	0.001846153846	1.636265147	0.1702609393
27	1.60557049	0.1996836682	0.08307692308	1.298697755	0.1791196035	2.838461538	1.472096623	0.199711119	0.02146153846	1.384843947	0.2115104955	0.002076923077	1.330383656	0.2019436763
28	1.351887723	0.150409603	0.09230769231	1.230283744	0.1977645747	3.153846154	1.488095932	0.2011505557	0.02384615385	1.405895142	0.1738435119	0.002307692308	1.330386475	0.205716166
29	1.18721065	0.1791653275	0.1015384615	1.322004802	0.157229431	3.469230769	1.417610279	0.2033828507	0.02623076923	1.633568709	0.125319727	0.002538461538	1.262232157	0.1897941572
30	1.152940226	0.179922776	0.1107692308	1.202344831	0.203219286	3.784615385	1.177773886	0.2532955221	0.02861538462	1.2447442	0.1644856989	0.002769230769	1.371186286	0.1875518066
31	1.045640915	0.2098669213	0.12	1.194760029	0.1904593329	4.1	0.8769668648	0.2056380369	0.031	1.274007115	0.1772858424	0.003	1.351396086	0.1741940852
