# Supplementary material for: Learning few-shot imitation as cultural transmission
Source: Nat Commun. 2023 Nov 28;14:7536. doi: 10.1038/s41467-023-42875-2 (PMC10684502; doi:10.1038/s41467-023-42875-2)
Supplement: Supplementary file 36 — Source Data [file 41467_2023_42875_MOESM36_ESM.zip › Source Data/2 (left).csv]

Training Time (hours)	Cultural Transmission
0	0
0.1763865619	-0.008778258076
0.3441694761	-0.001785366619
0.5118606064	-0.01728280223
0.6796518756	-0.0211507197
0.8476264606	-0.01152426769
1.015412889	-0.0175020989
1.18405423	-0.04657002672
1.351854305	-0.04349225076
1.519857498	-0.0412085743
1.687755524	-0.03580547064
1.855536204	-0.04247301943
2.023382243	-0.03986981773
2.191078175	-0.05562623291
2.35899462	-0.04459031101
2.526644129	-0.03161448016
2.694448656	-0.02275742136
2.862135117	-0.01967611875
3.029875835	-0.0174760838
3.197686486	-0.0171366689
3.365338589	-0.01596658341
3.533019966	-0.01166636875
3.700885382	-0.01781773981
3.868670231	-0.02217144649
4.03657214	-0.02129835429
4.204408466	-0.0156729488
4.372163531	-0.006314734571
4.539840988	-0.006657531102
4.707607623	-0.009001438714
4.875344319	-0.01027218178
5.043206629	-0.0172420341
5.211129245	-0.01369138878
5.378946414	-0.0110263267
5.546759269	-0.003233171149
5.71448173	0.001183352826
5.882346709	-0.002089795753
6.050099635	0.0006091078952
6.217851164	-0.001487223792
6.385770503	-0.005976839291
6.553452469	-0.00626730797
6.721271379	-0.001245931382
6.889091116	0.00419396749
7.056888236	0.008440830986
7.224689851	0.01167479233
7.392378695	0.01248789959
7.560084273	0.007818372638
7.727897916	0.007200783207
7.895590776	0.03357245196
8.06336076	0.009351105975
8.231272229	0.02312285914
8.399006353	0.03363800765
8.566766877	0.02916042503
8.734474489	0.02361589776
8.902192565	0.05700404832
9.070150126	0.07282698003
9.23795759	0.08640366902
9.405897271	0.07359810526
9.573699802	0.08912274086
9.741458101	0.08448009246
9.909162971	0.1106443789
10.07699766	0.0944542783
10.24465439	0.08022454668
10.4124667	0.05248303112
10.58032129	0.0608896659
10.74814706	0.08066665798
10.91580835	0.09304656007
11.08366188	0.08829897027
11.251515	0.07171752369
11.41937045	0.06880905779
11.58708813	0.0497145292
11.75491262	0.0847727038
11.92268902	0.1037362505
12.0904217	0.09335429244
12.2582934	0.07867127394
12.42598932	0.07263757444
12.59387483	0.05379415541
12.76169227	0.09271187723
12.9294664	0.1219051917
13.09729666	0.09883120983
13.26522886	0.1053021676
13.43294543	0.0786246696
13.60074696	0.09096757614
13.76865011	0.1364620442
13.93794194	0.1028460019
14.10529915	0.1098562362
14.27300292	0.09437467108
14.4407417	0.1100103769
14.60844059	0.1202285749
14.77639752	0.1227333944
14.94424663	0.1066020448
15.1122325	0.1520577835
15.28016176	0.1819050392
15.44788833	0.1873443725
15.61564169	0.1916766807
15.78347127	0.2221702128
15.95121664	0.2666627102
16.11913352	0.3182438919
16.28701031	0.370904688
16.45482283	0.4846589756
16.62253643	0.4770592515
16.79032508	0.4970636529
16.95819708	0.5015713725
17.12605335	0.5075165113
17.29395838	0.5529356973
17.46164638	0.5982730299
17.62938105	0.6772228753
17.79773159	0.744102782
17.96581081	0.7896383637
18.13400175	0.8108025932
18.3024754	0.7919013383
18.47038055	0.7298948013
18.63812763	0.7498959643
18.80593522	0.7965420983
18.97416521	0.7961443172
19.14205273	0.84464988
19.30999275	0.873647168
19.47771921	0.9227966846
19.64560009	0.9563025141
19.81350678	0.9908229912
19.9812247	0.9595573349
20.14913516	0.9165881325
20.31693349	0.8490719065
20.48465367	0.797283659
20.65233705	0.7952004732
20.82012533	0.811435473
20.9878801	0.8446657209
21.15559214	0.8401536721
21.32329578	0.8633708932
21.4912037	0.8404876467
21.65891834	0.8357844563
21.82671725	0.7459853515
21.99451109	0.767910932
22.16242811	0.820821427
22.33031544	0.8386678226
22.49818393	0.768074938
22.66603659	0.7642007952
22.83369733	0.8062199815
23.00142056	0.802767202
23.1693041	0.8150436537
23.33721204	0.8282812686
23.5051211	0.8390197975
23.67294381	0.848722634
23.84088456	0.8548170273
24.00867597	0.8702011946
24.17641828	0.9133050063
24.34419228	0.9156859924
24.51192756	0.8723571436
24.67970585	0.8768683907
24.84762117	0.7886142375
25.01553784	0.8255134869
25.18356932	0.6932603225
25.35152253	0.6684902618
25.51932284	0.5828877558
25.68704007	0.5664890416
25.85476692	0.5094512699
26.02269782	0.5565306562
26.19048919	0.6028208086
26.3584438	0.6624089213
26.52612353	0.7172429237
26.69396177	0.8201733073
26.86170775	0.7685119487
27.02968693	0.6980134265
27.19732495	0.6396562744
27.36517013	0.7248450224
27.53299049	0.7136454633
27.70079502	0.693958603
27.86862919	0.6726675624
28.03652186	0.6409105757
28.204267	0.6098882479
28.37217624	0.5609425373
28.53983797	0.517078437
28.70750858	0.5084832416
28.8753486	0.444742422
29.04305329	0.3730202538
29.2107737	0.3284118375
