# Supplementary material for: Learning few-shot imitation as cultural transmission
Source: Nat Commun. 2023 Nov 28;14:7536. doi: 10.1038/s41467-023-42875-2 (PMC10684502; doi:10.1038/s41467-023-42875-2)
Supplement: Supplementary file 36 — Source Data [file 41467_2023_42875_MOESM36_ESM.zip › Source Data/4b (right).csv]

Learner steps	label	eval_ct
102400	MEDAL-ADR	0.0
102400	MEDAL-ADR	-0.006
102400	MEDAL-ADR	8.673617379884035e-19
102400	MEDAL-ADR	0.003999999999999999
102400	MEDAL-ADR	-0.003999999999999999
102400	MEDAL-ADR	0.002000000000000001
102400	MEDAL-ADR	-0.006
102400	MEDAL-ADR	-0.019999999999999997
102400	MEDAL-ADR	0.006000000000000003
102400	MEDAL-ADR	-0.003999999999999999
102400	MEDAL-ADR	0.015151515151515155
102400	MEDAL-ADR	-0.009469696969696972
102400	MEDAL-ADR	0.007575757575757574
102400	MEDAL-ADR	-0.015151515151515155
102400	MEDAL-ADR	0.003787878787878787
102400	MEDAL-ADR	-0.0037878787878787897
102400	MEDAL-ADR	0.0
102400	MEDAL-ADR	0.017045454545454544
102400	MEDAL-ADR	0.011363636363636364
102400	MEDAL-ADR	-0.011363636363636364
201318400	MEDAL-ADR	-0.022
201318400	MEDAL-ADR	0.005681818181818185
201932800	MEDAL-ADR	-0.008000000000000004
201932800	MEDAL-ADR	0.013257575757575756
202752000	MEDAL-ADR	0.0020000000000000035
202752000	MEDAL-ADR	-0.011363636363636364
203776000	MEDAL-ADR	-0.0059999999999999975
203776000	MEDAL-ADR	-0.0018939393939393923
203980800	MEDAL-ADR	-0.003999999999999999
203980800	MEDAL-ADR	0.007575757575757577
204185600	MEDAL-ADR	-0.014000000000000002
204185600	MEDAL-ADR	-0.009469696969696968
205516800	MEDAL-ADR	-0.009999999999999998
205516800	MEDAL-ADR	-0.0018939393939393949
206438400	MEDAL-ADR	-0.0020000000000000035
206438400	MEDAL-ADR	-0.018939393939393936
207667200	MEDAL-ADR	0.030000000000000002
207667200	MEDAL-ADR	0.005681818181818182
209920000	MEDAL-ADR	0.008
209920000	MEDAL-ADR	0.007575757575757577
400896000	MEDAL-ADR	0.003999999999999997
400896000	MEDAL-ADR	2.6020852139652106e-18
403660800	MEDAL-ADR	-0.03
403660800	MEDAL-ADR	0.011363636363636359
404070400	MEDAL-ADR	0.008000000000000004
404070400	MEDAL-ADR	0.009469696969696972
405606400	MEDAL-ADR	0.013999999999999997
405606400	MEDAL-ADR	-0.0018939393939394
407552000	MEDAL-ADR	0.008000000000000004
407552000	MEDAL-ADR	0.002000000000000001
407552000	MEDAL-ADR	-0.007575757575757577
407552000	MEDAL-ADR	-0.013257575757575758
408166400	MEDAL-ADR	-0.021999999999999995
408166400	MEDAL-ADR	-0.0037878787878787845
408678400	MEDAL-ADR	-0.006
408678400	MEDAL-ADR	-0.022727272727272724
410726400	MEDAL-ADR	0.0
410726400	MEDAL-ADR	-0.007575757575757574
413593600	MEDAL-ADR	0.007999999999999998
413593600	MEDAL-ADR	0.01136363636363636
601907200	MEDAL-ADR	-0.003999999999999999
601907200	MEDAL-ADR	0.013257575757575756
604979200	MEDAL-ADR	-0.018000000000000002
604979200	MEDAL-ADR	0.0018939393939393949
608870400	MEDAL-ADR	-0.012000000000000004
608870400	MEDAL-ADR	0.011363636363636364
609177600	MEDAL-ADR	-0.023999999999999997
609177600	MEDAL-ADR	0.017045454545454544
611123200	MEDAL-ADR	0.003999999999999999
611123200	MEDAL-ADR	-0.007575757575757581
611225600	MEDAL-ADR	0.0
611225600	MEDAL-ADR	0.013257575757575756
611328000	MEDAL-ADR	0.004000000000000002
611328000	MEDAL-ADR	0.009469696969696972
611430400	MEDAL-ADR	0.026000000000000006
611430400	MEDAL-ADR	-0.0018939393939393923
613683200	MEDAL-ADR	-0.003999999999999997
613683200	MEDAL-ADR	-0.0037878787878787897
619110400	MEDAL-ADR	-5.204170427930421e-18
619110400	MEDAL-ADR	0.005681818181818179
802201600	MEDAL-ADR	-0.002000000000000001
802201600	MEDAL-ADR	0.007575757575757574
805580800	MEDAL-ADR	0.009999999999999997
805580800	MEDAL-ADR	0.007575757575757577
812851200	MEDAL-ADR	0.01800000000000001
812851200	MEDAL-ADR	0.0018939393939393949
813670400	MEDAL-ADR	-0.0059999999999999975
813670400	MEDAL-ADR	0.0037878787878787897
814080000	MEDAL-ADR	0.004000000000000002
814080000	MEDAL-ADR	0.005681818181818179
814284800	MEDAL-ADR	-0.0019999999999999957
814284800	MEDAL-ADR	0.007575757575757574
814796800	MEDAL-ADR	0.002000000000000001
814796800	MEDAL-ADR	-0.02083333333333333
815616000	MEDAL-ADR	0.006
815616000	MEDAL-ADR	0.01893939393939394
816537600	MEDAL-ADR	-0.018
816537600	MEDAL-ADR	0.0018939393939393949
824422400	MEDAL-ADR	0.012
824422400	MEDAL-ADR	0.005681818181818182
1001676800	MEDAL-ADR	-2.6020852139652106e-18
1001676800	MEDAL-ADR	0.0037878787878787897
1006694400	MEDAL-ADR	0.008000000000000002
1006694400	MEDAL-ADR	0.017045454545454544
1015603200	MEDAL-ADR	-0.003999999999999999
1015603200	MEDAL-ADR	0.01515151515151515
1016832000	MEDAL-ADR	0.012
1016832000	MEDAL-ADR	-0.0018939393939393975
1016934400	MEDAL-ADR	0.006
1016934400	MEDAL-ADR	0.0
1017548800	MEDAL-ADR	0.0
1017548800	MEDAL-ADR	0.007575757575757574
1017856000	MEDAL-ADR	0.008000000000000004
1017856000	MEDAL-ADR	0.008000000000000004
1017856000	MEDAL-ADR	-0.0037878787878787836
1017856000	MEDAL-ADR	-0.009469696969696968
1018470400	MEDAL-ADR	0.012000000000000005
1018470400	MEDAL-ADR	-0.0037878787878787897
1029427200	MEDAL-ADR	-0.013999999999999997
1029427200	MEDAL-ADR	0.011363636363636364
1198694400	MEDAL-ADR	0.018000000000000002
1198694400	MEDAL-ADR	0.0018939393939393949
1204633600	MEDAL-ADR	-0.006000000000000005
1204633600	MEDAL-ADR	0.013257575757575756
1210982400	MEDAL-ADR	0.0020000000000000035
1210982400	MEDAL-ADR	-0.003787878787878787
1215283200	MEDAL-ADR	0.018000000000000002
1215283200	MEDAL-ADR	0.018939393939393943
1218150400	MEDAL-ADR	0.016000000000000004
1218150400	MEDAL-ADR	-0.009469696969696966
1218252800	MEDAL-ADR	0.012
1218252800	MEDAL-ADR	-0.022727272727272728
1218355200	MEDAL-ADR	0.016
1218355200	MEDAL-ADR	0.01325757575757576
1218560000	MEDAL-ADR	0.007999999999999998
1218560000	MEDAL-ADR	0.018939393939393936
1219788800	MEDAL-ADR	0.004000000000000002
1219788800	MEDAL-ADR	-0.0018939393939393975
1229312000	MEDAL-ADR	-0.004000000000000002
1229312000	MEDAL-ADR	-0.003787878787878787
1389977600	MEDAL-ADR	0.004000000000000002
1389977600	MEDAL-ADR	-0.0037878787878787897
1395814400	MEDAL-ADR	-0.008000000000000004
1395814400	MEDAL-ADR	-0.026515151515151512
1402265600	MEDAL-ADR	0.006000000000000005
1402265600	MEDAL-ADR	-0.01893939393939394
1408409600	MEDAL-ADR	0.005999999999999995
1408409600	MEDAL-ADR	-0.017045454545454548
1412198400	MEDAL-ADR	-0.01
1412198400	MEDAL-ADR	-0.009469696969696968
1413120000	MEDAL-ADR	-0.007999999999999998
1413120000	MEDAL-ADR	-0.009469696969696968
1414860800	MEDAL-ADR	0.0
1414860800	MEDAL-ADR	0.007575757575757574
1420390400	MEDAL-ADR	0.0
1420390400	MEDAL-ADR	-0.0018939393939393923
1421107200	MEDAL-ADR	0.003999999999999999
1421107200	MEDAL-ADR	2.6020852139652106e-18
1421721600	MEDAL-ADR	0.003999999999999999
1421721600	MEDAL-ADR	0.007575757575757577
1580953600	MEDAL-ADR	-0.016
1580953600	MEDAL-ADR	0.018939393939393936
1584640000	MEDAL-ADR	0.0059999999999999975
1584640000	MEDAL-ADR	0.01136363636363636
1595289600	MEDAL-ADR	0.007999999999999998
1595289600	MEDAL-ADR	0.003099173553719011
1599078400	MEDAL-ADR	0.026000000000000002
1599078400	MEDAL-ADR	0.022727272727272728
1602969600	MEDAL-ADR	-0.003999999999999997
1602969600	MEDAL-ADR	-0.009469696969696966
1603481600	MEDAL-ADR	0.006000000000000005
1603481600	MEDAL-ADR	-4.9873299934333204e-18
1604915200	MEDAL-ADR	0.010000000000000002
1604915200	MEDAL-ADR	-0.01893939393939394
1613516800	MEDAL-ADR	-0.003999999999999999
1613516800	MEDAL-ADR	0.013257575757575756
1623756800	MEDAL-ADR	0.022000000000000002
1623756800	MEDAL-ADR	0.0018939393939393923
1625907200	MEDAL-ADR	0.008000000000000004
1625907200	MEDAL-ADR	-0.0018939393939393923
1769676800	MEDAL-ADR	-0.016
1769676800	MEDAL-ADR	-0.017045454545454544
1773568000	MEDAL-ADR	0.0020000000000000035
1773568000	MEDAL-ADR	0.0
1789235200	MEDAL-ADR	0.014000000000000004
1789235200	MEDAL-ADR	2.6020852139652106e-18
1790668800	MEDAL-ADR	-2.6020852139652106e-18
1790668800	MEDAL-ADR	0.0056818181818181785
1792716800	MEDAL-ADR	-0.0019999999999999983
1792716800	MEDAL-ADR	0.009469696969696968
1794150400	MEDAL-ADR	0.004000000000000007
1794150400	MEDAL-ADR	0.01893939393939394
1795891200	MEDAL-ADR	0.0
1795891200	MEDAL-ADR	0.0018939393939393923
1804185600	MEDAL-ADR	0.013999999999999999
1804185600	MEDAL-ADR	0.0018939393939393972
1826611200	MEDAL-ADR	0.007999999999999998
1826611200	MEDAL-ADR	-0.009469696969696972
1830707200	MEDAL-ADR	2.6020852139652106e-18
1830707200	MEDAL-ADR	0.005681818181818182
1958297600	MEDAL-ADR	0.008000000000000004
1958297600	MEDAL-ADR	-0.011363636363636364
1963212800	MEDAL-ADR	-0.006
1963212800	MEDAL-ADR	0.005681818181818182
1980416000	MEDAL-ADR	0.004000000000000002
1980416000	MEDAL-ADR	0.009469696969696972
1981030400	MEDAL-ADR	0.030000000000000002
1981030400	MEDAL-ADR	0.0037878787878787897
1982464000	MEDAL-ADR	-5.204170427930421e-18
1982464000	MEDAL-ADR	-0.013257575757575756
1986150400	MEDAL-ADR	0.003999999999999997
1986150400	MEDAL-ADR	0.009469696969696972
1986662400	MEDAL-ADR	0.012
1986662400	MEDAL-ADR	-0.009469696969696973
1995980800	MEDAL-ADR	0.002000000000000001
1995980800	MEDAL-ADR	-0.011363636363636364
2028851200	MEDAL-ADR	0.006000000000000003
2028851200	MEDAL-ADR	-0.018939393939393936
2034995200	MEDAL-ADR	-0.0019999999999999983
2034995200	MEDAL-ADR	-0.018939393939393936
2145996800	MEDAL-ADR	0.003999999999999997
2145996800	MEDAL-ADR	0.01325757575757576
2151321600	MEDAL-ADR	0.03
2151321600	MEDAL-ADR	0.018939393939393936
2170572800	MEDAL-ADR	-0.030000000000000002
2170572800	MEDAL-ADR	-0.015151515151515152
2172825600	MEDAL-ADR	0.011999999999999997
2172825600	MEDAL-ADR	0.0018939393939393923
2172928000	MEDAL-ADR	-0.012000000000000004
2172928000	MEDAL-ADR	-0.0018939393939393923
2177331200	MEDAL-ADR	-0.002000000000000001
2177331200	MEDAL-ADR	0.005681818181818179
2178252800	MEDAL-ADR	0.0020000000000000035
2178252800	MEDAL-ADR	-0.005681818181818177
2187571200	MEDAL-ADR	0.006
2187571200	MEDAL-ADR	0.005681818181818182
2231910400	MEDAL-ADR	0.00218181818181818
2231910400	MEDAL-ADR	-0.0018939393939393923
2239078400	MEDAL-ADR	0.007999999999999998
2239078400	MEDAL-ADR	-0.007575757575757574
2333286400	MEDAL-ADR	0.006000000000000005
2333286400	MEDAL-ADR	0.0018939393939393975
2340864000	MEDAL-ADR	-0.004000000000000002
2340864000	MEDAL-ADR	-0.015151515151515154
2360729600	MEDAL-ADR	0.034
2360729600	MEDAL-ADR	0.018939393939393936
2364108800	MEDAL-ADR	-0.008000000000000004
2364108800	MEDAL-ADR	-0.01325757575757576
2366156800	MEDAL-ADR	0.004000000000000007
2366156800	MEDAL-ADR	-0.007575757575757574
2369126400	MEDAL-ADR	0.011999999999999995
2369126400	MEDAL-ADR	-0.005681818181818182
2369331200	MEDAL-ADR	-0.003999999999999997
2369331200	MEDAL-ADR	0.0037878787878787923
2377216000	MEDAL-ADR	0.007999999999999997
2377216000	MEDAL-ADR	-0.005681818181818182
2436608000	MEDAL-ADR	0.014000000000000005
2436608000	MEDAL-ADR	0.022727272727272728
2441830400	MEDAL-ADR	-0.004000000000000002
2441830400	MEDAL-ADR	0.007575757575757577
2520883200	MEDAL-ADR	0.026000000000000002
2520883200	MEDAL-ADR	0.009469696969696968
2528870400	MEDAL-ADR	0.018
2528870400	MEDAL-ADR	0.005681818181818179
2550681600	MEDAL-ADR	-0.028000000000000004
2550681600	MEDAL-ADR	0.009469696969696968
2554880000	MEDAL-ADR	-0.0020000000000000035
2554880000	MEDAL-ADR	-0.018939393939393943
2558464000	MEDAL-ADR	0.006
2558464000	MEDAL-ADR	-0.007575757575757574
2559488000	MEDAL-ADR	0.010000000000000005
2559488000	MEDAL-ADR	-0.011363636363636364
2560204800	MEDAL-ADR	-2.6020852139652106e-18
2560204800	MEDAL-ADR	0.017045454545454544
2567168000	MEDAL-ADR	0.012
2567168000	MEDAL-ADR	-0.0018939393939393975
2638848000	MEDAL-ADR	0.006000000000000003
2638848000	MEDAL-ADR	-0.0018939393939393923
2646118400	MEDAL-ADR	0.003999999999999997
2646118400	MEDAL-ADR	-0.0037878787878787897
2710118400	MEDAL-ADR	0.006
2710118400	MEDAL-ADR	0.020833333333333336
2718003200	MEDAL-ADR	-0.01
2718003200	MEDAL-ADR	-0.032196969696969696
2740736000	MEDAL-ADR	0.0
2740736000	MEDAL-ADR	0.028409090909090908
2745651200	MEDAL-ADR	-0.015999999999999993
2745651200	MEDAL-ADR	0.0037878787878787897
2746675200	MEDAL-ADR	-0.003999999999999997
2746675200	MEDAL-ADR	2.6020852139652106e-18
2750976000	MEDAL-ADR	0.0
2750976000	MEDAL-ADR	0.0018939393939393923
2751078400	MEDAL-ADR	0.003999999999999999
2751078400	MEDAL-ADR	0.0056818181818181785
2757324800	MEDAL-ADR	0.006000000000000005
2757324800	MEDAL-ADR	-0.007575757575757573
2839449600	MEDAL-ADR	0.008000000000000004
2839449600	MEDAL-ADR	0.009469696969696972
2847948800	MEDAL-ADR	0.0019999999999999983
2847948800	MEDAL-ADR	0.009469696969696966
2899046400	MEDAL-ADR	0.024
2899046400	MEDAL-ADR	0.007575757575757574
2906726400	MEDAL-ADR	-0.020000000000000004
2906726400	MEDAL-ADR	0.011363636363636364
2928230400	MEDAL-ADR	0.019999999999999997
2928230400	MEDAL-ADR	0.020833333333333332
2936217600	MEDAL-ADR	-0.0019999999999999983
2936217600	MEDAL-ADR	-0.026515151515151512
2937548800	MEDAL-ADR	2.6020852139652106e-18
2937548800	MEDAL-ADR	-0.0018939393939393975
2940723200	MEDAL-ADR	0.0019999999999999983
2940723200	MEDAL-ADR	-0.005681818181818179
2941952000	MEDAL-ADR	0.004000000000000002
2941952000	MEDAL-ADR	0.0018939393939393897
2948403200	MEDAL-ADR	0.002000000000000001
2948403200	MEDAL-ADR	-0.00946969696969697
3043737600	MEDAL-ADR	0.022000000000000002
3043737600	MEDAL-ADR	-0.034090909090909095
3050700800	MEDAL-ADR	-0.002000000000000001
3050700800	MEDAL-ADR	0.011363636363636364
3088588800	MEDAL-ADR	0.019999999999999997
3088588800	MEDAL-ADR	0.007575757575757574
3094425600	MEDAL-ADR	0.012
3094425600	MEDAL-ADR	-0.01136363636363636
3115212800	MEDAL-ADR	0.022
3115212800	MEDAL-ADR	0.01515151515151515
3126681600	MEDAL-ADR	0.018000000000000002
3126681600	MEDAL-ADR	0.005681818181818182
3128320000	MEDAL-ADR	0.0
3128320000	MEDAL-ADR	-0.007575757575757577
3130572800	MEDAL-ADR	-0.002000000000000001
3130572800	MEDAL-ADR	0.015151515151515148
3134976000	MEDAL-ADR	0.007999999999999998
3134976000	MEDAL-ADR	-0.007575757575757574
3139891200	MEDAL-ADR	-0.007999999999999997
3139891200	MEDAL-ADR	0.0018939393939393949
3246489600	MEDAL-ADR	0.0019999999999999983
3246489600	MEDAL-ADR	0.020833333333333332
3253760000	MEDAL-ADR	-0.002000000000000001
3253760000	MEDAL-ADR	0.007575757575757574
3278643200	MEDAL-ADR	0.016
3278643200	MEDAL-ADR	0.018939393939393936
3279360000	MEDAL-ADR	0.010000000000000002
3279360000	MEDAL-ADR	0.013257575757575756
3302707200	MEDAL-ADR	0.016
3302707200	MEDAL-ADR	0.01893939393939394
3317145600	MEDAL-ADR	0.003999999999999997
3317145600	MEDAL-ADR	-0.011363636363636364
3318886400	MEDAL-ADR	-0.004000000000000007
3318886400	MEDAL-ADR	-0.009469696969696968
3319808000	MEDAL-ADR	0.0019999999999999983
3319808000	MEDAL-ADR	-0.0037878787878787897
3329638400	MEDAL-ADR	0.003999999999999997
3329638400	MEDAL-ADR	-2.6020852139652106e-18
3331481600	MEDAL-ADR	0.014000000000000005
3331481600	MEDAL-ADR	0.0018939393939393949
3447705600	MEDAL-ADR	0.011999999999999997
3447705600	MEDAL-ADR	-0.0018939393939393949
3456921600	MEDAL-ADR	0.0019999999999999983
3456921600	MEDAL-ADR	0.009469696969696968
3464396800	MEDAL-ADR	0.036
3464396800	MEDAL-ADR	0.02462121212121212
3466854400	MEDAL-ADR	0.024000000000000004
3466854400	MEDAL-ADR	0.013257575757575761
3488358400	MEDAL-ADR	0.036000000000000004
3488358400	MEDAL-ADR	0.0303030303030303
3505152000	MEDAL-ADR	0.02
3505152000	MEDAL-ADR	0.013257575757575756
3511296000	MEDAL-ADR	-0.003999999999999999
3511296000	MEDAL-ADR	0.0037878787878787845
3511398400	MEDAL-ADR	0.0
3511398400	MEDAL-ADR	0.005681818181818182
3519692800	MEDAL-ADR	0.010000000000000002
3519692800	MEDAL-ADR	0.005681818181818179
3522560000	MEDAL-ADR	0.012
3522560000	MEDAL-ADR	0.018939393939393936
3643801600	MEDAL-ADR	0.022
3643801600	MEDAL-ADR	0.01325757575757576
3649024000	MEDAL-ADR	0.013999999999999999
3649024000	MEDAL-ADR	0.015151515151515148
3657932800	MEDAL-ADR	0.03872727272727273
3657932800	MEDAL-ADR	0.026515151515151512
3659468800	MEDAL-ADR	-0.0019999999999999983
3659468800	MEDAL-ADR	-0.005681818181818182
3667968000	MEDAL-ADR	0.036
3667968000	MEDAL-ADR	0.02840909090909091
3693568000	MEDAL-ADR	0.006
3693568000	MEDAL-ADR	0.0018939393939393923
3701760000	MEDAL-ADR	0.006
3701760000	MEDAL-ADR	-0.003787878787878787
3702784000	MEDAL-ADR	0.003999999999999997
3702784000	MEDAL-ADR	0.017045454545454548
3710976000	MEDAL-ADR	0.003999999999999997
3710976000	MEDAL-ADR	0.005681818181818185
3713945600	MEDAL-ADR	0.034
3713945600	MEDAL-ADR	0.03977272727272728
3820339200	MEDAL-ADR	0.034
3820339200	MEDAL-ADR	0.03598484848484848
3840921600	MEDAL-ADR	0.032
3840921600	MEDAL-ADR	0.02462121212121212
3849113600	MEDAL-ADR	0.032
3849113600	MEDAL-ADR	0.05492424242424242
3850240000	MEDAL-ADR	0.019999999999999997
3850240000	MEDAL-ADR	0.0037878787878787923
3863347200	MEDAL-ADR	0.0
3863347200	MEDAL-ADR	0.009469696969696972
3882291200	MEDAL-ADR	0.007999999999999998
3882291200	MEDAL-ADR	0.003787878787878787
3891814400	MEDAL-ADR	0.0
3891814400	MEDAL-ADR	0.015151515151515154
3892326400	MEDAL-ADR	0.004000000000000002
3892326400	MEDAL-ADR	0.02083333333333333
3902156800	MEDAL-ADR	0.015999999999999997
3902156800	MEDAL-ADR	-0.0018939393939393899
3903488000	MEDAL-ADR	0.022000000000000006
3903488000	MEDAL-ADR	0.015151515151515148
3995852800	MEDAL-ADR	0.006
3995852800	MEDAL-ADR	0.026515151515151516
4018585600	MEDAL-ADR	0.016
4018585600	MEDAL-ADR	0.022727272727272724
4037324800	MEDAL-ADR	0.07600000000000001
4037324800	MEDAL-ADR	0.0946969696969697
4048793600	MEDAL-ADR	0.030000000000000006
4048793600	MEDAL-ADR	0.009469696969696968
4067020800	MEDAL-ADR	-0.002000000000000001
4067020800	MEDAL-ADR	0.011363636363636366
4069990400	MEDAL-ADR	0.023999999999999997
4069990400	MEDAL-ADR	-0.009469696969696972
4081868800	MEDAL-ADR	0.015999999999999997
4081868800	MEDAL-ADR	0.0
4082892800	MEDAL-ADR	0.012
4082892800	MEDAL-ADR	0.01704545454545454
4093644800	MEDAL-ADR	0.004000000000000002
4093644800	MEDAL-ADR	-0.017045454545454544
4103475200	MEDAL-ADR	0.026000000000000006
4103475200	MEDAL-ADR	0.04356060606060606
4172902400	MEDAL-ADR	0.014000000000000002
4172902400	MEDAL-ADR	0.018939393939393936
4200857600	MEDAL-ADR	0.027999999999999997
4200857600	MEDAL-ADR	0.0303030303030303
4226560000	MEDAL-ADR	0.042
4226560000	MEDAL-ADR	0.03977272727272727
4244172800	MEDAL-ADR	0.044000000000000004
4244172800	MEDAL-ADR	0.013257575757575756
4258201600	MEDAL-ADR	0.022
4258201600	MEDAL-ADR	0.0018939393939393923
4270284800	MEDAL-ADR	-2.6020852139652106e-18
4270284800	MEDAL-ADR	0.003787878787878787
4271923200	MEDAL-ADR	0.006
4271923200	MEDAL-ADR	0.0
4273356800	MEDAL-ADR	-0.003999999999999999
4273356800	MEDAL-ADR	0.005681818181818187
4285132800	MEDAL-ADR	0.015999999999999997
4285132800	MEDAL-ADR	0.017045454545454544
4304793600	MEDAL-ADR	0.047999999999999994
4304793600	MEDAL-ADR	0.030303030303030304
4350668800	MEDAL-ADR	0.0019999999999999983
4350668800	MEDAL-ADR	0.026515151515151512
4386201600	MEDAL-ADR	0.003999999999999997
4386201600	MEDAL-ADR	0.017045454545454544
4415897600	MEDAL-ADR	0.078
4415897600	MEDAL-ADR	0.0984848484848485
4438425600	MEDAL-ADR	0.04
4438425600	MEDAL-ADR	0.009469696969696968
4444569600	MEDAL-ADR	0.01
4444569600	MEDAL-ADR	0.005681818181818179
4461158400	MEDAL-ADR	0.036000000000000004
4461158400	MEDAL-ADR	-0.007575757575757574
4465766400	MEDAL-ADR	0.020000000000000004
4465766400	MEDAL-ADR	0.018939393939393936
4473958400	MEDAL-ADR	0.0019999999999999983
4473958400	MEDAL-ADR	-0.0018939393939393949
4475699200	MEDAL-ADR	-0.002000000000000001
4475699200	MEDAL-ADR	0.011363636363636364
4507033600	MEDAL-ADR	0.036000000000000004
4507033600	MEDAL-ADR	0.020833333333333336
4525875200	MEDAL-ADR	-0.0019999999999999983
4525875200	MEDAL-ADR	0.018939393939393936
4571545600	MEDAL-ADR	0.060000000000000005
4571545600	MEDAL-ADR	0.017045454545454544
4604518400	MEDAL-ADR	0.10200000000000001
4604518400	MEDAL-ADR	0.07575757575757576
4628480000	MEDAL-ADR	0.038000000000000006
4628480000	MEDAL-ADR	0.0303030303030303
4632678400	MEDAL-ADR	-0.0020000000000000035
4632678400	MEDAL-ADR	0.03409090909090909
4648960000	MEDAL-ADR	0.026000000000000002
4648960000	MEDAL-ADR	0.020833333333333332
4658483200	MEDAL-ADR	0.012
4658483200	MEDAL-ADR	0.007575757575757579
4666572800	MEDAL-ADR	0.0
4666572800	MEDAL-ADR	-0.011363636363636359
4677529600	MEDAL-ADR	-0.002000000000000001
4677529600	MEDAL-ADR	0.015151515151515152
4700467200	MEDAL-ADR	0.008000000000000002
4700467200	MEDAL-ADR	0.009469696969696965
4709376000	MEDAL-ADR	0.05600000000000001
4709376000	MEDAL-ADR	0.018939393939393936
4757299200	MEDAL-ADR	0.008
4757299200	MEDAL-ADR	0.013257575757575753
4792627200	MEDAL-ADR	0.10600000000000001
4792627200	MEDAL-ADR	0.08901515151515152
4811468800	MEDAL-ADR	0.016
4811468800	MEDAL-ADR	0.013257575757575756
4828672000	MEDAL-ADR	0.016
4828672000	MEDAL-ADR	0.017045454545454544
4835225600	MEDAL-ADR	0.034
4835225600	MEDAL-ADR	0.009469696969696968
4849561600	MEDAL-ADR	0.04000000000000001
4849561600	MEDAL-ADR	0.060606060606060615
4856627200	MEDAL-ADR	0.003999999999999997
4856627200	MEDAL-ADR	0.0037878787878787945
4871680000	MEDAL-ADR	0.010000000000000002
4871680000	MEDAL-ADR	0.026515151515151512
4880998400	MEDAL-ADR	0.007999999999999998
4880998400	MEDAL-ADR	-0.009469696969696975
4911820800	MEDAL-ADR	0.08800000000000001
4911820800	MEDAL-ADR	0.07575757575757576
4943974400	MEDAL-ADR	0.02
4943974400	MEDAL-ADR	0.022727272727272728
4981043200	MEDAL-ADR	0.09999999999999999
4981043200	MEDAL-ADR	0.07007575757575757
4991795200	MEDAL-ADR	0.022
4991795200	MEDAL-ADR	0.017045454545454544
5012582400	MEDAL-ADR	0.018
5012582400	MEDAL-ADR	0.04166666666666667
5023436800	MEDAL-ADR	0.015999999999999997
5023436800	MEDAL-ADR	0.0018939393939393923
5041561600	MEDAL-ADR	0.08000000000000002
5041561600	MEDAL-ADR	0.06439393939393939
5043916800	MEDAL-ADR	0.018000000000000002
5043916800	MEDAL-ADR	0.011363636363636364
5046886400	MEDAL-ADR	0.018000000000000002
5046886400	MEDAL-ADR	-0.0018939393939393949
5083955200	MEDAL-ADR	0.006
5083955200	MEDAL-ADR	0.013257575757575756
5114777600	MEDAL-ADR	0.07600000000000001
5114777600	MEDAL-ADR	0.087465564738292
5130240000	MEDAL-ADR	0.024
5130240000	MEDAL-ADR	0.022727272727272724
5169459200	MEDAL-ADR	0.15
5169459200	MEDAL-ADR	0.0625
5172019200	MEDAL-ADR	0.009999999999999998
5172019200	MEDAL-ADR	0.017045454545454544
5188198400	MEDAL-ADR	0.04000000000000001
5188198400	MEDAL-ADR	0.04356060606060606
5213696000	MEDAL-ADR	0.030000000000000002
5213696000	MEDAL-ADR	0.06628787878787878
5220761600	MEDAL-ADR	0.0
5220761600	MEDAL-ADR	0.011363636363636367
5233152000	MEDAL-ADR	0.11200000000000002
5233152000	MEDAL-ADR	0.07386363636363635
5239398400	MEDAL-ADR	0.018000000000000002
5239398400	MEDAL-ADR	0.015151515151515154
5281484800	MEDAL-ADR	0.0
5281484800	MEDAL-ADR	-0.0018939393939393949
5315584000	MEDAL-ADR	-0.01
5315584000	MEDAL-ADR	0.005681818181818179
5317632000	MEDAL-ADR	0.1
5317632000	MEDAL-ADR	0.14204545454545453
5352652800	MEDAL-ADR	0.024
5352652800	MEDAL-ADR	0.022727272727272728
5357056000	MEDAL-ADR	0.15800000000000003
5357056000	MEDAL-ADR	0.10416666666666666
5362995200	MEDAL-ADR	0.046000000000000006
5362995200	MEDAL-ADR	0.03977272727272727
5398220800	MEDAL-ADR	0.006
5398220800	MEDAL-ADR	0.009469696969696968
5400985600	MEDAL-ADR	-0.004000000000000004
5400985600	MEDAL-ADR	0.01893939393939394
5424435200	MEDAL-ADR	0.094
5424435200	MEDAL-ADR	0.06439393939393939
5430169600	MEDAL-ADR	0.026000000000000002
5430169600	MEDAL-ADR	-0.013257575757575761
5471334400	MEDAL-ADR	0.020000000000000004
5471334400	MEDAL-ADR	0.005681818181818182
5497344000	MEDAL-ADR	0.016000000000000007
5497344000	MEDAL-ADR	0.026515151515151512
5520384000	MEDAL-ADR	0.096
5520384000	MEDAL-ADR	0.13825757575757575
5531136000	MEDAL-ADR	0.028000000000000004
5531136000	MEDAL-ADR	0.03598484848484848
5536358400	MEDAL-ADR	0.04
5536358400	MEDAL-ADR	0.03787878787878788
5546291200	MEDAL-ADR	0.13
5546291200	MEDAL-ADR	0.08712121212121213
5575680000	MEDAL-ADR	-0.009999999999999998
5575680000	MEDAL-ADR	-0.003787878787878787
5581209600	MEDAL-ADR	0.04
5581209600	MEDAL-ADR	0.02272727272727273
5615820800	MEDAL-ADR	0.096
5615820800	MEDAL-ADR	0.15719696969696972
5620121600	MEDAL-ADR	0.024
5620121600	MEDAL-ADR	0.02840909090909091
5662515200	MEDAL-ADR	0.013999999999999999
5662515200	MEDAL-ADR	-0.0037878787878787897
5680435200	MEDAL-ADR	0.006
5680435200	MEDAL-ADR	0.011363636363636364
5711257600	MEDAL-ADR	0.048
5711257600	MEDAL-ADR	0.02462121212121212
5711360000	MEDAL-ADR	0.032
5711360000	MEDAL-ADR	-0.017045454545454544
5724569600	MEDAL-ADR	0.166
5724569600	MEDAL-ADR	0.1174242424242424
5734604800	MEDAL-ADR	0.16200000000000003
5734604800	MEDAL-ADR	0.11553030303030304
5749760000	MEDAL-ADR	-0.010000000000000002
5749760000	MEDAL-ADR	0.011363636363636364
5762560000	MEDAL-ADR	0.041999999999999996
5762560000	MEDAL-ADR	0.02840909090909091
5807616000	MEDAL-ADR	0.15000000000000002
5807616000	MEDAL-ADR	0.14962121212121213
5811507200	MEDAL-ADR	0.022
5811507200	MEDAL-ADR	0.020833333333333336
5853900800	MEDAL-ADR	0.008000000000000004
5853900800	MEDAL-ADR	0.024621212121212127
5864550400	MEDAL-ADR	0.003999999999999997
5864550400	MEDAL-ADR	0.020833333333333336
5888921600	MEDAL-ADR	0.018000000000000002
5888921600	MEDAL-ADR	0.020833333333333332
5889638400	MEDAL-ADR	0.007999999999999998
5889638400	MEDAL-ADR	0.009469696969696968
5922611200	MEDAL-ADR	0.14800000000000002
5922611200	MEDAL-ADR	0.08333333333333334
5924454400	MEDAL-ADR	0.0
5924454400	MEDAL-ADR	0.0037878787878787884
5928652800	MEDAL-ADR	0.18600000000000003
5928652800	MEDAL-ADR	0.1534090909090909
5937561600	MEDAL-ADR	0.058
5937561600	MEDAL-ADR	0.04734848484848485
5998694400	MEDAL-ADR	0.136
5998694400	MEDAL-ADR	0.10606060606060605
6002790400	MEDAL-ADR	0.044
6002790400	MEDAL-ADR	0.026515151515151516
6047436800	MEDAL-ADR	0.003999999999999999
6047436800	MEDAL-ADR	0.017045454545454544
6048460800	MEDAL-ADR	0.010000000000000002
6048460800	MEDAL-ADR	0.022727272727272724
6066585600	MEDAL-ADR	0.034
6066585600	MEDAL-ADR	0.009469696969696968
6069043200	MEDAL-ADR	0.05600000000000001
6069043200	MEDAL-ADR	0.03787878787878787
6101094400	MEDAL-ADR	0.011999999999999999
6101094400	MEDAL-ADR	0.013257575757575758
6111539200	MEDAL-ADR	0.12000000000000001
6111539200	MEDAL-ADR	0.08522727272727272
6112870400	MEDAL-ADR	0.046
6112870400	MEDAL-ADR	0.026515151515151512
6133657600	MEDAL-ADR	0.15400000000000003
6133657600	MEDAL-ADR	0.19696969696969696
6191718400	MEDAL-ADR	0.196
6191718400	MEDAL-ADR	0.12878787878787878
6192844800	MEDAL-ADR	0.06200000000000001
6192844800	MEDAL-ADR	0.056818181818181816
6233395200	MEDAL-ADR	0.019999999999999997
6233395200	MEDAL-ADR	0.028409090909090905
6236672000	MEDAL-ADR	0.03400000000000001
6236672000	MEDAL-ADR	0.020833333333333336
6244044800	MEDAL-ADR	0.010000000000000002
6244044800	MEDAL-ADR	0.01136363636363636
6249369600	MEDAL-ADR	0.044000000000000004
6249369600	MEDAL-ADR	0.045454545454545456
6274457600	MEDAL-ADR	0.014000000000000002
6274457600	MEDAL-ADR	0.018939393939393936
6288998400	MEDAL-ADR	0.036000000000000004
6288998400	MEDAL-ADR	0.041666666666666664
6299033600	MEDAL-ADR	0.124
6299033600	MEDAL-ADR	0.08712121212121213
6337740800	MEDAL-ADR	0.156
6337740800	MEDAL-ADR	0.19318181818181818
6382387200	MEDAL-ADR	0.126
6382387200	MEDAL-ADR	0.10227272727272728
6382899200	MEDAL-ADR	0.052000000000000005
6382899200	MEDAL-ADR	0.0625
6417305600	MEDAL-ADR	0.020000000000000004
6417305600	MEDAL-ADR	0.013257575757575756
6421401600	MEDAL-ADR	0.013999999999999997
6421401600	MEDAL-ADR	0.02462121212121212
6424166400	MEDAL-ADR	0.044
6424166400	MEDAL-ADR	0.03977272727272727
6426009600	MEDAL-ADR	0.016
6426009600	MEDAL-ADR	0.0037878787878787845
6450790400	MEDAL-ADR	0.030000000000000002
6450790400	MEDAL-ADR	0.018939393939393936
6464102400	MEDAL-ADR	0.05
6464102400	MEDAL-ADR	0.03977272727272727
6482841600	MEDAL-ADR	0.134
6482841600	MEDAL-ADR	0.13068181818181818
6541107200	MEDAL-ADR	0.168
6541107200	MEDAL-ADR	0.19507575757575757
6572851200	MEDAL-ADR	0.068
6572851200	MEDAL-ADR	0.07765151515151515
6573260800	MEDAL-ADR	0.15000000000000002
6573260800	MEDAL-ADR	0.08712121212121214
6595379200	MEDAL-ADR	0.024
6595379200	MEDAL-ADR	0.032196969696969696
6598553600	MEDAL-ADR	0.026000000000000002
6598553600	MEDAL-ADR	0.045454545454545456
6600806400	MEDAL-ADR	0.012
6600806400	MEDAL-ADR	0.020833333333333332
6608281600	MEDAL-ADR	0.030000000000000002
6608281600	MEDAL-ADR	0.03787878787878789
6628864000	MEDAL-ADR	0.01
6628864000	MEDAL-ADR	0.026515151515151512
6639820800	MEDAL-ADR	0.06400000000000002
6639820800	MEDAL-ADR	0.03598484848484848
6667468800	MEDAL-ADR	0.10400000000000001
6667468800	MEDAL-ADR	0.06818181818181818
6744064000	MEDAL-ADR	0.16799999999999998
6744064000	MEDAL-ADR	0.17424242424242425
6762496000	MEDAL-ADR	0.14
6762496000	MEDAL-ADR	0.08333333333333334
6765056000	MEDAL-ADR	0.05
6765056000	MEDAL-ADR	0.03787878787878789
6770073600	MEDAL-ADR	0.014000000000000002
6770073600	MEDAL-ADR	0.02651515151515152
6773350400	MEDAL-ADR	0.032
6773350400	MEDAL-ADR	0.022727272727272728
6785331200	MEDAL-ADR	0.034
6785331200	MEDAL-ADR	0.03787878787878787
6795366400	MEDAL-ADR	0.06
6795366400	MEDAL-ADR	0.05113636363636363
6800691200	MEDAL-ADR	0.012
6800691200	MEDAL-ADR	0.015151515151515152
6815744000	MEDAL-ADR	0.04000000000000001
6815744000	MEDAL-ADR	0.02462121212121212
6853324800	MEDAL-ADR	0.044
6853324800	MEDAL-ADR	0.06439393939393939
6946099200	MEDAL-ADR	0.042
6946099200	MEDAL-ADR	0.034090909090909095
6947532800	MEDAL-ADR	0.04
6947532800	MEDAL-ADR	0.04166666666666667
6948556800	MEDAL-ADR	0.158
6948556800	MEDAL-ADR	0.19886363636363635
6954905600	MEDAL-ADR	0.128
6954905600	MEDAL-ADR	0.10416666666666666
6955315200	MEDAL-ADR	0.052000000000000005
6955315200	MEDAL-ADR	0.06250000000000001
6970265600	MEDAL-ADR	0.019999999999999997
6970265600	MEDAL-ADR	0.032196969696969696
6971596800	MEDAL-ADR	0.036000000000000004
6971596800	MEDAL-ADR	0.026515151515151512
6981632000	MEDAL-ADR	0.046000000000000006
6981632000	MEDAL-ADR	0.03598484848484849
6991052800	MEDAL-ADR	0.038
6991052800	MEDAL-ADR	0.026515151515151512
7039385600	MEDAL-ADR	0.08600000000000001
7039385600	MEDAL-ADR	0.05492424242424243
7120486400	MEDAL-ADR	0.04000000000000001
7120486400	MEDAL-ADR	0.04356060606060606
7121817600	MEDAL-ADR	0.022
7121817600	MEDAL-ADR	0.032196969696969696
7142912000	MEDAL-ADR	0.016
7142912000	MEDAL-ADR	0.022727272727272728
7144140800	MEDAL-ADR	0.124
7144140800	MEDAL-ADR	0.13446969696969696
7145472000	MEDAL-ADR	0.049999999999999996
7145472000	MEDAL-ADR	0.03409090909090909
7151308800	MEDAL-ADR	0.17200000000000001
7151308800	MEDAL-ADR	0.17424242424242425
7155200000	MEDAL-ADR	0.025999999999999995
7155200000	MEDAL-ADR	0.022727272727272728
7165440000	MEDAL-ADR	0.07400000000000001
7165440000	MEDAL-ADR	0.08522727272727273
7166873600	MEDAL-ADR	0.05
7166873600	MEDAL-ADR	0.026515151515151512
7223500800	MEDAL-ADR	0.19
7223500800	MEDAL-ADR	0.13257575757575757
7291904000	MEDAL-ADR	0.032
7291904000	MEDAL-ADR	0.03787878787878787
7298867200	MEDAL-ADR	-2.6020852139652106e-18
7298867200	MEDAL-ADR	0.01136363636363636
7313920000	MEDAL-ADR	0.044
7313920000	MEDAL-ADR	0.022727272727272728
7333785600	MEDAL-ADR	0.158
7333785600	MEDAL-ADR	0.13636363636363635
7334195200	MEDAL-ADR	0.055999999999999994
7334195200	MEDAL-ADR	0.06628787878787878
7340236800	MEDAL-ADR	0.046
7340236800	MEDAL-ADR	0.02840909090909091
7341465600	MEDAL-ADR	0.028
7341465600	MEDAL-ADR	0.03787878787878788
7349555200	MEDAL-ADR	0.092
7349555200	MEDAL-ADR	0.10227272727272728
7355084800	MEDAL-ADR	0.17200000000000001
7355084800	MEDAL-ADR	0.20265151515151517
7410790400	MEDAL-ADR	0.10600000000000001
7410790400	MEDAL-ADR	0.09848484848484848
7464550400	MEDAL-ADR	0.044
7464550400	MEDAL-ADR	0.03787878787878787
7475916800	MEDAL-ADR	0.009999999999999997
7475916800	MEDAL-ADR	0.015151515151515154
7485542400	MEDAL-ADR	0.041999999999999996
7485542400	MEDAL-ADR	0.02840909090909091
7514931200	MEDAL-ADR	0.024
7514931200	MEDAL-ADR	0.030303030303030304
7521075200	MEDAL-ADR	0.07200000000000001
7521075200	MEDAL-ADR	0.04545454545454546
7523737600	MEDAL-ADR	0.024
7523737600	MEDAL-ADR	0.14800000000000002
7523737600	MEDAL-ADR	0.03787878787878788
7523737600	MEDAL-ADR	0.125
7538790400	MEDAL-ADR	0.10400000000000001
7538790400	MEDAL-ADR	0.0625
7558348800	MEDAL-ADR	0.16999999999999998
7558348800	MEDAL-ADR	0.22537878787878785
7596134400	MEDAL-ADR	0.16999999999999998
7596134400	MEDAL-ADR	0.06060606060606061
7637811200	MEDAL-ADR	0.048
7637811200	MEDAL-ADR	0.03409090909090909
7652864000	MEDAL-ADR	0.030000000000000002
7652864000	MEDAL-ADR	0.01515151515151515
7656857600	MEDAL-ADR	0.026
7656857600	MEDAL-ADR	0.017045454545454544
7689113600	MEDAL-ADR	0.052000000000000005
7689113600	MEDAL-ADR	0.03598484848484849
7704473600	MEDAL-ADR	0.04200000000000001
7704473600	MEDAL-ADR	0.017045454545454544
7704780800	MEDAL-ADR	0.034
7704780800	MEDAL-ADR	0.02840909090909091
7709593600	MEDAL-ADR	0.12400000000000003
7709593600	MEDAL-ADR	0.13636363636363635
7728844800	MEDAL-ADR	0.12
7728844800	MEDAL-ADR	0.0946969696969697
7760691200	MEDAL-ADR	0.164
7760691200	MEDAL-ADR	0.21590909090909088
7781478400	MEDAL-ADR	0.164
7781478400	MEDAL-ADR	0.07765151515151515
7811379200	MEDAL-ADR	0.064
7811379200	MEDAL-ADR	0.045454545454545456
7830323200	MEDAL-ADR	0.024
7830323200	MEDAL-ADR	0.018939393939393936
7832576000	MEDAL-ADR	0.042
7832576000	MEDAL-ADR	0.028409090909090908
7862784000	MEDAL-ADR	-0.0020000000000000035
7862784000	MEDAL-ADR	0.005681818181818179
7885824000	MEDAL-ADR	0.030000000000000002
7885824000	MEDAL-ADR	0.026515151515151512
7886540800	MEDAL-ADR	0.04
7886540800	MEDAL-ADR	0.04166666666666667
7891660800	MEDAL-ADR	0.15000000000000002
7891660800	MEDAL-ADR	0.1477272727272727
7918387200	MEDAL-ADR	0.08800000000000001
7918387200	MEDAL-ADR	0.06439393939393939
7963340800	MEDAL-ADR	0.18
7963340800	MEDAL-ADR	0.22916666666666663
7964979200	MEDAL-ADR	0.064
7964979200	MEDAL-ADR	0.032196969696969696
7984332800	MEDAL-ADR	0.041999999999999996
7984332800	MEDAL-ADR	0.04166666666666666
8005734400	MEDAL-ADR	-0.007999999999999998
8005734400	MEDAL-ADR	0.011363636363636364
8009625600	MEDAL-ADR	0.046
8009625600	MEDAL-ADR	0.03977272727272727
8036352000	MEDAL-ADR	0.012
8036352000	MEDAL-ADR	0.02840909090909091
8069222400	MEDAL-ADR	0.026000000000000002
8069222400	MEDAL-ADR	0.0303030303030303
8070963200	MEDAL-ADR	0.046
8070963200	MEDAL-ADR	0.022727272727272735
8073420800	MEDAL-ADR	0.122
8073420800	MEDAL-ADR	0.125
8107212800	MEDAL-ADR	0.11
8107212800	MEDAL-ADR	0.13068181818181818
8145612800	MEDAL-ADR	0.136
8145612800	MEDAL-ADR	0.0625
8157184000	MEDAL-ADR	0.048
8157184000	MEDAL-ADR	0.041666666666666664
8166297600	MEDAL-ADR	0.20800000000000002
8166297600	MEDAL-ADR	0.19696969696969696
8175104000	MEDAL-ADR	0.022
8175104000	MEDAL-ADR	0.03409090909090909
8185753600	MEDAL-ADR	0.042
8185753600	MEDAL-ADR	0.02840909090909091
8209408000	MEDAL-ADR	0.022
8209408000	MEDAL-ADR	0.018939393939393936
8251904000	MEDAL-ADR	0.044
8251904000	MEDAL-ADR	0.02462121212121212
8255590400	MEDAL-ADR	0.14800000000000002
8255590400	MEDAL-ADR	0.12310606060606061
8256512000	MEDAL-ADR	0.08600000000000002
8256512000	MEDAL-ADR	0.09090909090909093
8296960000	MEDAL-ADR	0.14800000000000002
8296960000	MEDAL-ADR	0.14583333333333334
8324505600	MEDAL-ADR	0.11000000000000001
8324505600	MEDAL-ADR	0.06628787878787878
8329523200	MEDAL-ADR	0.044000000000000004
8329523200	MEDAL-ADR	0.043560606060606064
8339865600	MEDAL-ADR	0.012
8339865600	MEDAL-ADR	0.045454545454545456
8362598400	MEDAL-ADR	0.072
8362598400	MEDAL-ADR	0.041666666666666664
8367104000	MEDAL-ADR	0.17400000000000002
8367104000	MEDAL-ADR	0.1856060606060606
8382771200	MEDAL-ADR	0.05
8382771200	MEDAL-ADR	0.03977272727272727
8433971200	MEDAL-ADR	0.158
8433971200	MEDAL-ADR	0.13068181818181818
8435097600	MEDAL-ADR	0.03
8435097600	MEDAL-ADR	0.028409090909090908
8441651200	MEDAL-ADR	0.030000000000000002
8441651200	MEDAL-ADR	0.03598484848484849
8488243200	MEDAL-ADR	0.14800000000000002
8488243200	MEDAL-ADR	0.134469696969697
8502784000	MEDAL-ADR	0.04000000000000001
8502784000	MEDAL-ADR	0.032196969696969696
8503500800	MEDAL-ADR	0.10600000000000001
8503500800	MEDAL-ADR	0.08143939393939394
8506368000	MEDAL-ADR	0.016
8506368000	MEDAL-ADR	0.02462121212121212
8538419200	MEDAL-ADR	0.042
8538419200	MEDAL-ADR	0.032196969696969696
8556032000	MEDAL-ADR	0.04400000000000001
8556032000	MEDAL-ADR	0.03598484848484848
8568012800	MEDAL-ADR	0.17200000000000001
8568012800	MEDAL-ADR	0.1534090909090909
8613785600	MEDAL-ADR	0.198
8613785600	MEDAL-ADR	0.14583333333333331
8618291200	MEDAL-ADR	0.008000000000000004
8618291200	MEDAL-ADR	0.005681818181818182
8621875200	MEDAL-ADR	0.09399999999999999
8621875200	MEDAL-ADR	0.05303030303030304
8671334400	MEDAL-ADR	0.018000000000000002
8671334400	MEDAL-ADR	0.03598484848484848
8676864000	MEDAL-ADR	0.06000000000000001
8676864000	MEDAL-ADR	0.041666666666666664
8677273600	MEDAL-ADR	0.20600000000000002
8677273600	MEDAL-ADR	0.12121212121212124
8685056000	MEDAL-ADR	0.15400000000000003
8685056000	MEDAL-ADR	0.11363636363636365
8715980800	MEDAL-ADR	0.038000000000000006
8715980800	MEDAL-ADR	0.03598484848484848
8729395200	MEDAL-ADR	0.038000000000000006
8729395200	MEDAL-ADR	0.03977272727272727
8766156800	MEDAL-ADR	0.184
8766156800	MEDAL-ADR	0.14772727272727273
8794214400	MEDAL-ADR	0.17800000000000002
8794214400	MEDAL-ADR	0.1875
8801382400	MEDAL-ADR	0.07
8801382400	MEDAL-ADR	0.03977272727272727
8801996800	MEDAL-ADR	0.018000000000000002
8801996800	MEDAL-ADR	0.013257575757575756
8840806400	MEDAL-ADR	0.038000000000000006
8840806400	MEDAL-ADR	0.032196969696969696
8850227200	MEDAL-ADR	0.05
8850227200	MEDAL-ADR	0.03409090909090909
8867635200	MEDAL-ADR	0.15
8867635200	MEDAL-ADR	0.11931818181818182
8867840000	MEDAL-ADR	0.168
8867840000	MEDAL-ADR	0.14204545454545456
8890777600	MEDAL-ADR	0.038000000000000006
8890777600	MEDAL-ADR	0.04734848484848485
8900915200	MEDAL-ADR	0.046
8900915200	MEDAL-ADR	0.032196969696969696
8960716800	MEDAL-ADR	0.192
8960716800	MEDAL-ADR	0.1875
8973004800	MEDAL-ADR	0.216
8973004800	MEDAL-ADR	0.14583333333333334
8980787200	MEDAL-ADR	0.062
8980787200	MEDAL-ADR	0.07196969696969696
8983859200	MEDAL-ADR	0.010000000000000002
8983859200	MEDAL-ADR	0.022727272727272728
9007718400	MEDAL-ADR	0.024
9007718400	MEDAL-ADR	0.02462121212121212
9024102400	MEDAL-ADR	0.04
9024102400	MEDAL-ADR	0.03787878787878787
9052057600	MEDAL-ADR	0.10600000000000001
9052057600	MEDAL-ADR	0.11363636363636362
9057280000	MEDAL-ADR	0.188
9057280000	MEDAL-ADR	0.14583333333333334
9067724800	MEDAL-ADR	0.028000000000000004
9067724800	MEDAL-ADR	0.03409090909090909
9075302400	MEDAL-ADR	0.05200000000000001
9075302400	MEDAL-ADR	0.030303030303030304
9151385600	MEDAL-ADR	0.21400000000000002
9151385600	MEDAL-ADR	0.1590909090909091
9155584000	MEDAL-ADR	0.22
9155584000	MEDAL-ADR	0.17992424242424243
9159475200	MEDAL-ADR	0.09000000000000001
9159475200	MEDAL-ADR	0.10795454545454544
9165516800	MEDAL-ADR	0.02
9165516800	MEDAL-ADR	0.024621212121212127
9174220800	MEDAL-ADR	0.013999999999999999
9174220800	MEDAL-ADR	0.028409090909090905
9194905600	MEDAL-ADR	0.028000000000000004
9194905600	MEDAL-ADR	0.017045454545454544
9235763200	MEDAL-ADR	0.09999999999999998
9235763200	MEDAL-ADR	0.05303030303030302
9244979200	MEDAL-ADR	0.022
9244979200	MEDAL-ADR	0.04734848484848485
9246924800	MEDAL-ADR	0.132
9246924800	MEDAL-ADR	0.19696969696969696
9249382400	MEDAL-ADR	0.046
9249382400	MEDAL-ADR	0.04924242424242424
9328742400	MEDAL-ADR	0.22400000000000003
9328742400	MEDAL-ADR	0.1893939393939394
9338368000	MEDAL-ADR	0.098
9338368000	MEDAL-ADR	0.08143939393939395
9341952000	MEDAL-ADR	0.024
9341952000	MEDAL-ADR	0.02462121212121212
9344921600	MEDAL-ADR	0.23600000000000002
9344921600	MEDAL-ADR	0.1647727272727273
9348505600	MEDAL-ADR	0.03799999999999999
9348505600	MEDAL-ADR	0.032196969696969696
9368473600	MEDAL-ADR	0.016
9368473600	MEDAL-ADR	0.0303030303030303
9417523200	MEDAL-ADR	0.09
9417523200	MEDAL-ADR	0.043560606060606064
9421209600	MEDAL-ADR	0.038000000000000006
9421209600	MEDAL-ADR	0.045454545454545456
9422745600	MEDAL-ADR	0.048
9422745600	MEDAL-ADR	0.04924242424242424
9436467200	MEDAL-ADR	0.1
9436467200	MEDAL-ADR	0.07007575757575758
9507737600	MEDAL-ADR	0.23
9507737600	MEDAL-ADR	0.1628787878787879
9509478400	MEDAL-ADR	-0.009999999999999997
9509478400	MEDAL-ADR	-0.0018939393939393923
9517260800	MEDAL-ADR	0.12400000000000003
9517260800	MEDAL-ADR	0.08712121212121213
9530572800	MEDAL-ADR	0.046
9530572800	MEDAL-ADR	0.026515151515151512
9538355200	MEDAL-ADR	0.24200000000000005
9538355200	MEDAL-ADR	0.22727272727272727
9540505600	MEDAL-ADR	0.026
9540505600	MEDAL-ADR	0.030303030303030304
9595904000	MEDAL-ADR	0.032
9595904000	MEDAL-ADR	0.04924242424242425
9596518400	MEDAL-ADR	0.12000000000000001
9596518400	MEDAL-ADR	0.10037878787878789
9601228800	MEDAL-ADR	0.048
9601228800	MEDAL-ADR	0.03994490358126722
9625190400	MEDAL-ADR	0.1
9625190400	MEDAL-ADR	0.10984848484848486
9678438400	MEDAL-ADR	0.014000000000000005
9678438400	MEDAL-ADR	0.005681818181818179
9687142400	MEDAL-ADR	0.262
9687142400	MEDAL-ADR	0.19696969696969696
9696665600	MEDAL-ADR	0.08600000000000001
9696665600	MEDAL-ADR	0.07007575757575758
9713459200	MEDAL-ADR	0.01
9713459200	MEDAL-ADR	0.02462121212121212
9713561600	MEDAL-ADR	0.04
9713561600	MEDAL-ADR	0.026515151515151512
9731174400	MEDAL-ADR	0.314
9731174400	MEDAL-ADR	0.23863636363636362
9768243200	MEDAL-ADR	0.041999999999999996
9768243200	MEDAL-ADR	0.024621212121212124
9775104000	MEDAL-ADR	0.09200000000000001
9775104000	MEDAL-ADR	0.14015151515151514
9777459200	MEDAL-ADR	0.046000000000000006
9777459200	MEDAL-ADR	0.034090909090909095
9814425600	MEDAL-ADR	0.10800000000000001
9814425600	MEDAL-ADR	0.08522727272727273
9848012800	MEDAL-ADR	0.015999999999999997
9848012800	MEDAL-ADR	0.0
9865113600	MEDAL-ADR	0.306
9865113600	MEDAL-ADR	0.12121212121212122
9876172800	MEDAL-ADR	0.08200000000000002
9876172800	MEDAL-ADR	0.07954545454545454
9887641600	MEDAL-ADR	0.026000000000000002
9887641600	MEDAL-ADR	0.03409090909090909
9896857600	MEDAL-ADR	0.05399999999999999
9896857600	MEDAL-ADR	0.020833333333333332
9923379200	MEDAL-ADR	0.262
9923379200	MEDAL-ADR	0.22159090909090912
9941299200	MEDAL-ADR	0.04
9941299200	MEDAL-ADR	0.03598484848484848
9953587200	MEDAL-ADR	0.04400000000000001
9953587200	MEDAL-ADR	0.04734848484848485
9954816000	MEDAL-ADR	0.13
9954816000	MEDAL-ADR	0.1174242424242424
10002432000	MEDAL-ADR	0.084
10002432000	MEDAL-ADR	0.060606060606060615
10017280000	MEDAL-ADR	0.007999999999999993
10017280000	MEDAL-ADR	0.020833333333333332
10044928000	MEDAL-ADR	0.29000000000000004
10044928000	MEDAL-ADR	0.15530303030303028
10052710400	MEDAL-ADR	0.07400000000000001
10052710400	MEDAL-ADR	0.08712121212121213
10061107200	MEDAL-ADR	0.014
10061107200	MEDAL-ADR	0.020833333333333332
10079334400	MEDAL-ADR	0.038000000000000006
10079334400	MEDAL-ADR	0.032196969696969696
10110156800	MEDAL-ADR	0.252
10110156800	MEDAL-ADR	0.2140151515151515
10116198400	MEDAL-ADR	0.052000000000000005
10116198400	MEDAL-ADR	0.028409090909090905
10133401600	MEDAL-ADR	0.030000000000000002
10133401600	MEDAL-ADR	0.03787878787878787
10135040000	MEDAL-ADR	0.16200000000000003
10135040000	MEDAL-ADR	0.13446969696969696
10183987200	MEDAL-ADR	0.036000000000000004
10183987200	MEDAL-ADR	0.032196969696969696
10190131200	MEDAL-ADR	0.078
10190131200	MEDAL-ADR	0.0946969696969697
10222592000	MEDAL-ADR	0.24200000000000002
10222592000	MEDAL-ADR	0.17424242424242425
10229657600	MEDAL-ADR	0.08600000000000001
10229657600	MEDAL-ADR	0.08712121212121213
10234470400	MEDAL-ADR	0.008000000000000002
10234470400	MEDAL-ADR	0.020833333333333336
10263142400	MEDAL-ADR	0.04
10263142400	MEDAL-ADR	0.03598484848484848
10290278400	MEDAL-ADR	0.068
10290278400	MEDAL-ADR	0.026515151515151512
10293657600	MEDAL-ADR	0.23399999999999999
10293657600	MEDAL-ADR	0.22727272727272727
10311270400	MEDAL-ADR	0.014000000000000002
10311270400	MEDAL-ADR	0.02462121212121212
10315161600	MEDAL-ADR	0.11599999999999999
10315161600	MEDAL-ADR	0.09469696969696971
10350694400	MEDAL-ADR	0.028000000000000004
10350694400	MEDAL-ADR	0.020833333333333336
10378035200	MEDAL-ADR	0.10400000000000001
10378035200	MEDAL-ADR	0.10037878787878787
10403942400	MEDAL-ADR	0.234
10403942400	MEDAL-ADR	0.17424242424242423
10406297600	MEDAL-ADR	0.06
10406297600	MEDAL-ADR	0.054924242424242424
10408960000	MEDAL-ADR	0.03
10408960000	MEDAL-ADR	0.032196969696969696
10447257600	MEDAL-ADR	0.04
10447257600	MEDAL-ADR	0.053030303030303025
10464358400	MEDAL-ADR	0.027999999999999997
10464358400	MEDAL-ADR	0.030303030303030307
10477056000	MEDAL-ADR	0.20400000000000001
10477056000	MEDAL-ADR	0.2102272727272727
10489753600	MEDAL-ADR	0.026000000000000002
10489753600	MEDAL-ADR	0.028409090909090905
10494976000	MEDAL-ADR	0.14
10494976000	MEDAL-ADR	0.11553030303030302
10517401600	MEDAL-ADR	0.020000000000000004
10517401600	MEDAL-ADR	0.026515151515151512
10565427200	MEDAL-ADR	0.08399999999999999
10565427200	MEDAL-ADR	0.1212121212121212
10580172800	MEDAL-ADR	0.034
10580172800	MEDAL-ADR	0.030303030303030304
10582323200	MEDAL-ADR	0.12000000000000001
10582323200	MEDAL-ADR	0.07196969696969696
10584268800	MEDAL-ADR	0.20600000000000002
10584268800	MEDAL-ADR	0.16856060606060605
10631372800	MEDAL-ADR	0.046
10631372800	MEDAL-ADR	0.030303030303030304
10638745600	MEDAL-ADR	0.026000000000000002
10638745600	MEDAL-ADR	0.041666666666666664
10660864000	MEDAL-ADR	0.21600000000000003
10660864000	MEDAL-ADR	0.2102272727272727
10667315200	MEDAL-ADR	0.024
10667315200	MEDAL-ADR	0.026515151515151516
10675097600	MEDAL-ADR	0.14
10675097600	MEDAL-ADR	0.13446969696969696
10683392000	MEDAL-ADR	0.016
10683392000	MEDAL-ADR	0.00946969696969697
10751692800	MEDAL-ADR	0.016000000000000004
10751692800	MEDAL-ADR	0.026515151515151516
10752000000	MEDAL-ADR	0.10000000000000002
10752000000	MEDAL-ADR	0.11174242424242425
10757222400	MEDAL-ADR	0.068
10757222400	MEDAL-ADR	0.08522727272727273
10759884800	MEDAL-ADR	0.242
10759884800	MEDAL-ADR	0.21401515151515152
10811392000	MEDAL-ADR	0.034
10811392000	MEDAL-ADR	0.02272727272727272
10815795200	MEDAL-ADR	0.054000000000000006
10815795200	MEDAL-ADR	0.04545454545454545
10841292800	MEDAL-ADR	0.256
10841292800	MEDAL-ADR	0.22537878787878785
10846617600	MEDAL-ADR	0.028
10846617600	MEDAL-ADR	0.03409090909090909
10849075200	MEDAL-ADR	0.016
10849075200	MEDAL-ADR	0.030303030303030304
10854912000	MEDAL-ADR	0.098
10854912000	MEDAL-ADR	0.0946969696969697
10922803200	MEDAL-ADR	0.012000000000000002
10922803200	MEDAL-ADR	0.026515151515151512
10931200000	MEDAL-ADR	0.088
10931200000	MEDAL-ADR	0.04924242424242424
10937753600	MEDAL-ADR	0.158
10937753600	MEDAL-ADR	0.19318181818181818
10939596800	MEDAL-ADR	0.102
10939596800	MEDAL-ADR	0.08143939393939394
10984550400	MEDAL-ADR	0.026000000000000002
10984550400	MEDAL-ADR	0.045454545454545456
10999603200	MEDAL-ADR	0.038000000000000006
10999603200	MEDAL-ADR	0.03787878787878787
11012812800	MEDAL-ADR	0.026000000000000006
11012812800	MEDAL-ADR	0.011363636363636364
11023257600	MEDAL-ADR	0.026000000000000006
11023257600	MEDAL-ADR	0.03977272727272727
11024793600	MEDAL-ADR	0.21200000000000002
11024793600	MEDAL-ADR	0.20265151515151517
11032883200	MEDAL-ADR	0.07600000000000001
11032883200	MEDAL-ADR	0.11931818181818182
11092582400	MEDAL-ADR	0.036000000000000004
11092582400	MEDAL-ADR	0.02462121212121212
11106406400	MEDAL-ADR	0.068
11106406400	MEDAL-ADR	0.07765151515151517
11112140800	MEDAL-ADR	0.258
11112140800	MEDAL-ADR	0.2159090909090909
11121152000	MEDAL-ADR	0.092
11121152000	MEDAL-ADR	0.10037878787878789
11158016000	MEDAL-ADR	0.019999999999999997
11158016000	MEDAL-ADR	0.018939393939393936
11176755200	MEDAL-ADR	0.04000000000000001
11176755200	MEDAL-ADR	0.017045454545454544
11183104000	MEDAL-ADR	0.042
11183104000	MEDAL-ADR	0.032196969696969696
11198976000	MEDAL-ADR	0.022
11198976000	MEDAL-ADR	0.03409090909090909
11207168000	MEDAL-ADR	0.246
11207168000	MEDAL-ADR	0.2481060606060606
11208089600	MEDAL-ADR	0.08800000000000001
11208089600	MEDAL-ADR	0.07007575757575757
11262873600	MEDAL-ADR	0.02
11262873600	MEDAL-ADR	0.01893939393939394
11282534400	MEDAL-ADR	0.10000000000000002
11282534400	MEDAL-ADR	0.10606060606060608
11284889600	MEDAL-ADR	0.254
11284889600	MEDAL-ADR	0.17045454545454547
11299840000	MEDAL-ADR	0.12200000000000001
11299840000	MEDAL-ADR	0.09090909090909091
11332198400	MEDAL-ADR	0.068
11332198400	MEDAL-ADR	0.03409090909090909
11341721600	MEDAL-ADR	0.023999999999999997
11341721600	MEDAL-ADR	0.02462121212121212
11367526400	MEDAL-ADR	0.046
11367526400	MEDAL-ADR	0.03787878787878787
11378380800	MEDAL-ADR	0.016000000000000007
11378380800	MEDAL-ADR	0.017045454545454548
11382988800	MEDAL-ADR	0.08600000000000002
11382988800	MEDAL-ADR	0.08143939393939395
11390259200	MEDAL-ADR	0.25
11390259200	MEDAL-ADR	0.20833333333333331
11432755200	MEDAL-ADR	0.024
11432755200	MEDAL-ADR	0.03787878787878787
11457638400	MEDAL-ADR	0.08000000000000002
11457638400	MEDAL-ADR	0.10416666666666667
11460300800	MEDAL-ADR	0.22800000000000004
11460300800	MEDAL-ADR	0.20454545454545453
11481088000	MEDAL-ADR	0.13399999999999998
11481088000	MEDAL-ADR	0.11363636363636365
11503718400	MEDAL-ADR	0.016
11503718400	MEDAL-ADR	0.011363636363636364
11506073600	MEDAL-ADR	0.046
11506073600	MEDAL-ADR	0.03598484848484848
11552870400	MEDAL-ADR	0.028000000000000004
11552870400	MEDAL-ADR	0.03598484848484848
11553075200	MEDAL-ADR	0.026000000000000002
11553075200	MEDAL-ADR	0.030303030303030304
11558195200	MEDAL-ADR	0.088
11558195200	MEDAL-ADR	0.0946969696969697
11567923200	MEDAL-ADR	0.24200000000000005
11567923200	MEDAL-ADR	0.2140151515151515
11603558400	MEDAL-ADR	0.034
11603558400	MEDAL-ADR	0.04356060606060606
11636224000	MEDAL-ADR	0.232
11636224000	MEDAL-ADR	0.14393939393939392
11637145600	MEDAL-ADR	0.13999999999999999
11637145600	MEDAL-ADR	0.09659090909090909
11665510400	MEDAL-ADR	0.018000000000000002
11665510400	MEDAL-ADR	0.03787878787878787
11665715200	MEDAL-ADR	0.15400000000000003
11665715200	MEDAL-ADR	0.14393939393939392
11683123200	MEDAL-ADR	0.044000000000000004
11683123200	MEDAL-ADR	0.043560606060606064
11731251200	MEDAL-ADR	0.038000000000000006
11731251200	MEDAL-ADR	0.028409090909090905
11734425600	MEDAL-ADR	0.094
11734425600	MEDAL-ADR	0.10037878787878787
11735449600	MEDAL-ADR	0.04
11735449600	MEDAL-ADR	0.030303030303030307
11744358400	MEDAL-ADR	0.266
11744358400	MEDAL-ADR	0.23295454545454544
11774976000	MEDAL-ADR	0.041999999999999996
11774976000	MEDAL-ADR	0.032196969696969696
11811430400	MEDAL-ADR	0.21000000000000002
11811430400	MEDAL-ADR	0.15909090909090906
11816038400	MEDAL-ADR	0.126
11816038400	MEDAL-ADR	0.13257575757575757
11829555200	MEDAL-ADR	0.028000000000000004
11829555200	MEDAL-ADR	0.026515151515151512
11849216000	MEDAL-ADR	0.14
11849216000	MEDAL-ADR	0.08712121212121213
11859046400	MEDAL-ADR	0.068
11859046400	MEDAL-ADR	0.03977272727272727
11909120000	MEDAL-ADR	0.032
11909120000	MEDAL-ADR	0.03787878787878787
11910246400	MEDAL-ADR	0.16
11910246400	MEDAL-ADR	0.1553030303030303
11918643200	MEDAL-ADR	0.038000000000000006
11918643200	MEDAL-ADR	0.02840909090909091
11931238400	MEDAL-ADR	0.33799999999999997
11931238400	MEDAL-ADR	0.2784090909090909
11943833600	MEDAL-ADR	0.034
11943833600	MEDAL-ADR	0.032196969696969696
11984691200	MEDAL-ADR	0.23399999999999999
11984691200	MEDAL-ADR	0.2102272727272727
11993600000	MEDAL-ADR	0.138
11993600000	MEDAL-ADR	0.09848484848484848
11996569600	MEDAL-ADR	0.012
11996569600	MEDAL-ADR	0.02462121212121212
12030771200	MEDAL-ADR	0.096
12030771200	MEDAL-ADR	0.1268939393939394
12035891200	MEDAL-ADR	0.062
12035891200	MEDAL-ADR	0.04924242424242424
12087398400	MEDAL-ADR	0.014000000000000002
12087398400	MEDAL-ADR	0.01893939393939394
12087910400	MEDAL-ADR	0.096
12087910400	MEDAL-ADR	0.1268939393939394
12101632000	MEDAL-ADR	0.028000000000000004
12101632000	MEDAL-ADR	0.043560606060606064
12114432000	MEDAL-ADR	0.036000000000000004
12114432000	MEDAL-ADR	0.0303030303030303
12119244800	MEDAL-ADR	0.256
12119244800	MEDAL-ADR	0.1950757575757576
12160307200	MEDAL-ADR	0.266
12160307200	MEDAL-ADR	0.26136363636363635
12165120000	MEDAL-ADR	0.034057971014492754
12165120000	MEDAL-ADR	0.032196969696969696
12173619200	MEDAL-ADR	0.17800000000000002
12173619200	MEDAL-ADR	0.13636363636363638
12211609600	MEDAL-ADR	0.048
12211609600	MEDAL-ADR	0.034090909090909095
12212121600	MEDAL-ADR	0.1
12212121600	MEDAL-ADR	0.08522727272727273
12264140800	MEDAL-ADR	0.03
12264140800	MEDAL-ADR	0.026515151515151512
12267315200	MEDAL-ADR	0.09400000000000001
12267315200	MEDAL-ADR	0.10416666666666666
12284723200	MEDAL-ADR	0.048
12284723200	MEDAL-ADR	0.04545454545454545
12284825600	MEDAL-ADR	0.04
12284825600	MEDAL-ADR	0.03977272727272727
12303667200	MEDAL-ADR	0.302
12303667200	MEDAL-ADR	0.21969696969696972
12332646400	MEDAL-ADR	0.015999999999999997
12332646400	MEDAL-ADR	0.032196969696969696
12333158400	MEDAL-ADR	0.23200000000000004
12333158400	MEDAL-ADR	0.20643939393939395
12354764800	MEDAL-ADR	0.22599999999999998
12354764800	MEDAL-ADR	0.13257575757575757
12388249600	MEDAL-ADR	0.098
12388249600	MEDAL-ADR	0.03977272727272727
12395315200	MEDAL-ADR	0.096
12395315200	MEDAL-ADR	0.10984848484848486
12440576000	MEDAL-ADR	0.030000000000000006
12440576000	MEDAL-ADR	0.028409090909090905
12446003200	MEDAL-ADR	0.146
12446003200	MEDAL-ADR	0.13068181818181818
12455321600	MEDAL-ADR	0.047999999999999994
12455321600	MEDAL-ADR	0.032196969696969696
12469043200	MEDAL-ADR	0.036000000000000004
12469043200	MEDAL-ADR	0.03598484848484848
12487168000	MEDAL-ADR	0.28400000000000003
12487168000	MEDAL-ADR	0.21780303030303033
12499046400	MEDAL-ADR	0.018000000000000006
12499046400	MEDAL-ADR	0.017045454545454544
12510105600	MEDAL-ADR	0.334
12510105600	MEDAL-ADR	0.20265151515151514
12535500800	MEDAL-ADR	0.202
12535500800	MEDAL-ADR	0.17992424242424243
12561817600	MEDAL-ADR	0.1
12561817600	MEDAL-ADR	0.07386363636363635
12579942400	MEDAL-ADR	0.162
12579942400	MEDAL-ADR	0.12310606060606061
12618956800	MEDAL-ADR	0.028000000000000004
12618956800	MEDAL-ADR	0.03598484848484848
12625203200	MEDAL-ADR	0.11400000000000002
12625203200	MEDAL-ADR	0.11363636363636365
12628070400	MEDAL-ADR	0.042
12628070400	MEDAL-ADR	0.03598484848484848
12653158400	MEDAL-ADR	0.032
12653158400	MEDAL-ADR	0.04924242424242424
12664422400	MEDAL-ADR	0.018000000000000002
12664422400	MEDAL-ADR	0.026515151515151512
12670873600	MEDAL-ADR	0.266
12670873600	MEDAL-ADR	0.23295454545454547
12686745600	MEDAL-ADR	0.274
12686745600	MEDAL-ADR	0.2765151515151515
12714905600	MEDAL-ADR	0.18
12714905600	MEDAL-ADR	0.16666666666666669
12738560000	MEDAL-ADR	0.092
12738560000	MEDAL-ADR	0.07575757575757576
12764262400	MEDAL-ADR	0.184
12764262400	MEDAL-ADR	0.1268939393939394
12795904000	MEDAL-ADR	0.014000000000000002
12795904000	MEDAL-ADR	0.03787878787878788
12799180800	MEDAL-ADR	0.038000000000000006
12799180800	MEDAL-ADR	0.03409090909090909
12804403200	MEDAL-ADR	0.092
12804403200	MEDAL-ADR	0.14393939393939395
12832051200	MEDAL-ADR	0.041999999999999996
12832051200	MEDAL-ADR	0.043560606060606064
12837171200	MEDAL-ADR	0.04
12837171200	MEDAL-ADR	0.043560606060606064
12856832000	MEDAL-ADR	0.284
12856832000	MEDAL-ADR	0.3087121212121212
12859904000	MEDAL-ADR	0.276
12859904000	MEDAL-ADR	0.2925311203319502
12894924800	MEDAL-ADR	0.20800000000000002
12894924800	MEDAL-ADR	0.14583333333333331
12916633600	MEDAL-ADR	0.07400000000000001
12916633600	MEDAL-ADR	0.07954545454545454
12947353600	MEDAL-ADR	0.15000000000000002
12947353600	MEDAL-ADR	0.17613636363636362
12966297600	MEDAL-ADR	0.024
12966297600	MEDAL-ADR	0.028409090909090908
12973875200	MEDAL-ADR	0.036
12973875200	MEDAL-ADR	0.028409090909090908
12982374400	MEDAL-ADR	0.128
12982374400	MEDAL-ADR	0.06439393939393939
12999987200	MEDAL-ADR	0.026000000000000002
12999987200	MEDAL-ADR	0.04166666666666667
13020672000	MEDAL-ADR	0.041999999999999996
13020672000	MEDAL-ADR	0.03787878787878787
13033676800	MEDAL-ADR	0.264
13033676800	MEDAL-ADR	0.24431818181818182
13037363200	MEDAL-ADR	0.38
13037363200	MEDAL-ADR	0.28030303030303033
13073920000	MEDAL-ADR	0.146
13073920000	MEDAL-ADR	0.14204545454545453
13095526400	MEDAL-ADR	0.068
13095526400	MEDAL-ADR	0.07196969696969698
13130444800	MEDAL-ADR	0.148
13130444800	MEDAL-ADR	0.1193181818181818
13134438400	MEDAL-ADR	0.030000000000000002
13134438400	MEDAL-ADR	0.030303030303030304
13149593600	MEDAL-ADR	0.05
13149593600	MEDAL-ADR	0.03598484848484848
13160448000	MEDAL-ADR	0.13
13160448000	MEDAL-ADR	0.0928030303030303
13168230400	MEDAL-ADR	0.028000000000000004
13168230400	MEDAL-ADR	0.020833333333333332
13204480000	MEDAL-ADR	0.032
13204480000	MEDAL-ADR	0.03787878787878788
13206220800	MEDAL-ADR	0.258
13206220800	MEDAL-ADR	0.24431818181818182
13220659200	MEDAL-ADR	0.30200000000000005
13220659200	MEDAL-ADR	0.27083333333333337
13254041600	MEDAL-ADR	0.18200000000000002
13254041600	MEDAL-ADR	0.1534090909090909
13272883200	MEDAL-ADR	0.1
13272883200	MEDAL-ADR	0.11363636363636363
13301555200	MEDAL-ADR	0.028000000000000004
13301555200	MEDAL-ADR	0.022727272727272728
13315072000	MEDAL-ADR	0.126
13315072000	MEDAL-ADR	0.13825757575757575
13328896000	MEDAL-ADR	0.056
13328896000	MEDAL-ADR	0.03598484848484849
13336371200	MEDAL-ADR	0.024
13336371200	MEDAL-ADR	0.028409090909090908
13338828800	MEDAL-ADR	0.136
13338828800	MEDAL-ADR	0.10416666666666666
13379276800	MEDAL-ADR	0.29200000000000004
13379276800	MEDAL-ADR	0.19886363636363638
13387366400	MEDAL-ADR	0.05
13387366400	MEDAL-ADR	0.0303030303030303
13404262400	MEDAL-ADR	0.32
13404262400	MEDAL-ADR	0.2916666666666667
13436006400	MEDAL-ADR	0.21800000000000003
13436006400	MEDAL-ADR	0.17424242424242425
13451264000	MEDAL-ADR	0.092
13451264000	MEDAL-ADR	0.0625
13468672000	MEDAL-ADR	0.038000000000000006
13468672000	MEDAL-ADR	0.030303030303030297
13501030400	MEDAL-ADR	0.22200000000000003
13501030400	MEDAL-ADR	0.14772727272727273
13508403200	MEDAL-ADR	0.028000000000000004
13508403200	MEDAL-ADR	0.04166666666666667
13511065600	MEDAL-ADR	0.038
13511065600	MEDAL-ADR	0.02272727272727273
13518131200	MEDAL-ADR	0.15400000000000003
13518131200	MEDAL-ADR	0.0928030303030303
13553254400	MEDAL-ADR	0.318
13553254400	MEDAL-ADR	0.29545454545454547
13568307200	MEDAL-ADR	0.05
13568307200	MEDAL-ADR	0.03787878787878787
13586944000	MEDAL-ADR	0.3
13586944000	MEDAL-ADR	0.30681818181818177
13614080000	MEDAL-ADR	0.22799999999999998
13614080000	MEDAL-ADR	0.14204545454545453
13630054400	MEDAL-ADR	0.10800000000000001
13630054400	MEDAL-ADR	0.09090909090909091
13635584000	MEDAL-ADR	0.034
13635584000	MEDAL-ADR	0.03598484848484848
13684428800	MEDAL-ADR	0.038000000000000006
13684428800	MEDAL-ADR	0.028409090909090908
13685964800	MEDAL-ADR	0.1
13685964800	MEDAL-ADR	0.0928030303030303
13687500800	MEDAL-ADR	0.024
13687500800	MEDAL-ADR	0.041666666666666664
13709004800	MEDAL-ADR	0.128
13709004800	MEDAL-ADR	0.14962121212121213
13727539200	MEDAL-ADR	0.326
13727539200	MEDAL-ADR	0.2424242424242424
13749248000	MEDAL-ADR	0.036000000000000004
13749248000	MEDAL-ADR	0.02651515151515152
13772492800	MEDAL-ADR	0.26
13772492800	MEDAL-ADR	0.3939393939393939
13790924800	MEDAL-ADR	0.202
13790924800	MEDAL-ADR	0.16856060606060608
13802803200	MEDAL-ADR	0.030000000000000006
13802803200	MEDAL-ADR	0.043560606060606064
13805465600	MEDAL-ADR	0.078
13805465600	MEDAL-ADR	0.056818181818181816
13857382400	MEDAL-ADR	0.04
13857382400	MEDAL-ADR	0.041666666666666664
13867110400	MEDAL-ADR	0.020000000000000004
13867110400	MEDAL-ADR	0.0303030303030303
13869568000	MEDAL-ADR	0.158
13869568000	MEDAL-ADR	0.12310606060606061
13899776000	MEDAL-ADR	0.15000000000000002
13899776000	MEDAL-ADR	0.10606060606060605
13902438400	MEDAL-ADR	0.338
13902438400	MEDAL-ADR	0.2140151515151515
13929984000	MEDAL-ADR	0.023999999999999997
13929984000	MEDAL-ADR	0.026515151515151512
13956505600	MEDAL-ADR	0.35
13956505600	MEDAL-ADR	0.4337121212121212
13967974400	MEDAL-ADR	0.032
13967974400	MEDAL-ADR	0.039772727272727265
13970124800	MEDAL-ADR	0.21800000000000003
13970124800	MEDAL-ADR	0.19696969696969696
13982617600	MEDAL-ADR	0.048
13982617600	MEDAL-ADR	0.07007575757575757
14040576000	MEDAL-ADR	0.04
14040576000	MEDAL-ADR	0.03787878787878787
14049177600	MEDAL-ADR	0.032
14049177600	MEDAL-ADR	0.02462121212121212
14053683200	MEDAL-ADR	0.15400000000000003
14053683200	MEDAL-ADR	0.1875
14077747200	MEDAL-ADR	0.342
14077747200	MEDAL-ADR	0.3087121212121212
14089523200	MEDAL-ADR	0.14
14089523200	MEDAL-ADR	0.125
14112358400	MEDAL-ADR	0.026
14112358400	MEDAL-ADR	0.022727272727272724
14133555200	MEDAL-ADR	0.028
14133555200	MEDAL-ADR	0.02462121212121212
14137344000	MEDAL-ADR	0.42400000000000004
14137344000	MEDAL-ADR	0.3238636363636364
14149734400	MEDAL-ADR	0.19
14149734400	MEDAL-ADR	0.15530303030303028
14161305600	MEDAL-ADR	0.11800000000000001
14161305600	MEDAL-ADR	0.06439393939393939
14228889600	MEDAL-ADR	0.038000000000000006
14228889600	MEDAL-ADR	0.039772727272727265
14229196800	MEDAL-ADR	0.026000000000000002
14229196800	MEDAL-ADR	0.030303030303030304
14230630400	MEDAL-ADR	0.15600000000000003
14230630400	MEDAL-ADR	0.09090909090909091
14253772800	MEDAL-ADR	0.34
14253772800	MEDAL-ADR	0.21780303030303028
14277120000	MEDAL-ADR	0.13800000000000004
14277120000	MEDAL-ADR	0.11553030303030302
14295244800	MEDAL-ADR	0.048
14295244800	MEDAL-ADR	0.0303030303030303
14302105600	MEDAL-ADR	0.034
14302105600	MEDAL-ADR	0.017045454545454544
14323609600	MEDAL-ADR	0.41400000000000003
14323609600	MEDAL-ADR	0.42613636363636365
14329651200	MEDAL-ADR	0.188
14329651200	MEDAL-ADR	0.17234848484848486
14338560000	MEDAL-ADR	0.082
14338560000	MEDAL-ADR	0.13446969696969696
14408499200	MEDAL-ADR	0.016
14408499200	MEDAL-ADR	0.03409090909090909
14409728000	MEDAL-ADR	0.17
14409728000	MEDAL-ADR	0.13257575757575757
14416793600	MEDAL-ADR	0.04200000000000001
14416793600	MEDAL-ADR	0.03977272727272727
14426009600	MEDAL-ADR	0.384
14426009600	MEDAL-ADR	0.2253787878787879
14464512000	MEDAL-ADR	0.14200000000000002
14464512000	MEDAL-ADR	0.14583333333333331
14470144000	MEDAL-ADR	0.030181818181818178
14470144000	MEDAL-ADR	0.028409090909090905
14475366400	MEDAL-ADR	0.036000000000000004
14475366400	MEDAL-ADR	0.03977272727272727
14510284800	MEDAL-ADR	0.406
14510284800	MEDAL-ADR	0.35984848484848486
14510592000	MEDAL-ADR	0.15000000000000002
14510592000	MEDAL-ADR	0.19507575757575757
14516633600	MEDAL-ADR	0.15200000000000002
14516633600	MEDAL-ADR	0.13068181818181818
14591283200	MEDAL-ADR	0.17400000000000002
14591283200	MEDAL-ADR	0.09090909090909091
14593126400	MEDAL-ADR	0.028
14593126400	MEDAL-ADR	0.032196969696969696
14599168000	MEDAL-ADR	0.37200000000000005
14599168000	MEDAL-ADR	0.17424242424242425
14605107200	MEDAL-ADR	0.04
14605107200	MEDAL-ADR	0.022727272727272724
14640640000	MEDAL-ADR	0.022
14640640000	MEDAL-ADR	0.026515151515151516
14650880000	MEDAL-ADR	0.044
14650880000	MEDAL-ADR	0.03598484848484848
14652723200	MEDAL-ADR	0.11000000000000001
14652723200	MEDAL-ADR	0.11742424242424244
14689177600	MEDAL-ADR	0.21400000000000002
14689177600	MEDAL-ADR	0.20833333333333331
14695731200	MEDAL-ADR	0.14800000000000002
14695731200	MEDAL-ADR	0.13825757575757575
14697267200	MEDAL-ADR	0.37
14697267200	MEDAL-ADR	0.3371212121212121
14771097600	MEDAL-ADR	0.232
14771097600	MEDAL-ADR	0.16666666666666666
14772428800	MEDAL-ADR	0.32400000000000007
14772428800	MEDAL-ADR	0.23295454545454547
14774067200	MEDAL-ADR	0.044000000000000004
14774067200	MEDAL-ADR	0.03977272727272727
14794137600	MEDAL-ADR	0.011999999999999999
14794137600	MEDAL-ADR	0.011363636363636364
14808473600	MEDAL-ADR	0.036000000000000004
14808473600	MEDAL-ADR	0.015151515151515152
14821478400	MEDAL-ADR	0.036000000000000004
14821478400	MEDAL-ADR	0.028409090909090908
14840934400	MEDAL-ADR	0.17200000000000004
14840934400	MEDAL-ADR	0.14393939393939392
14868172800	MEDAL-ADR	0.192
14868172800	MEDAL-ADR	0.15151515151515152
14874316800	MEDAL-ADR	0.202
14874316800	MEDAL-ADR	0.0946969696969697
14881894400	MEDAL-ADR	0.378
14881894400	MEDAL-ADR	0.32765151515151514
14946406400	MEDAL-ADR	0.314
14946406400	MEDAL-ADR	0.25189393939393945
14950502400	MEDAL-ADR	0.214
14950502400	MEDAL-ADR	0.1931818181818182
14954803200	MEDAL-ADR	0.025999999999999995
14954803200	MEDAL-ADR	0.030303030303030307
14977945600	MEDAL-ADR	0.038000000000000006
14977945600	MEDAL-ADR	0.030913978494623656
14983168000	MEDAL-ADR	0.034
14983168000	MEDAL-ADR	0.0037878787878787897
14992384000	MEDAL-ADR	0.046
14992384000	MEDAL-ADR	0.032196969696969696
15026790400	MEDAL-ADR	0.132
15026790400	MEDAL-ADR	0.1590909090909091
15045939200	MEDAL-ADR	0.18
15045939200	MEDAL-ADR	0.1534090909090909
15056179200	MEDAL-ADR	0.146
15056179200	MEDAL-ADR	0.16098484848484848
15063347200	MEDAL-ADR	0.366
15063347200	MEDAL-ADR	0.375
15120384000	MEDAL-ADR	0.354
15120384000	MEDAL-ADR	0.20075757575757575
15128985600	MEDAL-ADR	0.264
15128985600	MEDAL-ADR	0.19886363636363635
15135846400	MEDAL-ADR	0.024
15135846400	MEDAL-ADR	0.039772727272727265
15147315200	MEDAL-ADR	0.026000000000000006
15147315200	MEDAL-ADR	0.028409090909090908
15160115200	MEDAL-ADR	0.058
15160115200	MEDAL-ADR	0.045454545454545456
15198003200	MEDAL-ADR	0.036000000000000004
15198003200	MEDAL-ADR	0.04356060606060606
15211622400	MEDAL-ADR	0.138
15211622400	MEDAL-ADR	0.1590909090909091
15223398400	MEDAL-ADR	0.244
15223398400	MEDAL-ADR	0.14015151515151514
15237529600	MEDAL-ADR	0.42800000000000005
15237529600	MEDAL-ADR	0.4166666666666667
15239065600	MEDAL-ADR	0.14400000000000002
15239065600	MEDAL-ADR	0.19507575757575757
15292416000	MEDAL-ADR	0.27
15292416000	MEDAL-ADR	0.28409090909090906
15308697600	MEDAL-ADR	0.186
15308697600	MEDAL-ADR	0.1647727272727273
15314739200	MEDAL-ADR	0.044
15314739200	MEDAL-ADR	0.039772727272727265
15317504000	MEDAL-ADR	0.022
15317504000	MEDAL-ADR	0.01893939393939394
15326924800	MEDAL-ADR	0.048
15326924800	MEDAL-ADR	0.03409090909090909
15397580800	MEDAL-ADR	0.118
15397580800	MEDAL-ADR	0.10227272727272727
15400448000	MEDAL-ADR	0.21400000000000002
15400448000	MEDAL-ADR	0.16666666666666669
15403827200	MEDAL-ADR	0.030000000000000002
15403827200	MEDAL-ADR	0.026515151515151512
15411507200	MEDAL-ADR	0.388
15411507200	MEDAL-ADR	0.32196969696969696
15423795200	MEDAL-ADR	0.15600000000000003
15423795200	MEDAL-ADR	0.17613636363636365
15464857600	MEDAL-ADR	0.35000000000000003
15464857600	MEDAL-ADR	0.2253787878787879
15483801600	MEDAL-ADR	0.22200000000000003
15483801600	MEDAL-ADR	0.2102272727272727
15485235200	MEDAL-ADR	0.03
15485235200	MEDAL-ADR	0.015151515151515154
15493529600	MEDAL-ADR	0.034
15493529600	MEDAL-ADR	0.045454545454545456
15494451200	MEDAL-ADR	0.042
15494451200	MEDAL-ADR	0.04166666666666667
15576268800	MEDAL-ADR	0.18000000000000002
15576268800	MEDAL-ADR	0.23295454545454547
15583846400	MEDAL-ADR	0.1
15583846400	MEDAL-ADR	0.08333333333333331
15584563200	MEDAL-ADR	0.394
15584563200	MEDAL-ADR	0.3977272727272727
15607808000	MEDAL-ADR	0.018000000000000002
15607808000	MEDAL-ADR	0.02462121212121212
15608627200	MEDAL-ADR	0.252
15608627200	MEDAL-ADR	0.21212121212121213
15637913600	MEDAL-ADR	0.354
15637913600	MEDAL-ADR	0.28030303030303033
15653273600	MEDAL-ADR	0.036000000000000004
15653273600	MEDAL-ADR	0.026515151515151512
15658496000	MEDAL-ADR	0.24400000000000002
15658496000	MEDAL-ADR	0.21780303030303033
15664128000	MEDAL-ADR	0.044
15664128000	MEDAL-ADR	0.026515151515151512
15674675200	MEDAL-ADR	0.046
15674675200	MEDAL-ADR	0.04545454545454545
15752294400	MEDAL-ADR	0.17200000000000001
15752294400	MEDAL-ADR	0.20265151515151517
15758643200	MEDAL-ADR	0.418
15758643200	MEDAL-ADR	0.3731060606060606
15773184000	MEDAL-ADR	0.14
15773184000	MEDAL-ADR	0.12310606060606061
15796428800	MEDAL-ADR	0.22800000000000004
15796428800	MEDAL-ADR	0.1609848484848485
15810662400	MEDAL-ADR	0.30800000000000005
15810662400	MEDAL-ADR	0.23863636363636365
15812300800	MEDAL-ADR	0.024
15812300800	MEDAL-ADR	0.020833333333333336
15821004800	MEDAL-ADR	0.030000000000000002
15821004800	MEDAL-ADR	0.020833333333333336
15831552000	MEDAL-ADR	0.026
15831552000	MEDAL-ADR	0.05871212121212121
15836467200	MEDAL-ADR	0.254
15836467200	MEDAL-ADR	0.22916666666666666
15855001600	MEDAL-ADR	0.046
15855001600	MEDAL-ADR	0.03598484848484848
15924326400	MEDAL-ADR	0.22200000000000003
15924326400	MEDAL-ADR	0.19507575757575757
15932108800	MEDAL-ADR	0.38
15932108800	MEDAL-ADR	0.37689393939393934
15963033600	MEDAL-ADR	0.17200000000000001
15963033600	MEDAL-ADR	0.12310606060606061
15984025600	MEDAL-ADR	0.352
15984025600	MEDAL-ADR	0.2272727272727273
15985459200	MEDAL-ADR	0.21000000000000002
15985459200	MEDAL-ADR	0.24621212121212122
15989248000	MEDAL-ADR	0.032
15989248000	MEDAL-ADR	0.017045454545454544
15996825600	MEDAL-ADR	0.034
15996825600	MEDAL-ADR	0.039772727272727265
16010137600	MEDAL-ADR	0.252
16010137600	MEDAL-ADR	0.26136363636363635
16014848000	MEDAL-ADR	0.03
16014848000	MEDAL-ADR	0.032196969696969696
16034201600	MEDAL-ADR	0.04000000000000001
16034201600	MEDAL-ADR	0.039772727272727265
16092262400	MEDAL-ADR	0.264
16092262400	MEDAL-ADR	0.17613636363636365
16107417600	MEDAL-ADR	0.45199999999999996
16107417600	MEDAL-ADR	0.34469696969696967
16107827200	MEDAL-ADR	0.42000000000000004
16107827200	MEDAL-ADR	0.36363636363636365
16151449600	MEDAL-ADR	0.15000000000000002
16151449600	MEDAL-ADR	0.10037878787878789
16156364800	MEDAL-ADR	0.272
16156364800	MEDAL-ADR	0.2556818181818182
16157081600	MEDAL-ADR	0.027999999999999997
16157081600	MEDAL-ADR	0.026515151515151512
16161792000	MEDAL-ADR	0.036000000000000004
16161792000	MEDAL-ADR	0.04166666666666667
16172134400	MEDAL-ADR	0.18000000000000002
16172134400	MEDAL-ADR	0.1856060606060606
16179404800	MEDAL-ADR	0.23399999999999999
16179404800	MEDAL-ADR	0.2386363636363636
16212377600	MEDAL-ADR	0.02
16212377600	MEDAL-ADR	0.01893939393939394
16217395200	MEDAL-ADR	0.04400000000000001
16217395200	MEDAL-ADR	0.04734848484848485
16261427200	MEDAL-ADR	0.194
16261427200	MEDAL-ADR	0.16098484848484845
16312012800	MEDAL-ADR	0.35600000000000004
16312012800	MEDAL-ADR	0.3560606060606061
16323993600	MEDAL-ADR	0.036000000000000004
16323993600	MEDAL-ADR	0.011363636363636366
16327680000	MEDAL-ADR	0.33599999999999997
16327680000	MEDAL-ADR	0.24053030303030304
16328704000	MEDAL-ADR	0.032
16328704000	MEDAL-ADR	0.022727272727272728
16339968000	MEDAL-ADR	0.14200000000000002
16339968000	MEDAL-ADR	0.08712121212121213
16349593600	MEDAL-ADR	0.244
16349593600	MEDAL-ADR	0.17613636363636365
16358297600	MEDAL-ADR	0.28200000000000003
16358297600	MEDAL-ADR	0.2689393939393939
16395468800	MEDAL-ADR	0.052000000000000005
16395468800	MEDAL-ADR	0.05681818181818182
16402636800	MEDAL-ADR	0.028000000000000004
16402636800	MEDAL-ADR	0.032196969696969696
16433152000	MEDAL-ADR	0.274
16433152000	MEDAL-ADR	0.19507575757575757
16491520000	MEDAL-ADR	0.014000000000000002
16491520000	MEDAL-ADR	0.020833333333333336
16496640000	MEDAL-ADR	0.036000000000000004
16496640000	MEDAL-ADR	0.030303030303030304
16500940800	MEDAL-ADR	0.28
16500940800	MEDAL-ADR	0.27840909090909094
16516505600	MEDAL-ADR	0.384
16516505600	MEDAL-ADR	0.38636363636363635
16520704000	MEDAL-ADR	0.158
16520704000	MEDAL-ADR	0.2481060606060606
16529510400	MEDAL-ADR	0.202
16529510400	MEDAL-ADR	0.13068181818181818
16543334400	MEDAL-ADR	0.2
16543334400	MEDAL-ADR	0.2746212121212121
16573952000	MEDAL-ADR	0.05
16573952000	MEDAL-ADR	0.03977272727272727
16594432000	MEDAL-ADR	0.03200000000000001
16594432000	MEDAL-ADR	0.032196969696969696
16603340800	MEDAL-ADR	0.20800000000000002
16603340800	MEDAL-ADR	0.20075757575757575
16658227200	MEDAL-ADR	0.034
16658227200	MEDAL-ADR	0.026515151515151512
16665497600	MEDAL-ADR	0.044
16665497600	MEDAL-ADR	0.03787878787878787
16674611200	MEDAL-ADR	0.342
16674611200	MEDAL-ADR	0.22727272727272727
16700723200	MEDAL-ADR	0.28200000000000003
16700723200	MEDAL-ADR	0.21969696969696967
16718336000	MEDAL-ADR	0.194
16718336000	MEDAL-ADR	0.11363636363636363
16720281600	MEDAL-ADR	0.29600000000000004
16720281600	MEDAL-ADR	0.3162878787878788
16726630400	MEDAL-ADR	0.256
16726630400	MEDAL-ADR	0.23106060606060608
16753971200	MEDAL-ADR	0.044
16753971200	MEDAL-ADR	0.028409090909090908
16774963200	MEDAL-ADR	0.28
16774963200	MEDAL-ADR	0.23863636363636365
16784281600	MEDAL-ADR	0.039999999999999994
16784281600	MEDAL-ADR	0.04166666666666667
16825344000	MEDAL-ADR	0.026000000000000002
16825344000	MEDAL-ADR	0.0303030303030303
16833638400	MEDAL-ADR	0.04
16833638400	MEDAL-ADR	0.03787878787878787
16846745600	MEDAL-ADR	0.334
16846745600	MEDAL-ADR	0.24053030303030304
16876851200	MEDAL-ADR	0.24
16876851200	MEDAL-ADR	0.24621212121212122
16907366400	MEDAL-ADR	0.15200000000000002
16907366400	MEDAL-ADR	0.14393939393939395
16909824000	MEDAL-ADR	0.28800000000000003
16909824000	MEDAL-ADR	0.27840909090909094
16923750400	MEDAL-ADR	0.364
16923750400	MEDAL-ADR	0.36742424242424243
16933683200	MEDAL-ADR	0.04400000000000001
16933683200	MEDAL-ADR	0.045454545454545456
16946278400	MEDAL-ADR	0.30800000000000005
16946278400	MEDAL-ADR	0.22727272727272727
16974540800	MEDAL-ADR	0.027999999999999997
16974540800	MEDAL-ADR	0.043560606060606064
16990208000	MEDAL-ADR	0.026000000000000002
16990208000	MEDAL-ADR	0.04166666666666666
17002188800	MEDAL-ADR	0.044
17002188800	MEDAL-ADR	0.04924242424242424
17020518400	MEDAL-ADR	0.29600000000000004
17020518400	MEDAL-ADR	0.29166666666666663
17051852800	MEDAL-ADR	0.234
17051852800	MEDAL-ADR	0.28787878787878785
17095884800	MEDAL-ADR	0.30600000000000005
17095884800	MEDAL-ADR	0.2897727272727273
17097318400	MEDAL-ADR	0.186
17097318400	MEDAL-ADR	0.08522727272727273
17115750400	MEDAL-ADR	0.036000000000000004
17115750400	MEDAL-ADR	0.0303030303030303
17118105600	MEDAL-ADR	0.272
17118105600	MEDAL-ADR	0.22537878787878785
17128345600	MEDAL-ADR	0.342
17128345600	MEDAL-ADR	0.3143939393939394
17155686400	MEDAL-ADR	0.024000000000000004
17155686400	MEDAL-ADR	0.026515151515151516
17166131200	MEDAL-ADR	0.034
17166131200	MEDAL-ADR	0.03598484848484848
17171251200	MEDAL-ADR	0.04
17171251200	MEDAL-ADR	0.043560606060606064
17194905600	MEDAL-ADR	0.34400000000000003
17194905600	MEDAL-ADR	0.26515151515151514
17224908800	MEDAL-ADR	0.29600000000000004
17224908800	MEDAL-ADR	0.2689393939393939
17282764800	MEDAL-ADR	0.246
17282764800	MEDAL-ADR	0.29924242424242425
17288089600	MEDAL-ADR	0.16400000000000003
17288089600	MEDAL-ADR	0.10606060606060605
17290444800	MEDAL-ADR	0.306
17290444800	MEDAL-ADR	0.25757575757575757
17296179200	MEDAL-ADR	0.044
17296179200	MEDAL-ADR	0.045454545454545456
17318604800	MEDAL-ADR	0.026000000000000002
17318604800	MEDAL-ADR	0.022727272727272728
17329766400	MEDAL-ADR	0.4120000000000001
17329766400	MEDAL-ADR	0.3295454545454546
17340518400	MEDAL-ADR	0.06000000000000001
17340518400	MEDAL-ADR	0.056818181818181816
17358131200	MEDAL-ADR	0.034
17358131200	MEDAL-ADR	0.03598484848484848
17369292800	MEDAL-ADR	0.32600000000000007
17369292800	MEDAL-ADR	0.24242424242424243
17399296000	MEDAL-ADR	0.218
17399296000	MEDAL-ADR	0.2556818181818182
17463193600	MEDAL-ADR	0.28
17463193600	MEDAL-ADR	0.16856060606060605
17470464000	MEDAL-ADR	0.316
17470464000	MEDAL-ADR	0.2916666666666667
17477427200	MEDAL-ADR	0.17600000000000002
17477427200	MEDAL-ADR	0.13825757575757575
17478041600	MEDAL-ADR	0.044
17478041600	MEDAL-ADR	0.045454545454545456
17482342400	MEDAL-ADR	0.022000000000000002
17482342400	MEDAL-ADR	0.026515151515151516
17508659200	MEDAL-ADR	0.05
17508659200	MEDAL-ADR	0.03787878787878788
17524019200	MEDAL-ADR	0.35600000000000004
17524019200	MEDAL-ADR	0.3579545454545454
17539788800	MEDAL-ADR	0.35
17539788800	MEDAL-ADR	0.29545454545454547
17551974400	MEDAL-ADR	0.034
17551974400	MEDAL-ADR	0.045454545454545456
17573376000	MEDAL-ADR	0.22200000000000003
17573376000	MEDAL-ADR	0.25757575757575757
17637785600	MEDAL-ADR	0.312
17637785600	MEDAL-ADR	0.2367424242424242
17648128000	MEDAL-ADR	0.036000000000000004
17648128000	MEDAL-ADR	0.026515151515151516
17659904000	MEDAL-ADR	0.054000000000000006
17659904000	MEDAL-ADR	0.03598484848484848
17660825600	MEDAL-ADR	0.276
17660825600	MEDAL-ADR	0.2954545454545454
17669427200	MEDAL-ADR	0.15400000000000003
17669427200	MEDAL-ADR	0.10984848484848486
17673011200	MEDAL-ADR	0.022
17673011200	MEDAL-ADR	0.03977272727272727
17713049600	MEDAL-ADR	0.364
17713049600	MEDAL-ADR	0.2821969696969697
17713971200	MEDAL-ADR	0.346
17713971200	MEDAL-ADR	0.3295454545454546
17743462400	MEDAL-ADR	0.034
17743462400	MEDAL-ADR	0.043560606060606064
17749196800	MEDAL-ADR	0.21999999999999997
17749196800	MEDAL-ADR	0.25946969696969696
17810227200	MEDAL-ADR	0.306
17810227200	MEDAL-ADR	0.2178030303030303
17813606400	MEDAL-ADR	0.046
17813606400	MEDAL-ADR	0.028409090909090908
17839513600	MEDAL-ADR	0.026000000000000002
17839513600	MEDAL-ADR	0.017045454545454544
17842585600	MEDAL-ADR	0.06
17842585600	MEDAL-ADR	0.03977272727272727
17851494400	MEDAL-ADR	0.178
17851494400	MEDAL-ADR	0.26515151515151514
17853132800	MEDAL-ADR	0.21800000000000003
17853132800	MEDAL-ADR	0.14204545454545453
17885696000	MEDAL-ADR	0.35800000000000004
17885696000	MEDAL-ADR	0.3068181818181818
17905868800	MEDAL-ADR	0.35400000000000004
17905868800	MEDAL-ADR	0.38257575757575757
17926963200	MEDAL-ADR	0.272
17926963200	MEDAL-ADR	0.24242424242424243
17938022400	MEDAL-ADR	0.04
17938022400	MEDAL-ADR	0.039772727272727265
17977548800	MEDAL-ADR	0.038000000000000006
17977548800	MEDAL-ADR	0.03787878787878787
17984102400	MEDAL-ADR	0.31200000000000006
17984102400	MEDAL-ADR	0.20643939393939398
18006835200	MEDAL-ADR	0.028
18006835200	MEDAL-ADR	0.026515151515151516
18022604800	MEDAL-ADR	0.041999999999999996
18022604800	MEDAL-ADR	0.043560606060606064
18038374400	MEDAL-ADR	0.228
18038374400	MEDAL-ADR	0.14583333333333334
18041446400	MEDAL-ADR	0.28200000000000003
18041446400	MEDAL-ADR	0.3181818181818182
18057830400	MEDAL-ADR	0.374
18057830400	MEDAL-ADR	0.2784090909090909
18099302400	MEDAL-ADR	0.378
18099302400	MEDAL-ADR	0.38636363636363635
18105241600	MEDAL-ADR	0.20400000000000001
18105241600	MEDAL-ADR	0.22537878787878785
18129203200	MEDAL-ADR	0.036000000000000004
18129203200	MEDAL-ADR	0.03598484848484848
18143129600	MEDAL-ADR	0.036000000000000004
18143129600	MEDAL-ADR	0.01325757575757576
18159616000	MEDAL-ADR	0.29600000000000004
18159616000	MEDAL-ADR	0.24053030303030304
18172825600	MEDAL-ADR	0.044
18172825600	MEDAL-ADR	0.045454545454545456
18202112000	MEDAL-ADR	0.04
18202112000	MEDAL-ADR	0.03598484848484848
18227609600	MEDAL-ADR	0.252
18227609600	MEDAL-ADR	0.13446969696969696
18228838400	MEDAL-ADR	0.324
[truncated: 47,725 more rows]
