# Supplementary material for: Learning few-shot imitation as cultural transmission
Source: Nat Commun. 2023 Nov 28;14:7536. doi: 10.1038/s41467-023-42875-2 (PMC10684502; doi:10.1038/s41467-023-42875-2)
Supplement: Supplementary file 36 — Source Data [file 41467_2023_42875_MOESM36_ESM.zip › Source Data/4b (left).csv]

Training time (hours)	label	avatar_score
0.0	MEDAL-ADR	1.0
0.0	MEDAL-ADR	1.0
0.0	MEDAL-ADR	0.0
0.0	MEDAL-ADR	1.0
0.0	MEDAL-ADR	1.0
0.0	MEDAL-ADR	1.0
0.0	MEDAL-ADR	1.0
0.0	MEDAL-ADR	1.0
0.0	MEDAL-ADR	1.0
0.0	MEDAL-ADR	0.0
0.0003198597222222222	MEDAL-ADR	0.0
0.0005538044444444444	MEDAL-ADR	1.0
0.00101244	MEDAL-ADR	0.0
0.003629958888888889	MEDAL-ADR	1.0
0.005027933055555556	MEDAL-ADR	1.0
0.006351789722222222	MEDAL-ADR	1.0
0.007822140833333333	MEDAL-ADR	0.0
0.008353852222222223	MEDAL-ADR	1.0
0.011461983333333333	MEDAL-ADR	1.0
0.012376017222222223	MEDAL-ADR	1.0
0.019715050555555554	MEDAL-ADR	-1.0
0.0211521675	MEDAL-ADR	1.0
0.027181600555555557	MEDAL-ADR	2.0
0.031143235277777778	MEDAL-ADR	1.0
0.032729266666666666	MEDAL-ADR	1.0
0.04124044944444445	MEDAL-ADR	1.0
0.04600259583333333	MEDAL-ADR	0.0
0.04749389555555556	MEDAL-ADR	2.0
0.04940158055555555	MEDAL-ADR	1.0
0.050450204444444445	MEDAL-ADR	1.0
0.053493356944444445	MEDAL-ADR	-1.0
0.05827845388888889	MEDAL-ADR	1.0
0.06211704333333333	MEDAL-ADR	1.0
0.06246200083333333	MEDAL-ADR	-2.0
0.06521648138888889	MEDAL-ADR	1.0
0.06961245555555555	MEDAL-ADR	1.0
0.07127958250000001	MEDAL-ADR	-1.0
0.074587365	MEDAL-ADR	1.0
0.07598765555555556	MEDAL-ADR	2.0
0.07851764333333335	MEDAL-ADR	1.0
0.08125231055555555	MEDAL-ADR	0.0
0.08353326972222222	MEDAL-ADR	1.0
0.084738285	MEDAL-ADR	0.0
0.09473229972222222	MEDAL-ADR	2.0
0.09476064527777779	MEDAL-ADR	0.0
0.10014370388888888	MEDAL-ADR	1.0
0.10488057083333334	MEDAL-ADR	1.0
0.10526194027777777	MEDAL-ADR	0.0
0.11246138777777778	MEDAL-ADR	1.0
0.11408785444444444	MEDAL-ADR	0.0
0.11614078361111112	MEDAL-ADR	2.0
0.1198808713888889	MEDAL-ADR	1.0
0.12355972611111113	MEDAL-ADR	1.0
0.13358522916666668	MEDAL-ADR	0.0
0.14053685611111114	MEDAL-ADR	2.0
0.1416176975	MEDAL-ADR	3.0
0.14173316972222225	MEDAL-ADR	1.0
0.14431715361111108	MEDAL-ADR	1.0
0.147953895	MEDAL-ADR	1.0
0.14855624833333334	MEDAL-ADR	0.0
0.14921849694444445	MEDAL-ADR	1.0
0.14983201499999999	MEDAL-ADR	1.0
0.15782757527777777	MEDAL-ADR	1.0
0.16365446555555554	MEDAL-ADR	1.0
0.16578073166666668	MEDAL-ADR	0.0
0.16977913583333332	MEDAL-ADR	0.0
0.17268916527777778	MEDAL-ADR	1.0
0.17433387194444444	MEDAL-ADR	1.0
0.17590419638888888	MEDAL-ADR	0.0
0.17875213916666668	MEDAL-ADR	0.0
0.17907025444444444	MEDAL-ADR	1.0
0.17994632250000003	MEDAL-ADR	0.0
0.18102604027777777	MEDAL-ADR	-4.0
0.18512180333333333	MEDAL-ADR	-2.0
0.20112030583333332	MEDAL-ADR	1.0
0.20430464611111113	MEDAL-ADR	2.0
0.205298435	MEDAL-ADR	1.0
0.21029843138888887	MEDAL-ADR	-1.0
0.21144986944444444	MEDAL-ADR	1.0
0.2114883775	MEDAL-ADR	-2.0
0.2179313966666667	MEDAL-ADR	1.0
0.22205188416666666	MEDAL-ADR	1.0
0.22292570805555556	MEDAL-ADR	1.0
0.2302408436111111	MEDAL-ADR	1.0
0.23170578944444445	MEDAL-ADR	-1.0
0.23246508861111112	MEDAL-ADR	1.0
0.23513071555555556	MEDAL-ADR	0.0
0.2365042327777778	MEDAL-ADR	0.0
0.23661563666666666	MEDAL-ADR	2.0
0.24028806722222223	MEDAL-ADR	1.0
0.24684703916666667	MEDAL-ADR	1.0
0.24900885916666665	MEDAL-ADR	1.0
0.24934361722222223	MEDAL-ADR	1.0
0.2602404125	MEDAL-ADR	1.0
0.26051160749999996	MEDAL-ADR	1.0
0.26458002694444444	MEDAL-ADR	1.0
0.2658795661111111	MEDAL-ADR	1.0
0.26589112861111114	MEDAL-ADR	1.0
0.2735622938888889	MEDAL-ADR	1.0
0.2768708625	MEDAL-ADR	0.0
0.2783385858333334	MEDAL-ADR	1.0
0.27846619055555555	MEDAL-ADR	0.0
0.2799510572222222	MEDAL-ADR	0.0
0.28733190583333335	MEDAL-ADR	0.0
0.2879913386111111	MEDAL-ADR	-1.0
0.2903402355555556	MEDAL-ADR	2.0
0.29515142055555554	MEDAL-ADR	2.0
0.3004581338888889	MEDAL-ADR	0.0
0.3100302952777778	MEDAL-ADR	1.0
0.3173904591666667	MEDAL-ADR	2.0
0.32276936	MEDAL-ADR	1.0
0.3308585097222222	MEDAL-ADR	3.0
0.332911495	MEDAL-ADR	1.0
0.33364755777777777	MEDAL-ADR	1.0
0.33556929888888887	MEDAL-ADR	1.0
0.33758201972222224	MEDAL-ADR	1.0
0.34147641083333335	MEDAL-ADR	1.0
0.3467452902777778	MEDAL-ADR	1.0
0.34932835833333337	MEDAL-ADR	0.0
0.35836758472222224	MEDAL-ADR	0.0
0.3629109508333333	MEDAL-ADR	1.0
0.3748267577777778	MEDAL-ADR	1.0
0.3769077397222222	MEDAL-ADR	0.0
0.3804172191666667	MEDAL-ADR	1.0
0.38453446944444447	MEDAL-ADR	1.0
0.39247823833333334	MEDAL-ADR	1.0
0.39946326777777774	MEDAL-ADR	1.0
0.3997185380555556	MEDAL-ADR	0.0
0.4093488061111111	MEDAL-ADR	1.0
0.41339769527777775	MEDAL-ADR	0.0
0.41517654472222226	MEDAL-ADR	1.0
0.4157302994444444	MEDAL-ADR	0.0
0.4171793825	MEDAL-ADR	1.0
0.4210533038888889	MEDAL-ADR	3.0
0.42391974583333336	MEDAL-ADR	0.0
0.4244357847222222	MEDAL-ADR	0.0
0.42716245194444447	MEDAL-ADR	1.0
0.42817934027777776	MEDAL-ADR	1.0
0.43596957250000007	MEDAL-ADR	0.0
0.43663647916666665	MEDAL-ADR	1.0
0.44040034805555556	MEDAL-ADR	1.0
0.4432662555555556	MEDAL-ADR	0.0
0.443877655	MEDAL-ADR	0.0
0.44647244166666666	MEDAL-ADR	1.0
0.4499188811111111	MEDAL-ADR	-1.0
0.4523713691666667	MEDAL-ADR	0.0
0.4573180444444444	MEDAL-ADR	1.0
0.4575252661111111	MEDAL-ADR	1.0
0.45957832555555556	MEDAL-ADR	1.0
0.45964141138888887	MEDAL-ADR	2.0
0.4735692980555556	MEDAL-ADR	0.0
0.4793419094444444	MEDAL-ADR	1.0
0.4840473380555555	MEDAL-ADR	2.0
0.4944601036111111	MEDAL-ADR	1.0
0.4961642355555556	MEDAL-ADR	0.0
0.4962972883333333	MEDAL-ADR	0.0
0.5038172275	MEDAL-ADR	1.0
0.5108946227777778	MEDAL-ADR	1.0
0.5110764977777777	MEDAL-ADR	1.0
0.5176455211111111	MEDAL-ADR	1.0
0.5214575908333333	MEDAL-ADR	1.0
0.5223561269444444	MEDAL-ADR	2.0
0.5228258161111111	MEDAL-ADR	1.0
0.5351651297222222	MEDAL-ADR	-1.0
0.5374821833333333	MEDAL-ADR	2.0
0.5465490769444444	MEDAL-ADR	-2.0
0.5481488647222222	MEDAL-ADR	0.0
0.5516570219444444	MEDAL-ADR	1.0
0.5521643391666667	MEDAL-ADR	1.0
0.5537360619444445	MEDAL-ADR	-1.0
0.563339236111111	MEDAL-ADR	2.0
0.5640656319444445	MEDAL-ADR	1.0
0.569157113611111	MEDAL-ADR	1.0
0.5739257955555556	MEDAL-ADR	1.0
0.5740196752777779	MEDAL-ADR	2.0
0.5812313883333334	MEDAL-ADR	1.0
0.5867819788888888	MEDAL-ADR	2.0
0.5942937372222221	MEDAL-ADR	2.0
0.5969212719444444	MEDAL-ADR	1.0
0.6031807061111111	MEDAL-ADR	1.0
0.6044092194444445	MEDAL-ADR	2.0
0.6057458697222222	MEDAL-ADR	0.0
0.6059691466666667	MEDAL-ADR	0.0
0.6143962619444444	MEDAL-ADR	3.0
0.6178801705555556	MEDAL-ADR	1.0
0.6206137641666666	MEDAL-ADR	1.0
0.6213639633333333	MEDAL-ADR	0.0
0.6347177052777777	MEDAL-ADR	-1.0
0.6387975633333334	MEDAL-ADR	2.0
0.6415572869444444	MEDAL-ADR	0.0
0.6423192933333333	MEDAL-ADR	0.0
0.6424081019444444	MEDAL-ADR	1.0
0.6459565438888889	MEDAL-ADR	0.0
0.6483598741666666	MEDAL-ADR	-1.0
0.6532013186111112	MEDAL-ADR	2.0
0.6543840836111111	MEDAL-ADR	-2.0
0.6556618341666667	MEDAL-ADR	0.0
0.6607003055555556	MEDAL-ADR	-2.0
0.6660601980555556	MEDAL-ADR	1.0
0.6663036708333333	MEDAL-ADR	1.0
0.6666740841666667	MEDAL-ADR	1.0
0.6680517741666666	MEDAL-ADR	0.0
0.6691758897222222	MEDAL-ADR	0.0
0.6719419280555556	MEDAL-ADR	1.0
0.6756024922222221	MEDAL-ADR	2.0
0.6861396830555556	MEDAL-ADR	2.0
0.6916469380555555	MEDAL-ADR	1.0
0.6953826452777778	MEDAL-ADR	0.0
0.7015142561111111	MEDAL-ADR	-2.0
0.7018079891666668	MEDAL-ADR	-1.0
0.7093983613888889	MEDAL-ADR	1.0
0.7117265238888889	MEDAL-ADR	2.0
0.7119141136111111	MEDAL-ADR	1.0
0.7121546583333332	MEDAL-ADR	0.0
0.7149103905555555	MEDAL-ADR	1.0
0.7178584241666667	MEDAL-ADR	-1.0
0.7180918427777778	MEDAL-ADR	1.0
0.7206210847222222	MEDAL-ADR	2.0
0.7224835866666667	MEDAL-ADR	2.0
0.7241701697222223	MEDAL-ADR	-1.0
0.7247787	MEDAL-ADR	0.0
0.7420277663888889	MEDAL-ADR	1.0
0.7455755330555556	MEDAL-ADR	2.0
0.7457734424999999	MEDAL-ADR	-1.0
0.7495518583333333	MEDAL-ADR	2.0
0.7560725041666667	MEDAL-ADR	1.0
0.7590110547222222	MEDAL-ADR	-2.0
0.7603703930555556	MEDAL-ADR	1.0
0.7630318880555556	MEDAL-ADR	0.0
0.7638278258333333	MEDAL-ADR	-1.0
0.764389976388889	MEDAL-ADR	0.0
0.7722669122222221	MEDAL-ADR	2.0
0.7793563619444444	MEDAL-ADR	1.0
0.7907890233333333	MEDAL-ADR	-2.0
0.7914547286111111	MEDAL-ADR	0.0
0.8011653186111112	MEDAL-ADR	1.0
0.8105592155555555	MEDAL-ADR	0.0
0.8107572744444445	MEDAL-ADR	0.0
0.8221270974999999	MEDAL-ADR	0.0
0.825718485	MEDAL-ADR	-1.0
0.8343789247222222	MEDAL-ADR	1.0
0.8370226955555555	MEDAL-ADR	1.0
0.8462068672222222	MEDAL-ADR	1.0
0.8472144825000001	MEDAL-ADR	1.0
0.8473186705555555	MEDAL-ADR	2.0
0.8485395622222222	MEDAL-ADR	-2.0
0.8488183483333334	MEDAL-ADR	-1.0
0.8548801325	MEDAL-ADR	3.0
0.8582411097222221	MEDAL-ADR	0.0
0.8638354597222223	MEDAL-ADR	-2.0
0.8662775608333334	MEDAL-ADR	-1.0
0.8681348227777778	MEDAL-ADR	-1.0
0.8728839452777778	MEDAL-ADR	0.0
0.8774660347222222	MEDAL-ADR	0.0
0.8780003377777778	MEDAL-ADR	1.0
0.8818541638888889	MEDAL-ADR	-2.0
0.8825415172222222	MEDAL-ADR	2.0
0.8905646444444445	MEDAL-ADR	3.0
0.8917898413888888	MEDAL-ADR	1.0
0.8920611188888888	MEDAL-ADR	1.0
0.8933095291666666	MEDAL-ADR	-2.0
0.8977154261111111	MEDAL-ADR	0.0
0.9043294399999999	MEDAL-ADR	-5.0
0.9087907988888888	MEDAL-ADR	1.0
0.9094982272222222	MEDAL-ADR	1.0
0.9119452447222222	MEDAL-ADR	1.0
0.9130391197222222	MEDAL-ADR	1.0
0.9136610930555555	MEDAL-ADR	-1.0
0.9151237355555555	MEDAL-ADR	-1.0
0.9249206625	MEDAL-ADR	0.0
0.9274052322222223	MEDAL-ADR	1.0
0.9310597622222223	MEDAL-ADR	0.0
0.9314835175	MEDAL-ADR	2.0
0.9366660830555555	MEDAL-ADR	2.0
0.9403093797222222	MEDAL-ADR	0.0
0.9424313477777778	MEDAL-ADR	-1.0
0.9522298938888889	MEDAL-ADR	1.0
0.956482345	MEDAL-ADR	1.0
0.9588292666666667	MEDAL-ADR	1.0
0.9601321072222222	MEDAL-ADR	1.0
0.9641233591666667	MEDAL-ADR	-1.0
0.9680141916666667	MEDAL-ADR	0.0
0.9697305241666666	MEDAL-ADR	2.0
0.9709287619444444	MEDAL-ADR	-1.0
0.9729359222222222	MEDAL-ADR	0.0
0.9731028488888889	MEDAL-ADR	-1.0
0.9838466230555556	MEDAL-ADR	1.0
0.9879541733333334	MEDAL-ADR	1.0
0.9906310708333332	MEDAL-ADR	1.0
0.9931482011111111	MEDAL-ADR	-1.0
0.9939830225	MEDAL-ADR	1.0
0.9942889552777778	MEDAL-ADR	0.0
0.9980284224999999	MEDAL-ADR	0.0
1.0004175508333333	MEDAL-ADR	0.0
1.0016503813888888	MEDAL-ADR	-1.0
1.0035184108333335	MEDAL-ADR	0.0
1.0054309533333334	MEDAL-ADR	1.0
1.0077787144444446	MEDAL-ADR	1.0
1.0169829530555554	MEDAL-ADR	1.0
1.0176177574999998	MEDAL-ADR	1.0
1.0204593213888888	MEDAL-ADR	2.0
1.0207521805555555	MEDAL-ADR	2.0
1.0227463677777777	MEDAL-ADR	2.0
1.0274428597222223	MEDAL-ADR	0.0
1.0275342283333333	MEDAL-ADR	0.0
1.030079561388889	MEDAL-ADR	2.0
1.0346500775	MEDAL-ADR	2.0
1.044423109722222	MEDAL-ADR	1.0
1.0500550080555555	MEDAL-ADR	0.0
1.0507431744444444	MEDAL-ADR	0.0
1.0583631702777778	MEDAL-ADR	0.0
1.0584631036111112	MEDAL-ADR	1.0
1.0587314700000001	MEDAL-ADR	2.0
1.0617533516666666	MEDAL-ADR	2.0
1.0816271952777778	MEDAL-ADR	-2.0
1.0822965636111113	MEDAL-ADR	-1.0
1.0884796094444444	MEDAL-ADR	0.0
1.0891820016666667	MEDAL-ADR	1.0
1.0908307797222223	MEDAL-ADR	1.0
1.0945216052777778	MEDAL-ADR	0.0
1.0945463641666668	MEDAL-ADR	-2.0
1.0955381119444445	MEDAL-ADR	0.0
1.0969660230555554	MEDAL-ADR	-2.0
1.0975674480555555	MEDAL-ADR	-1.0
1.0988879897222221	MEDAL-ADR	0.0
1.104635491388889	MEDAL-ADR	1.0
1.1138144158333332	MEDAL-ADR	0.0
1.1183009594444444	MEDAL-ADR	1.0
1.119237022222222	MEDAL-ADR	1.0
1.1208556955555555	MEDAL-ADR	0.0
1.1235976344444445	MEDAL-ADR	1.0
1.1267900622222222	MEDAL-ADR	1.0
1.1281428666666666	MEDAL-ADR	-1.0
1.1283274616666668	MEDAL-ADR	1.0
1.1332582811111112	MEDAL-ADR	0.0
1.1363835786111112	MEDAL-ADR	1.0
1.1369207824999998	MEDAL-ADR	1.0
1.1390308480555555	MEDAL-ADR	1.0
1.1423756502777778	MEDAL-ADR	0.0
1.1425604544444445	MEDAL-ADR	-1.0
1.1431596636111112	MEDAL-ADR	0.0
1.1450452627777779	MEDAL-ADR	1.0
1.1514857058333334	MEDAL-ADR	1.0
1.15451648	MEDAL-ADR	1.0
1.1549220341666668	MEDAL-ADR	1.0
1.158915260833333	MEDAL-ADR	1.0
1.1599875505555555	MEDAL-ADR	0.0
1.165638501111111	MEDAL-ADR	2.0
1.1660006647222223	MEDAL-ADR	-2.0
1.1678911269444443	MEDAL-ADR	-1.0
1.1731870724999998	MEDAL-ADR	-1.0
1.1733263116666666	MEDAL-ADR	1.0
1.1757352458333334	MEDAL-ADR	1.0
1.1863724930555555	MEDAL-ADR	-1.0
1.1863965394444445	MEDAL-ADR	0.0
1.1884578616666666	MEDAL-ADR	1.0
1.1951934819444443	MEDAL-ADR	-1.0
1.1953128794444445	MEDAL-ADR	0.0
1.195404478888889	MEDAL-ADR	1.0
1.1985705363888888	MEDAL-ADR	3.0
1.1995730894444445	MEDAL-ADR	0.0
1.2004295894444443	MEDAL-ADR	1.0
1.2016446158333334	MEDAL-ADR	1.0
1.203656508611111	MEDAL-ADR	1.0
1.2037659308333335	MEDAL-ADR	0.0
1.2088812883333335	MEDAL-ADR	2.0
1.2175328683333333	MEDAL-ADR	1.0
1.2198826088888888	MEDAL-ADR	1.0
1.2243793008333335	MEDAL-ADR	0.0
1.2282839300000001	MEDAL-ADR	0.0
1.2286469155555555	MEDAL-ADR	-4.0
1.2387296394444443	MEDAL-ADR	0.0
1.2451365738888889	MEDAL-ADR	1.0
1.2526402208333332	MEDAL-ADR	-2.0
1.2532159875	MEDAL-ADR	1.0
1.2537117658333334	MEDAL-ADR	-1.0
1.2550107055555555	MEDAL-ADR	-2.0
1.2566230533333331	MEDAL-ADR	0.0
1.258184663611111	MEDAL-ADR	0.0
1.27919382	MEDAL-ADR	-4.0
1.2805672708333333	MEDAL-ADR	0.0
1.2814340266666666	MEDAL-ADR	1.0
1.2831977733333333	MEDAL-ADR	2.0
1.2929799708333334	MEDAL-ADR	-1.0
1.2934123330555556	MEDAL-ADR	1.0
1.2966232597222223	MEDAL-ADR	2.0
1.3079796908333334	MEDAL-ADR	1.0
1.3081527594444444	MEDAL-ADR	1.0
1.3083398530555557	MEDAL-ADR	1.0
1.3084937155555556	MEDAL-ADR	0.0
1.3113116244444443	MEDAL-ADR	1.0
1.3118370819444443	MEDAL-ADR	0.0
1.3142279325	MEDAL-ADR	1.0
1.3188933930555555	MEDAL-ADR	2.0
1.3192190438888889	MEDAL-ADR	1.0
1.3201757494444446	MEDAL-ADR	0.0
1.3213201247222222	MEDAL-ADR	2.0
1.3234798708333335	MEDAL-ADR	0.0
1.3245467416666665	MEDAL-ADR	0.0
1.3265018744444446	MEDAL-ADR	1.0
1.3281317141666666	MEDAL-ADR	1.0
1.330290926111111	MEDAL-ADR	2.0
1.3440046488888888	MEDAL-ADR	0.0
1.3505166294444444	MEDAL-ADR	1.0
1.3515769819444443	MEDAL-ADR	0.0
1.3518026775	MEDAL-ADR	1.0
1.3518784063888887	MEDAL-ADR	1.0
1.3528589461111111	MEDAL-ADR	1.0
1.3557766886111111	MEDAL-ADR	0.0
1.3570085705555557	MEDAL-ADR	1.0
1.3610225972222223	MEDAL-ADR	1.0
1.3614742294444444	MEDAL-ADR	1.0
1.3650556533333331	MEDAL-ADR	1.0
1.3655221425000001	MEDAL-ADR	1.0
1.3661158427777778	MEDAL-ADR	0.0
1.3679973280555555	MEDAL-ADR	1.0
1.386674275	MEDAL-ADR	0.0
1.3901754527777779	MEDAL-ADR	0.0
1.401795439722222	MEDAL-ADR	1.0
1.402272671388889	MEDAL-ADR	2.0
1.4024879413888889	MEDAL-ADR	2.0
1.4123306408333332	MEDAL-ADR	1.0
1.4150185663888888	MEDAL-ADR	-1.0
1.4210375561111113	MEDAL-ADR	1.0
1.4217266336111112	MEDAL-ADR	2.0
1.431864442222222	MEDAL-ADR	-2.0
1.4390845263888887	MEDAL-ADR	0.0
1.4393455983333332	MEDAL-ADR	2.0
1.4426627480555558	MEDAL-ADR	1.0
1.4525393899999999	MEDAL-ADR	2.0
1.4602243288888888	MEDAL-ADR	1.0
1.4609486791666666	MEDAL-ADR	-1.0
1.4616601263888889	MEDAL-ADR	1.0
1.4636366105555558	MEDAL-ADR	0.0
1.4710560977777776	MEDAL-ADR	1.0
1.4749936994444444	MEDAL-ADR	2.0
1.4769622580555555	MEDAL-ADR	1.0
1.4826142941666667	MEDAL-ADR	1.0
1.488873065277778	MEDAL-ADR	2.0
1.4901573625	MEDAL-ADR	2.0
1.4986763883333334	MEDAL-ADR	1.0
1.4991763486111112	MEDAL-ADR	1.0
1.5009045349999999	MEDAL-ADR	0.0
1.5049164213888888	MEDAL-ADR	0.0
1.5065305325000002	MEDAL-ADR	0.0
1.5071740755555554	MEDAL-ADR	1.0
1.5078675755555553	MEDAL-ADR	-3.0
1.5120129725	MEDAL-ADR	0.0
1.513904125	MEDAL-ADR	0.0
1.5190120175	MEDAL-ADR	1.0
1.5208141338888888	MEDAL-ADR	1.0
1.5218940713888889	MEDAL-ADR	1.0
1.522881455	MEDAL-ADR	0.0
1.5228825311111112	MEDAL-ADR	-1.0
1.5244080708333334	MEDAL-ADR	-1.0
1.5248787241666666	MEDAL-ADR	1.0
1.5259660255555556	MEDAL-ADR	2.0
1.5265910611111113	MEDAL-ADR	2.0
1.5287973327777777	MEDAL-ADR	1.0
1.529666630277778	MEDAL-ADR	1.0
1.5305310116666668	MEDAL-ADR	3.0
1.5337071597222223	MEDAL-ADR	0.0
1.5342677727777778	MEDAL-ADR	0.0
1.5347692686111112	MEDAL-ADR	0.0
1.541158238888889	MEDAL-ADR	0.0
1.542136148611111	MEDAL-ADR	1.0
1.5434531422222222	MEDAL-ADR	-1.0
1.5488621116666665	MEDAL-ADR	2.0
1.5531013166666667	MEDAL-ADR	2.0
1.5567951658333332	MEDAL-ADR	-1.0
1.5612507241666667	MEDAL-ADR	-1.0
1.579400801111111	MEDAL-ADR	-1.0
1.5838489780555556	MEDAL-ADR	0.0
1.5853698449999998	MEDAL-ADR	0.0
1.5962039755555557	MEDAL-ADR	1.0
1.6002670511111112	MEDAL-ADR	1.0
1.6059225041666667	MEDAL-ADR	1.0
1.6108434097222222	MEDAL-ADR	1.0
1.613676841111111	MEDAL-ADR	-1.0
1.620510042222222	MEDAL-ADR	1.0
1.6241200313888888	MEDAL-ADR	2.0
1.6333829022222222	MEDAL-ADR	2.0
1.6344646183333333	MEDAL-ADR	0.0
1.6348030658333335	MEDAL-ADR	1.0
1.6355940497222223	MEDAL-ADR	-2.0
1.6453308116666667	MEDAL-ADR	2.0
1.6467365177777777	MEDAL-ADR	-1.0
1.6532116013888891	MEDAL-ADR	-1.0
1.6558198880555557	MEDAL-ADR	1.0
1.66225067	MEDAL-ADR	2.0
1.663983308333333	MEDAL-ADR	-1.0
1.6661309822222223	MEDAL-ADR	0.0
1.6682496330555556	MEDAL-ADR	1.0
1.6693090366666667	MEDAL-ADR	1.0
1.673423446111111	MEDAL-ADR	1.0
1.6810519588888888	MEDAL-ADR	1.0
1.6840201494444444	MEDAL-ADR	0.0
1.6898401905555558	MEDAL-ADR	1.0
1.6906729752777778	MEDAL-ADR	1.0
1.6917182938888888	MEDAL-ADR	1.0
1.6941970930555554	MEDAL-ADR	0.0
1.6996009472222222	MEDAL-ADR	1.0
1.6999394116666666	MEDAL-ADR	1.0
1.70811903	MEDAL-ADR	0.0
1.7101118352777778	MEDAL-ADR	0.0
1.7165314252777777	MEDAL-ADR	1.0
1.720383639722222	MEDAL-ADR	3.0
1.7220371255555555	MEDAL-ADR	-1.0
1.7327383086111112	MEDAL-ADR	1.0
1.733863148888889	MEDAL-ADR	2.0
1.7399884480555556	MEDAL-ADR	-2.0
1.7401615722222223	MEDAL-ADR	0.0
1.743082013888889	MEDAL-ADR	1.0
1.7460371269444444	MEDAL-ADR	0.0
1.752871395277778	MEDAL-ADR	0.0
1.7562991980555553	MEDAL-ADR	-1.0
1.7581031755555554	MEDAL-ADR	-1.0
1.7621113947222222	MEDAL-ADR	1.0
1.7628978833333335	MEDAL-ADR	2.0
1.7631615722222223	MEDAL-ADR	0.0
1.7641716202777777	MEDAL-ADR	1.0
1.7704180077777778	MEDAL-ADR	0.0
1.7721008297222223	MEDAL-ADR	1.0
1.7738549652777778	MEDAL-ADR	1.0
1.7745002488888888	MEDAL-ADR	-1.0
1.7788374480555555	MEDAL-ADR	0.0
1.7830434725	MEDAL-ADR	0.0
1.7845916336111112	MEDAL-ADR	1.0
1.78591382	MEDAL-ADR	1.0
1.7859684725	MEDAL-ADR	1.0
1.7873615075000002	MEDAL-ADR	-1.0
1.7884554952777776	MEDAL-ADR	-1.0
1.7928371386111113	MEDAL-ADR	1.0
1.8007297238888889	MEDAL-ADR	0.0
1.8009306263888891	MEDAL-ADR	1.0
1.8115043052777777	MEDAL-ADR	-1.0
1.8189057597222222	MEDAL-ADR	-2.0
1.8202627294444444	MEDAL-ADR	-1.0
1.8230613705555556	MEDAL-ADR	0.0
1.8341622763888887	MEDAL-ADR	0.0
1.839150426388889	MEDAL-ADR	-1.0
1.8413256061111112	MEDAL-ADR	1.0
1.8442523155555555	MEDAL-ADR	1.0
1.8520694975	MEDAL-ADR	2.0
1.8574871572222222	MEDAL-ADR	1.0
1.8631944130555556	MEDAL-ADR	0.0
1.8640055908333335	MEDAL-ADR	1.0
1.8676311530555556	MEDAL-ADR	2.0
1.8730738919444443	MEDAL-ADR	1.0
1.876111791388889	MEDAL-ADR	0.0
1.8822354616666668	MEDAL-ADR	-1.0
1.8849000405555556	MEDAL-ADR	1.0
1.8854450719444447	MEDAL-ADR	1.0
1.887330853888889	MEDAL-ADR	-1.0
1.8920586755555557	MEDAL-ADR	1.0
1.8961073222222222	MEDAL-ADR	0.0
1.9036414966666666	MEDAL-ADR	0.0
1.9043152230555553	MEDAL-ADR	0.0
1.9046479727777779	MEDAL-ADR	1.0
1.9118854977777777	MEDAL-ADR	1.0
1.913463245	MEDAL-ADR	1.0
1.9157109216666666	MEDAL-ADR	0.0
1.9157977144444445	MEDAL-ADR	1.0
1.917617655833333	MEDAL-ADR	1.0
1.9176455905555556	MEDAL-ADR	1.0
1.9262623291666665	MEDAL-ADR	0.0
1.9292421358333334	MEDAL-ADR	1.0
1.9307886344444445	MEDAL-ADR	0.0
1.9347023055555554	MEDAL-ADR	-1.0
1.9350950030555554	MEDAL-ADR	0.0
1.9404076675000002	MEDAL-ADR	2.0
1.941846726388889	MEDAL-ADR	-1.0
1.9419989433333333	MEDAL-ADR	-1.0
1.9481839922222222	MEDAL-ADR	1.0
1.9514005841666666	MEDAL-ADR	0.0
1.9528873319444446	MEDAL-ADR	2.0
1.9540772786111114	MEDAL-ADR	1.0
1.9659511080555556	MEDAL-ADR	3.0
1.9678071183333332	MEDAL-ADR	2.0
1.9794272113888887	MEDAL-ADR	-1.0
1.980166071388889	MEDAL-ADR	1.0
1.9862827547222222	MEDAL-ADR	-1.0
1.9897930752777777	MEDAL-ADR	0.0
1.9903528958333332	MEDAL-ADR	1.0
1.991099975	MEDAL-ADR	-4.0
1.9913239302777777	MEDAL-ADR	-1.0
1.9923211724999998	MEDAL-ADR	0.0
1.99642938	MEDAL-ADR	1.0
1.999518657777778	MEDAL-ADR	2.0
2.0010104183333333	MEDAL-ADR	1.0
2.003315830833333	MEDAL-ADR	3.0
2.004752727777778	MEDAL-ADR	1.0
2.006246507222222	MEDAL-ADR	1.0
2.0117907955555556	MEDAL-ADR	2.0
2.0161202180555557	MEDAL-ADR	2.0
2.040907714722222	MEDAL-ADR	0.0
2.0465919972222224	MEDAL-ADR	1.0
2.052551007222222	MEDAL-ADR	1.0
2.054670374444444	MEDAL-ADR	0.0
2.067631801666667	MEDAL-ADR	1.0
2.073097323888889	MEDAL-ADR	-1.0
2.0732879433333333	MEDAL-ADR	-2.0
2.081884921388889	MEDAL-ADR	0.0
2.0819791625	MEDAL-ADR	-1.0
2.0880331872222224	MEDAL-ADR	1.0
2.0901400141666664	MEDAL-ADR	0.0
2.095959621388889	MEDAL-ADR	-1.0
2.10350898	MEDAL-ADR	-1.0
2.105193579166667	MEDAL-ADR	0.0
2.109496400277778	MEDAL-ADR	-1.0
2.1100512830555553	MEDAL-ADR	1.0
2.1121056680555554	MEDAL-ADR	-1.0
2.1149825366666666	MEDAL-ADR	1.0
2.115765972777778	MEDAL-ADR	-1.0
2.116650924722222	MEDAL-ADR	1.0
2.117113267777778	MEDAL-ADR	1.0
2.1240256969444444	MEDAL-ADR	0.0
2.1262754144444442	MEDAL-ADR	2.0
2.1269366425	MEDAL-ADR	0.0
2.1354576208333333	MEDAL-ADR	-1.0
2.1436451038888884	MEDAL-ADR	1.0
2.152346126111111	MEDAL-ADR	-3.0
2.152651207777778	MEDAL-ADR	1.0
2.1613105036111113	MEDAL-ADR	0.0
2.1634140280555556	MEDAL-ADR	3.0
2.1659377766666665	MEDAL-ADR	2.0
2.169951001111111	MEDAL-ADR	1.0
2.1729725452777777	MEDAL-ADR	0.0
2.176500038611111	MEDAL-ADR	2.0
2.1835801166666666	MEDAL-ADR	1.0
2.1923873652777774	MEDAL-ADR	1.0
2.1932235069444443	MEDAL-ADR	2.0
2.2010046308333333	MEDAL-ADR	1.0
2.2040055730555554	MEDAL-ADR	2.0
2.219636079722222	MEDAL-ADR	1.0
2.22424832	MEDAL-ADR	1.0
2.2270363138888887	MEDAL-ADR	0.0
2.2284473166666667	MEDAL-ADR	0.0
2.229336696388889	MEDAL-ADR	2.0
2.232663195833333	MEDAL-ADR	0.0
2.2332776033333337	MEDAL-ADR	2.0
2.2413108200000003	MEDAL-ADR	1.0
2.2439222516666666	MEDAL-ADR	2.0
2.251217583888889	MEDAL-ADR	2.0
2.2533177675	MEDAL-ADR	1.0
2.256384722222222	MEDAL-ADR	-2.0
2.2573708016666667	MEDAL-ADR	1.0
2.2575503416666667	MEDAL-ADR	0.0
2.266454334722222	MEDAL-ADR	0.0
2.2679972108333333	MEDAL-ADR	-3.0
2.269891821666667	MEDAL-ADR	1.0
2.274729305	MEDAL-ADR	-2.0
2.2779809325	MEDAL-ADR	1.0
2.279786657222222	MEDAL-ADR	1.0
2.282912883888889	MEDAL-ADR	-2.0
2.2944802363888885	MEDAL-ADR	1.0
2.300982532222222	MEDAL-ADR	-2.0
2.3037463733333334	MEDAL-ADR	0.0
2.310461089722222	MEDAL-ADR	1.0
2.315573428888889	MEDAL-ADR	2.0
2.316538345277778	MEDAL-ADR	-1.0
2.3183344705555555	MEDAL-ADR	1.0
2.318787783888889	MEDAL-ADR	0.0
2.335004663888889	MEDAL-ADR	2.0
2.3360364155555553	MEDAL-ADR	1.0
2.339210523611111	MEDAL-ADR	-1.0
2.3508350236111113	MEDAL-ADR	0.0
2.3524570955555557	MEDAL-ADR	2.0
2.355593415	MEDAL-ADR	-2.0
2.3595184683333335	MEDAL-ADR	1.0
2.361439804166667	MEDAL-ADR	1.0
2.3617135155555555	MEDAL-ADR	0.0
2.3661873955555555	MEDAL-ADR	1.0
2.366562347222222	MEDAL-ADR	1.0
2.379311400277778	MEDAL-ADR	1.0
2.388117973888889	MEDAL-ADR	1.0
2.3895208674999995	MEDAL-ADR	1.0
2.394200104722222	MEDAL-ADR	-1.0
2.394840589166667	MEDAL-ADR	-1.0
2.398147634166667	MEDAL-ADR	1.0
2.402178541388889	MEDAL-ADR	1.0
2.4069572583333336	MEDAL-ADR	0.0
2.4072498675	MEDAL-ADR	0.0
2.4083459161111107	MEDAL-ADR	1.0
2.4092562013888883	MEDAL-ADR	1.0
2.410573576388889	MEDAL-ADR	-1.0
2.423367020833333	MEDAL-ADR	0.0
2.426867055	MEDAL-ADR	0.0
2.4274707430555558	MEDAL-ADR	0.0
2.4340027041666663	MEDAL-ADR	1.0
2.434009736111111	MEDAL-ADR	-1.0
2.4398902666666666	MEDAL-ADR	0.0
2.451142513611111	MEDAL-ADR	1.0
2.4529167450000005	MEDAL-ADR	0.0
2.4587844227777778	MEDAL-ADR	2.0
2.4627992894444444	MEDAL-ADR	2.0
2.4703151300000004	MEDAL-ADR	1.0
2.4724720466666668	MEDAL-ADR	1.0
2.4772624758333333	MEDAL-ADR	2.0
2.477504124722222	MEDAL-ADR	-4.0
2.4826874091666666	MEDAL-ADR	-2.0
2.4863019055555555	MEDAL-ADR	2.0
2.4965715133333335	MEDAL-ADR	0.0
2.5046464455555557	MEDAL-ADR	2.0
2.5153572144444443	MEDAL-ADR	2.0
2.5220808697222226	MEDAL-ADR	-2.0
2.5223614147222224	MEDAL-ADR	2.0
2.5361107377777774	MEDAL-ADR	1.0
2.5417402144444448	MEDAL-ADR	0.0
2.542669443611111	MEDAL-ADR	2.0
2.5455169472222225	MEDAL-ADR	2.0
2.552499366388889	MEDAL-ADR	1.0
2.5568877791666664	MEDAL-ADR	-3.0
2.5582153011111113	MEDAL-ADR	0.0
2.569063618611111	MEDAL-ADR	1.0
2.572349078888889	MEDAL-ADR	0.0
2.5738822991666668	MEDAL-ADR	1.0
2.580655644166667	MEDAL-ADR	0.0
2.583078328888889	MEDAL-ADR	0.0
2.5834941219444447	MEDAL-ADR	1.0
2.584715195277778	MEDAL-ADR	1.0
2.5849161622222225	MEDAL-ADR	3.0
2.588317758333333	MEDAL-ADR	-2.0
2.5915500755555554	MEDAL-ADR	-2.0
2.601488129722222	MEDAL-ADR	1.0
2.607400943888889	MEDAL-ADR	-1.0
2.6118365625	MEDAL-ADR	-2.0
2.6123444025	MEDAL-ADR	2.0
2.6138869344444444	MEDAL-ADR	-1.0
2.6183264325	MEDAL-ADR	1.0
2.6295105680555557	MEDAL-ADR	1.0
2.630507606666667	MEDAL-ADR	1.0
2.6385821686111113	MEDAL-ADR	1.0
2.6430976725	MEDAL-ADR	2.0
2.6436576641666667	MEDAL-ADR	1.0
2.648989925	MEDAL-ADR	0.0
2.6507810836111108	MEDAL-ADR	1.0
2.6521046766666667	MEDAL-ADR	-1.0
2.6571785805555552	MEDAL-ADR	2.0
2.6634031466666666	MEDAL-ADR	1.0
2.6646152577777777	MEDAL-ADR	1.0
2.664925580277777	MEDAL-ADR	1.0
2.669245383888889	MEDAL-ADR	3.0
2.669803795833333	MEDAL-ADR	1.0
2.6732420641666668	MEDAL-ADR	2.0
2.674550919444444	MEDAL-ADR	2.0
2.674900336111111	MEDAL-ADR	1.0
2.676012023611111	MEDAL-ADR	1.0
2.6763034202777773	MEDAL-ADR	3.0
2.6769579988888887	MEDAL-ADR	-1.0
2.6793401844444444	MEDAL-ADR	-1.0
2.6829692172222224	MEDAL-ADR	2.0
2.6842945152777777	MEDAL-ADR	1.0
2.6852640294444443	MEDAL-ADR	-4.0
2.6866267602777776	MEDAL-ADR	1.0
2.6894494672222224	MEDAL-ADR	2.0
2.6922004291666664	MEDAL-ADR	2.0
2.6994168050000003	MEDAL-ADR	-2.0
2.7061404547222225	MEDAL-ADR	2.0
2.7064991133333334	MEDAL-ADR	1.0
2.7211023702777775	MEDAL-ADR	0.0
2.721742321666667	MEDAL-ADR	2.0
2.723231579444444	MEDAL-ADR	2.0
2.7251682236111114	MEDAL-ADR	0.0
2.726091643611111	MEDAL-ADR	1.0
2.7279324127777778	MEDAL-ADR	3.0
2.7291647005555557	MEDAL-ADR	1.0
2.7297263574999997	MEDAL-ADR	1.0
2.733352011388889	MEDAL-ADR	2.0
2.737868628333333	MEDAL-ADR	1.0
2.7433228422222222	MEDAL-ADR	1.0
2.7436365505555553	MEDAL-ADR	0.0
2.7453143058333334	MEDAL-ADR	-1.0
2.7487193741666665	MEDAL-ADR	2.0
2.752186216666667	MEDAL-ADR	1.0
2.7576348858333333	MEDAL-ADR	0.0
2.7628413277777777	MEDAL-ADR	0.0
2.7648929519444447	MEDAL-ADR	0.0
2.7649659302777776	MEDAL-ADR	1.0
2.768338291666667	MEDAL-ADR	2.0
2.770420963333333	MEDAL-ADR	0.0
2.773058279166667	MEDAL-ADR	3.0
2.7751740447222217	MEDAL-ADR	0.0
2.778186511944445	MEDAL-ADR	2.0
2.7853352363888892	MEDAL-ADR	1.0
2.790761431388889	MEDAL-ADR	-2.0
2.7926814080555555	MEDAL-ADR	-1.0
2.801098486111111	MEDAL-ADR	-1.0
2.804246223888889	MEDAL-ADR	-2.0
2.8058124119444443	MEDAL-ADR	0.0
2.8065146341666667	MEDAL-ADR	-2.0
2.8102425005555554	MEDAL-ADR	1.0
2.8159019580555555	MEDAL-ADR	0.0
2.816651563333333	MEDAL-ADR	0.0
2.8171436716666665	MEDAL-ADR	-2.0
2.8214617294444446	MEDAL-ADR	-2.0
2.823397064166667	MEDAL-ADR	1.0
2.8251693422222224	MEDAL-ADR	1.0
2.8273782513888888	MEDAL-ADR	2.0
2.8278340558333337	MEDAL-ADR	1.0
2.8326155558333332	MEDAL-ADR	2.0
2.8333062119444445	MEDAL-ADR	-1.0
2.834144293611111	MEDAL-ADR	-2.0
2.836092027777778	MEDAL-ADR	2.0
2.8431939783333333	MEDAL-ADR	0.0
2.848511523611111	MEDAL-ADR	1.0
2.8512686711111113	MEDAL-ADR	0.0
2.8550633252777775	MEDAL-ADR	-1.0
2.8572750063888885	MEDAL-ADR	1.0
2.8577242166666665	MEDAL-ADR	3.0
2.8587660908333334	MEDAL-ADR	-1.0
2.8597426533333334	MEDAL-ADR	0.0
2.8648161599999997	MEDAL-ADR	-1.0
2.8767555552777773	MEDAL-ADR	0.0
2.8779844713888894	MEDAL-ADR	-5.0
2.8781150525	MEDAL-ADR	1.0
2.8782853091666665	MEDAL-ADR	-2.0
2.8970133222222225	MEDAL-ADR	-1.0
2.900336763055556	MEDAL-ADR	0.0
2.9005772255555557	MEDAL-ADR	1.0
2.9026471147222224	MEDAL-ADR	2.0
2.904336590277778	MEDAL-ADR	0.0
2.9048877086111116	MEDAL-ADR	1.0
2.90713239	MEDAL-ADR	2.0
2.9080365930555554	MEDAL-ADR	0.0
2.912414089166667	MEDAL-ADR	0.0
2.9134817991666666	MEDAL-ADR	3.0
2.916736465833333	MEDAL-ADR	0.0
2.9217343075	MEDAL-ADR	3.0
2.9218598441666668	MEDAL-ADR	1.0
2.9239626869444444	MEDAL-ADR	-2.0
2.929744693055555	MEDAL-ADR	0.0
2.936939178333333	MEDAL-ADR	0.0
2.9373727166666663	MEDAL-ADR	1.0
2.940545231111111	MEDAL-ADR	1.0
2.941267118888889	MEDAL-ADR	0.0
2.9417598333333337	MEDAL-ADR	1.0
2.9477007872222223	MEDAL-ADR	0.0
2.9484884049999995	MEDAL-ADR	1.0
2.9499754041666666	MEDAL-ADR	0.0
2.9528541925	MEDAL-ADR	1.0
2.9533060419444443	MEDAL-ADR	-3.0
2.9551758772222225	MEDAL-ADR	-1.0
2.958242188055556	MEDAL-ADR	0.0
2.959776898055556	MEDAL-ADR	2.0
2.962735644722222	MEDAL-ADR	1.0
2.964691325277778	MEDAL-ADR	-2.0
2.9678256633333335	MEDAL-ADR	2.0
2.9737680158333335	MEDAL-ADR	0.0
2.975944162222222	MEDAL-ADR	1.0
2.976497552777778	MEDAL-ADR	1.0
2.9768613555555556	MEDAL-ADR	2.0
2.9769626683333335	MEDAL-ADR	0.0
2.9813393725	MEDAL-ADR	0.0
2.986697886111111	MEDAL-ADR	1.0
2.987346149444444	MEDAL-ADR	0.0
2.9906574333333333	MEDAL-ADR	0.0
2.996395365277778	MEDAL-ADR	-4.0
2.9976948524999996	MEDAL-ADR	1.0
3.0010029094444444	MEDAL-ADR	0.0
3.0027572883333336	MEDAL-ADR	1.0
3.007833903888889	MEDAL-ADR	1.0
3.011784277222222	MEDAL-ADR	2.0
3.0175171441666664	MEDAL-ADR	1.0
3.0261304247222225	MEDAL-ADR	0.0
3.0324418108333333	MEDAL-ADR	1.0
3.032564878333333	MEDAL-ADR	0.0
3.036391666666667	MEDAL-ADR	1.0
3.0380134844444444	MEDAL-ADR	2.0
3.038817572222222	MEDAL-ADR	1.0
3.041485374444444	MEDAL-ADR	-1.0
3.049132223611111	MEDAL-ADR	-1.0
3.0571904719444447	MEDAL-ADR	2.0
3.061663946944444	MEDAL-ADR	-1.0
3.0627918538888887	MEDAL-ADR	-1.0
3.064314252777778	MEDAL-ADR	2.0
3.065093238888889	MEDAL-ADR	2.0
3.0679584194444445	MEDAL-ADR	0.0
3.071676233333333	MEDAL-ADR	1.0
3.071751948611111	MEDAL-ADR	2.0
3.072229602222222	MEDAL-ADR	2.0
3.079848043611111	MEDAL-ADR	-1.0
3.0818661483333334	MEDAL-ADR	2.0
3.0842088947222224	MEDAL-ADR	1.0
3.1008221375000002	MEDAL-ADR	0.0
3.1008820472222225	MEDAL-ADR	-2.0
3.1025393611111114	MEDAL-ADR	0.0
3.102540674166667	MEDAL-ADR	1.0
3.1036312833333337	MEDAL-ADR	1.0
3.1137844458333332	MEDAL-ADR	1.0
3.11471252	MEDAL-ADR	2.0
3.1155485555555558	MEDAL-ADR	1.0
3.1158123008333334	MEDAL-ADR	1.0
3.120483266111111	MEDAL-ADR	0.0
3.122248223888889	MEDAL-ADR	1.0
3.125977414722222	MEDAL-ADR	1.0
3.128914793611111	MEDAL-ADR	1.0
3.13816546	MEDAL-ADR	1.0
3.139551942777778	MEDAL-ADR	0.0
3.1396095419444445	MEDAL-ADR	2.0
3.1444394611111113	MEDAL-ADR	0.0
3.144441298333333	MEDAL-ADR	1.0
3.148415529722222	MEDAL-ADR	-1.0
3.1516212019444447	MEDAL-ADR	1.0
3.1557379294444443	MEDAL-ADR	-2.0
3.155923955	MEDAL-ADR	1.0
3.1560024886111107	MEDAL-ADR	-1.0
3.1611722005555554	MEDAL-ADR	1.0
3.172003883888889	MEDAL-ADR	2.0
3.1748910525	MEDAL-ADR	2.0
3.1749737675	MEDAL-ADR	2.0
3.175893238333333	MEDAL-ADR	2.0
3.1838908122222223	MEDAL-ADR	3.0
3.1884161963888884	MEDAL-ADR	-1.0
3.1929819008333333	MEDAL-ADR	1.0
3.1934530797222225	MEDAL-ADR	1.0
3.1935753397222224	MEDAL-ADR	-1.0
3.195199852777778	MEDAL-ADR	0.0
3.1987458569444445	MEDAL-ADR	0.0
3.2066433277777775	MEDAL-ADR	1.0
3.2086830419444445	MEDAL-ADR	2.0
3.2092531930555555	MEDAL-ADR	2.0
3.2107470300000003	MEDAL-ADR	1.0
3.212373718611111	MEDAL-ADR	0.0
3.212635204166667	MEDAL-ADR	1.0
3.2133516966666673	MEDAL-ADR	0.0
3.2199382055555557	MEDAL-ADR	-1.0
3.2212131083333335	MEDAL-ADR	1.0
3.2298674791666664	MEDAL-ADR	2.0
3.2328134152777777	MEDAL-ADR	0.0
3.2333262313888884	MEDAL-ADR	1.0
3.243785947777778	MEDAL-ADR	0.0
3.2499156777777776	MEDAL-ADR	2.0
3.250392493888889	MEDAL-ADR	1.0
3.2509343391666667	MEDAL-ADR	0.0
3.261165790833333	MEDAL-ADR	0.0
3.2634467736111117	MEDAL-ADR	2.0
3.2655771158333335	MEDAL-ADR	2.0
3.2674567305555557	MEDAL-ADR	1.0
3.2711113488888888	MEDAL-ADR	-2.0
3.2732756125	MEDAL-ADR	0.0
3.27782789	MEDAL-ADR	0.0
3.279242148055556	MEDAL-ADR	1.0
3.2836267405555555	MEDAL-ADR	0.0
3.283686360555556	MEDAL-ADR	2.0
3.2838337841666667	MEDAL-ADR	0.0
3.286942406388889	MEDAL-ADR	1.0
3.2910359225000003	MEDAL-ADR	1.0
3.296777965	MEDAL-ADR	3.0
3.3052383933333336	MEDAL-ADR	-2.0
3.311730408333333	MEDAL-ADR	-1.0
3.3138400141666664	MEDAL-ADR	0.0
3.315287505277778	MEDAL-ADR	-1.0
3.3157873169444443	MEDAL-ADR	3.0
3.3194441708333335	MEDAL-ADR	-1.0
3.319871074722222	MEDAL-ADR	1.0
3.3206292572222225	MEDAL-ADR	1.0
3.3238223380555554	MEDAL-ADR	1.0
3.3261318991666666	MEDAL-ADR	1.0
3.328074652222222	MEDAL-ADR	0.0
3.3302936819444446	MEDAL-ADR	-1.0
3.330493668611111	MEDAL-ADR	1.0
3.3415967975000003	MEDAL-ADR	1.0
3.344592396944444	MEDAL-ADR	1.0
3.3488642833333335	MEDAL-ADR	1.0
3.3519820516666665	MEDAL-ADR	1.0
3.3586378988888885	MEDAL-ADR	2.0
3.3688022349999995	MEDAL-ADR	1.0
3.3708312930555553	MEDAL-ADR	-3.0
3.374455784722222	MEDAL-ADR	2.0
3.378494839166667	MEDAL-ADR	4.0
3.3801379836111116	MEDAL-ADR	0.0
3.3852581827777777	MEDAL-ADR	1.0
3.3870990319444445	MEDAL-ADR	1.0
3.3919814069444447	MEDAL-ADR	1.0
3.393934526111111	MEDAL-ADR	1.0
3.3941253644444442	MEDAL-ADR	2.0
3.398178708888889	MEDAL-ADR	1.0
3.399625803888889	MEDAL-ADR	-2.0
3.4030541594444443	MEDAL-ADR	1.0
3.409334199722222	MEDAL-ADR	0.0
3.413327685833333	MEDAL-ADR	1.0
3.417768013888889	MEDAL-ADR	0.0
3.4290495416666666	MEDAL-ADR	0.0
3.4425829430555557	MEDAL-ADR	1.0
3.442795480555555	MEDAL-ADR	1.0
3.444920465555555	MEDAL-ADR	2.0
3.446300315833333	MEDAL-ADR	0.0
3.449051998333333	MEDAL-ADR	1.0
3.450074563055556	MEDAL-ADR	-1.0
3.4542290891666667	MEDAL-ADR	1.0
3.461929853888889	MEDAL-ADR	0.0
3.4624272652777774	MEDAL-ADR	1.0
3.463057443888889	MEDAL-ADR	0.0
3.4639278088888887	MEDAL-ADR	0.0
3.4658404730555556	MEDAL-ADR	0.0
3.4706479202777776	MEDAL-ADR	1.0
3.4714034222222225	MEDAL-ADR	1.0
3.4756515222222224	MEDAL-ADR	1.0
3.4772274177777778	MEDAL-ADR	1.0
3.487824508333333	MEDAL-ADR	2.0
3.494236925277778	MEDAL-ADR	2.0
3.508736591666667	MEDAL-ADR	1.0
3.5158091558333333	MEDAL-ADR	0.0
3.516753193333334	MEDAL-ADR	1.0
3.5177304069444446	MEDAL-ADR	1.0
3.5187099905555552	MEDAL-ADR	2.0
3.5233737683333333	MEDAL-ADR	1.0
3.5247796611111113	MEDAL-ADR	0.0
3.5247896330555557	MEDAL-ADR	0.0
3.5299190980555557	MEDAL-ADR	0.0
3.5316473363888887	MEDAL-ADR	3.0
3.5338426233333333	MEDAL-ADR	1.0
3.5365584333333335	MEDAL-ADR	2.0
3.5397255602777777	MEDAL-ADR	1.0
3.5447147761111113	MEDAL-ADR	0.0
3.5462605758333337	MEDAL-ADR	-1.0
3.5530764308333334	MEDAL-ADR	0.0
3.5536482952777773	MEDAL-ADR	0.0
3.554172750555556	MEDAL-ADR	1.0
3.556949008333333	MEDAL-ADR	0.0
3.5633696266666663	MEDAL-ADR	0.0
3.5652728188888885	MEDAL-ADR	2.0
3.568404031388889	MEDAL-ADR	0.0
3.5685231825	MEDAL-ADR	1.0
3.569509990833333	MEDAL-ADR	-1.0
3.570493474722222	MEDAL-ADR	0.0
3.5756684508333336	MEDAL-ADR	1.0
3.576273585	MEDAL-ADR	1.0
3.588292436666667	MEDAL-ADR	1.0
3.5965760977777776	MEDAL-ADR	1.0
3.5999484980555554	MEDAL-ADR	1.0
3.6009321630555555	MEDAL-ADR	1.0
3.6019008208333334	MEDAL-ADR	-1.0
3.603260010277778	MEDAL-ADR	-1.0
3.606772965277778	MEDAL-ADR	1.0
3.610661069722222	MEDAL-ADR	2.0
3.611964403888889	MEDAL-ADR	0.0
3.612272525277778	MEDAL-ADR	0.0
3.613041726388889	MEDAL-ADR	2.0
3.6204240208333336	MEDAL-ADR	1.0
3.621090725	MEDAL-ADR	2.0
3.621244046388889	MEDAL-ADR	1.0
3.6260648519444443	MEDAL-ADR	0.0
3.6302805319444444	MEDAL-ADR	0.0
3.636345934166667	MEDAL-ADR	1.0
3.6419568344444446	MEDAL-ADR	1.0
3.6445278469444444	MEDAL-ADR	2.0
3.644800918888889	MEDAL-ADR	1.0
3.6469937786111113	MEDAL-ADR	2.0
3.6473321705555555	MEDAL-ADR	1.0
3.6490405766666667	MEDAL-ADR	0.0
3.6495533069444446	MEDAL-ADR	2.0
3.6535328516666667	MEDAL-ADR	2.0
3.653895625277778	MEDAL-ADR	1.0
3.6550758805555557	MEDAL-ADR	0.0
3.655887613888889	MEDAL-ADR	1.0
3.658717598055555	MEDAL-ADR	1.0
3.6629865916666664	MEDAL-ADR	1.0
3.668273467777778	MEDAL-ADR	-3.0
3.6697789902777775	MEDAL-ADR	2.0
3.6712109466666667	MEDAL-ADR	1.0
3.6719802763888887	MEDAL-ADR	1.0
3.677918609722222	MEDAL-ADR	2.0
3.6794439958333336	MEDAL-ADR	0.0
3.6798144975	MEDAL-ADR	2.0
3.6820827863888885	MEDAL-ADR	2.0
3.6922750272222222	MEDAL-ADR	-1.0
3.693519207777778	MEDAL-ADR	1.0
3.7022798199999998	MEDAL-ADR	1.0
3.7024916552777776	MEDAL-ADR	-2.0
3.704601767222222	MEDAL-ADR	1.0
3.706133988888889	MEDAL-ADR	-1.0
3.711370355833333	MEDAL-ADR	0.0
3.7207802416666667	MEDAL-ADR	1.0
3.7229480069444443	MEDAL-ADR	-1.0
3.7237514283333337	MEDAL-ADR	-3.0
3.7306025030555556	MEDAL-ADR	1.0
3.7347783608333334	MEDAL-ADR	1.0
3.7374662400000003	MEDAL-ADR	1.0
3.7387616730555555	MEDAL-ADR	2.0
3.7394795269444447	MEDAL-ADR	1.0
3.739645978333334	MEDAL-ADR	0.0
3.7489073872222223	MEDAL-ADR	1.0
3.751712981388889	MEDAL-ADR	0.0
3.752974231388889	MEDAL-ADR	1.0
3.7536667274999997	MEDAL-ADR	0.0
3.755006121388889	MEDAL-ADR	0.0
3.7572388875	MEDAL-ADR	1.0
3.7614109777777776	MEDAL-ADR	0.0
3.7617236905555558	MEDAL-ADR	1.0
3.7624097383333335	MEDAL-ADR	2.0
3.764114781111111	MEDAL-ADR	2.0
3.7688671749999996	MEDAL-ADR	1.0
3.7693444661111113	MEDAL-ADR	1.0
3.775556122777778	MEDAL-ADR	1.0
3.7772345750000005	MEDAL-ADR	-1.0
3.780258913611111	MEDAL-ADR	2.0
3.7808339975	MEDAL-ADR	-2.0
3.7837341241666667	MEDAL-ADR	0.0
3.7842703391666666	MEDAL-ADR	1.0
3.788684745	MEDAL-ADR	2.0
3.793994488611111	MEDAL-ADR	1.0
3.7981696672222225	MEDAL-ADR	1.0
3.7988666519444445	MEDAL-ADR	1.0
3.799160493611111	MEDAL-ADR	0.0
3.8037821963888887	MEDAL-ADR	1.0
3.8078673005555554	MEDAL-ADR	1.0
3.8111133819444447	MEDAL-ADR	0.0
3.81120406	MEDAL-ADR	0.0
3.8129797180555554	MEDAL-ADR	1.0
3.813181283611111	MEDAL-ADR	-1.0
3.818452618611111	MEDAL-ADR	2.0
3.824403309722222	MEDAL-ADR	-1.0
3.8314789777777776	MEDAL-ADR	2.0
3.839573218888889	MEDAL-ADR	-1.0
3.8407439080555554	MEDAL-ADR	-1.0
3.8417949544444445	MEDAL-ADR	1.0
3.847464688055555	MEDAL-ADR	1.0
3.847508118888889	MEDAL-ADR	3.0
3.850237827777778	MEDAL-ADR	2.0
3.8505923883333333	MEDAL-ADR	0.0
3.852163528611111	MEDAL-ADR	1.0
3.8561928691666667	MEDAL-ADR	2.0
3.8627003458333333	MEDAL-ADR	2.0
3.866044454722222	MEDAL-ADR	0.0
3.870045421388889	MEDAL-ADR	3.0
3.8779025405555556	MEDAL-ADR	1.0
3.889078369166667	MEDAL-ADR	2.0
3.9016530649999996	MEDAL-ADR	1.0
3.9029472761111115	MEDAL-ADR	1.0
3.904021053055556	MEDAL-ADR	0.0
3.90761185	MEDAL-ADR	1.0
3.916808457777778	MEDAL-ADR	2.0
3.9178243741666665	MEDAL-ADR	2.0
3.9295054725	MEDAL-ADR	0.0
3.9306198397222216	MEDAL-ADR	0.0
3.9315557169444446	MEDAL-ADR	0.0
3.9353108783333335	MEDAL-ADR	2.0
3.9353200897222225	MEDAL-ADR	1.0
3.9408355841666665	MEDAL-ADR	0.0
3.942111737222222	MEDAL-ADR	1.0
3.94345354	MEDAL-ADR	1.0
3.9440890380555556	MEDAL-ADR	2.0
3.945332243888889	MEDAL-ADR	0.0
3.9503637241666665	MEDAL-ADR	1.0
3.953604067222222	MEDAL-ADR	1.0
3.9541234652777777	MEDAL-ADR	2.0
3.954177433888889	MEDAL-ADR	0.0
3.957852712222222	MEDAL-ADR	0.0
3.9587090238888885	MEDAL-ADR	2.0
3.959292733888889	MEDAL-ADR	1.0
3.960071115277778	MEDAL-ADR	1.0
3.9623862147222226	MEDAL-ADR	2.0
3.968196628888889	MEDAL-ADR	0.0
3.9694153047222227	MEDAL-ADR	0.0
3.9723189466666664	MEDAL-ADR	2.0
3.972960798611111	MEDAL-ADR	1.0
3.9751333516666665	MEDAL-ADR	1.0
3.979133176666666	MEDAL-ADR	1.0
3.9823717380555554	MEDAL-ADR	2.0
3.989770154722222	MEDAL-ADR	2.0
3.9926981316666663	MEDAL-ADR	3.0
3.9949907294444444	MEDAL-ADR	1.0
3.9954811422222223	MEDAL-ADR	1.0
3.9999606161111108	MEDAL-ADR	2.0
4.00197685	MEDAL-ADR	1.0
4.002031545833334	MEDAL-ADR	2.0
4.0081391788888885	MEDAL-ADR	0.0
4.011728428611111	MEDAL-ADR	2.0
4.012856215277778	MEDAL-ADR	1.0
4.014632444722222	MEDAL-ADR	2.0
4.0238691525	MEDAL-ADR	1.0
4.028805341666667	MEDAL-ADR	1.0
4.029528409444445	MEDAL-ADR	1.0
4.031888476666667	MEDAL-ADR	1.0
4.032889825	MEDAL-ADR	2.0
4.035911024722222	MEDAL-ADR	1.0
4.040510178888889	MEDAL-ADR	0.0
4.043834479722222	MEDAL-ADR	-1.0
4.055131622777777	MEDAL-ADR	1.0
4.057302126388889	MEDAL-ADR	1.0
4.0675098316666665	MEDAL-ADR	1.0
4.0709508725	MEDAL-ADR	2.0
4.072169916388889	MEDAL-ADR	0.0
4.0750426030555555	MEDAL-ADR	1.0
4.084201200277778	MEDAL-ADR	2.0
4.084595603333333	MEDAL-ADR	2.0
4.085109801111111	MEDAL-ADR	-2.0
4.088057583333333	MEDAL-ADR	2.0
4.091682528055555	MEDAL-ADR	0.0
4.093885456388889	MEDAL-ADR	1.0
4.096885394722222	MEDAL-ADR	3.0
4.098601805833334	MEDAL-ADR	-2.0
4.101295878888889	MEDAL-ADR	2.0
4.103694348055556	MEDAL-ADR	1.0
4.104262603055555	MEDAL-ADR	0.0
4.106557664722223	MEDAL-ADR	0.0
4.110328533055555	MEDAL-ADR	2.0
4.112108401666666	MEDAL-ADR	1.0
4.112408526666666	MEDAL-ADR	1.0
4.113370191388889	MEDAL-ADR	1.0
4.1155811	MEDAL-ADR	1.0
4.1172675625	MEDAL-ADR	1.0
4.124597782777778	MEDAL-ADR	1.0
4.128868693333334	MEDAL-ADR	0.0
4.130625208611111	MEDAL-ADR	0.0
4.132875063055556	MEDAL-ADR	1.0
4.134590212777778	MEDAL-ADR	1.0
4.139996407222222	MEDAL-ADR	1.0
4.145123563055555	MEDAL-ADR	2.0
4.146799308611111	MEDAL-ADR	1.0
4.147164573333333	MEDAL-ADR	2.0
4.150043475555555	MEDAL-ADR	1.0
4.150372388333333	MEDAL-ADR	2.0
4.152698764166667	MEDAL-ADR	2.0
4.155400948611111	MEDAL-ADR	-2.0
4.169338790555555	MEDAL-ADR	0.0
4.169836851111111	MEDAL-ADR	-2.0
4.173603922222222	MEDAL-ADR	1.0
4.175411162777778	MEDAL-ADR	2.0
4.177377612777778	MEDAL-ADR	1.0
4.177462150555555	MEDAL-ADR	0.0
4.178418686666666	MEDAL-ADR	2.0
4.181757188333333	MEDAL-ADR	0.0
4.191297531388889	MEDAL-ADR	2.0
4.204273165	MEDAL-ADR	2.0
4.214741141388889	MEDAL-ADR	1.0
4.218772460833333	MEDAL-ADR	0.0
4.227033416111111	MEDAL-ADR	1.0
4.2277996558333335	MEDAL-ADR	2.0
4.231477805833333	MEDAL-ADR	0.0
4.233162021944445	MEDAL-ADR	0.0
4.236996044722223	MEDAL-ADR	1.0
4.2381978075	MEDAL-ADR	0.0
4.241447980277778	MEDAL-ADR	0.0
4.247330870000001	MEDAL-ADR	3.0
4.254294486388889	MEDAL-ADR	1.0
4.263795975833333	MEDAL-ADR	-1.0
4.26643513	MEDAL-ADR	2.0
4.275416768888889	MEDAL-ADR	-1.0
4.276478697222222	MEDAL-ADR	-2.0
4.278222819444445	MEDAL-ADR	1.0
4.278675064722222	MEDAL-ADR	0.0
4.279248186944444	MEDAL-ADR	1.0
4.286653406666667	MEDAL-ADR	1.0
4.292585375833334	MEDAL-ADR	1.0
4.292876617222222	MEDAL-ADR	1.0
4.3054240475	MEDAL-ADR	0.0
4.313171471111111	MEDAL-ADR	1.0
4.318630406388889	MEDAL-ADR	1.0
4.32369555	MEDAL-ADR	-3.0
4.326226614166667	MEDAL-ADR	1.0
4.3309014825	MEDAL-ADR	2.0
4.3324854847222225	MEDAL-ADR	2.0
4.335336755	MEDAL-ADR	-1.0
4.337925304722222	MEDAL-ADR	1.0
4.342285456388889	MEDAL-ADR	0.0
4.344094356944444	MEDAL-ADR	1.0
4.345336457499999	MEDAL-ADR	1.0
4.352459280833333	MEDAL-ADR	0.0
4.356363686388889	MEDAL-ADR	1.0
4.356556882777778	MEDAL-ADR	1.0
4.364158274999999	MEDAL-ADR	-1.0
4.365832776944445	MEDAL-ADR	-1.0
4.373359898888889	MEDAL-ADR	1.0
4.392369633333333	MEDAL-ADR	0.0
4.393180619722222	MEDAL-ADR	2.0
4.393794219722222	MEDAL-ADR	1.0
4.400740529722222	MEDAL-ADR	1.0
4.408051319444444	MEDAL-ADR	1.0
4.415706855555555	MEDAL-ADR	0.0
4.4169668375	MEDAL-ADR	3.0
4.421192945555556	MEDAL-ADR	0.0
4.426948654444445	MEDAL-ADR	1.0
4.4314613269444445	MEDAL-ADR	0.0
4.431831532222223	MEDAL-ADR	1.0
4.439389335833334	MEDAL-ADR	-1.0
4.444184748055556	MEDAL-ADR	1.0
4.447330353055556	MEDAL-ADR	0.0
4.447661151944445	MEDAL-ADR	1.0
4.450506073611111	MEDAL-ADR	1.0
4.452327305833333	MEDAL-ADR	1.0
4.455124562222222	MEDAL-ADR	2.0
4.456688735555556	MEDAL-ADR	1.0
4.460334872777778	MEDAL-ADR	2.0
4.460438613611111	MEDAL-ADR	1.0
4.478601382777778	MEDAL-ADR	1.0
4.479411653055555	MEDAL-ADR	-1.0
4.48252337	MEDAL-ADR	1.0
4.488066448333333	MEDAL-ADR	1.0
4.4921774875	MEDAL-ADR	-1.0
4.495190793333333	MEDAL-ADR	0.0
4.498392519722222	MEDAL-ADR	0.0
4.499670003333334	MEDAL-ADR	2.0
4.501398710833333	MEDAL-ADR	0.0
4.5037730838888885	MEDAL-ADR	0.0
4.504765223055555	MEDAL-ADR	1.0
4.5049764152777785	MEDAL-ADR	1.0
4.5124058652777785	MEDAL-ADR	1.0
4.512960292777778	MEDAL-ADR	3.0
4.523107491666667	MEDAL-ADR	-2.0
4.523263216944445	MEDAL-ADR	1.0
4.528122697222222	MEDAL-ADR	0.0
4.532863685555555	MEDAL-ADR	2.0
4.534687265277778	MEDAL-ADR	0.0
4.536297697777778	MEDAL-ADR	0.0
4.538074300277779	MEDAL-ADR	2.0
4.538792930277778	MEDAL-ADR	1.0
4.540345511388889	MEDAL-ADR	1.0
4.542521719166667	MEDAL-ADR	1.0
4.543345599444445	MEDAL-ADR	1.0
4.547822467777778	MEDAL-ADR	1.0
4.548449940277778	MEDAL-ADR	2.0
4.555255526388889	MEDAL-ADR	-2.0
4.555574648055556	MEDAL-ADR	1.0
4.560668664722223	MEDAL-ADR	1.0
4.563564186388889	MEDAL-ADR	-2.0
4.568722835277778	MEDAL-ADR	-1.0
4.570514504444445	MEDAL-ADR	0.0
4.576104281388889	MEDAL-ADR	1.0
4.580350257777778	MEDAL-ADR	1.0
4.584658781944444	MEDAL-ADR	1.0
4.5902473738888885	MEDAL-ADR	2.0
4.592048329722222	MEDAL-ADR	-1.0
4.592104089166667	MEDAL-ADR	2.0
4.5922711000000005	MEDAL-ADR	1.0
4.594811192500001	MEDAL-ADR	2.0
4.596162764722222	MEDAL-ADR	1.0
4.601321656666667	MEDAL-ADR	1.0
4.60607648	MEDAL-ADR	1.0
4.608647202222222	MEDAL-ADR	1.0
4.609245571944444	MEDAL-ADR	-2.0
4.609504613888888	MEDAL-ADR	1.0
4.614214699166666	MEDAL-ADR	1.0
4.6151010625	MEDAL-ADR	0.0
4.617619764444444	MEDAL-ADR	1.0
4.620566612222222	MEDAL-ADR	1.0
4.623553688055556	MEDAL-ADR	0.0
4.630276630555556	MEDAL-ADR	1.0
4.631405280277778	MEDAL-ADR	0.0
4.632249555833334	MEDAL-ADR	1.0
4.632364907222222	MEDAL-ADR	1.0
4.637027983611111	MEDAL-ADR	-1.0
4.638830405555555	MEDAL-ADR	-2.0
4.639312013888888	MEDAL-ADR	1.0
4.640242929444444	MEDAL-ADR	2.0
4.642493231944444	MEDAL-ADR	-1.0
4.642518634722222	MEDAL-ADR	-1.0
4.651285179444445	MEDAL-ADR	-1.0
4.656459737222223	MEDAL-ADR	2.0
4.657470614999999	MEDAL-ADR	1.0
4.658348930555556	MEDAL-ADR	-3.0
4.660856469444444	MEDAL-ADR	1.0
4.663837016944444	MEDAL-ADR	2.0
4.663985907222223	MEDAL-ADR	2.0
4.664134578055555	MEDAL-ADR	1.0
4.665027474444444	MEDAL-ADR	0.0
4.666670815	MEDAL-ADR	2.0
4.669283836666667	MEDAL-ADR	0.0
4.670646032222222	MEDAL-ADR	1.0
4.674321640277778	MEDAL-ADR	1.0
4.676606116944444	MEDAL-ADR	1.0
4.68110689138889	MEDAL-ADR	1.0
4.687092988333334	MEDAL-ADR	1.0
4.688189516111111	MEDAL-ADR	2.0
4.688902205000001	MEDAL-ADR	1.0
4.690481639444444	MEDAL-ADR	1.0
4.690977102777778	MEDAL-ADR	1.0
4.692637723333333	MEDAL-ADR	1.0
4.6951997125	MEDAL-ADR	-1.0
4.698466718333334	MEDAL-ADR	2.0
4.699130865000001	MEDAL-ADR	0.0
4.702756612499999	MEDAL-ADR	1.0
4.70539386	MEDAL-ADR	0.0
4.706320061944444	MEDAL-ADR	0.0
4.707675048333334	MEDAL-ADR	1.0
4.708419832500001	MEDAL-ADR	1.0
4.719323221666667	MEDAL-ADR	1.0
4.7332608869444455	MEDAL-ADR	1.0
4.738966972777778	MEDAL-ADR	1.0
4.740100831944444	MEDAL-ADR	1.0
4.7407722705555555	MEDAL-ADR	1.0
4.744064624444444	MEDAL-ADR	2.0
4.748529688611112	MEDAL-ADR	0.0
4.750627251111111	MEDAL-ADR	1.0
4.75369174	MEDAL-ADR	1.0
4.755007055000001	MEDAL-ADR	1.0
4.761367697777778	MEDAL-ADR	2.0
4.770319661388888	MEDAL-ADR	0.0
4.772822384444444	MEDAL-ADR	2.0
4.786314045555556	MEDAL-ADR	2.0
4.7863642086111104	MEDAL-ADR	0.0
4.790212828055555	MEDAL-ADR	1.0
4.796096031388889	MEDAL-ADR	1.0
4.797535915277777	MEDAL-ADR	1.0
4.798128113055555	MEDAL-ADR	-1.0
4.799263173888889	MEDAL-ADR	1.0
4.799620659722223	MEDAL-ADR	-1.0
4.800778025555555	MEDAL-ADR	1.0
4.80346471888889	MEDAL-ADR	2.0
4.810476481111111	MEDAL-ADR	-1.0
4.812768364444444	MEDAL-ADR	1.0
4.816963009166667	MEDAL-ADR	0.0
4.824468073055555	MEDAL-ADR	1.0
4.8291128669444445	MEDAL-ADR	1.0
4.830608065277778	MEDAL-ADR	0.0
4.834166175277778	MEDAL-ADR	1.0
4.841642751111111	MEDAL-ADR	0.0
4.8427221511111105	MEDAL-ADR	0.0
4.858660320833334	MEDAL-ADR	-2.0
4.863476025833334	MEDAL-ADR	1.0
4.870258985555555	MEDAL-ADR	2.0
4.8738534230555555	MEDAL-ADR	3.0
4.878476828888889	MEDAL-ADR	2.0
4.882365075	MEDAL-ADR	1.0
4.883417094166666	MEDAL-ADR	1.0
4.886750460277778	MEDAL-ADR	1.0
4.892095695	MEDAL-ADR	0.0
4.897207116666666	MEDAL-ADR	0.0
4.897329319722222	MEDAL-ADR	-3.0
4.915197730277778	MEDAL-ADR	1.0
4.917807353888889	MEDAL-ADR	2.0
4.9291183975	MEDAL-ADR	0.0
4.938370547222222	MEDAL-ADR	0.0
4.944594627777778	MEDAL-ADR	1.0
4.947724783055555	MEDAL-ADR	1.0
4.947735185555556	MEDAL-ADR	0.0
4.961286007777777	MEDAL-ADR	2.0
4.962886771388889	MEDAL-ADR	0.0
4.966768994166666	MEDAL-ADR	1.0
4.967258226388889	MEDAL-ADR	-2.0
4.968452131111111	MEDAL-ADR	1.0
4.968454589166667	MEDAL-ADR	1.0
4.9734913625	MEDAL-ADR	0.0
4.974955443055555	MEDAL-ADR	0.0
4.976523686388889	MEDAL-ADR	2.0
4.984345145555555	MEDAL-ADR	1.0
4.990864265	MEDAL-ADR	1.0
4.995380741666667	MEDAL-ADR	1.0
5.003649583611111	MEDAL-ADR	-1.0
5.006670671944445	MEDAL-ADR	1.0
5.012055341388889	MEDAL-ADR	0.0
5.014112315833334	MEDAL-ADR	1.0
5.016507134444445	MEDAL-ADR	1.0
5.016758519166666	MEDAL-ADR	0.0
5.020411343888889	MEDAL-ADR	3.0
5.0267852161111115	MEDAL-ADR	0.0
5.029402068333334	MEDAL-ADR	2.0
5.032041876388889	MEDAL-ADR	1.0
5.0397412033333335	MEDAL-ADR	-1.0
5.045118255833333	MEDAL-ADR	1.0
5.050140196111111	MEDAL-ADR	1.0
5.0521481516666675	MEDAL-ADR	3.0
5.053526284722222	MEDAL-ADR	3.0
5.056898441388889	MEDAL-ADR	0.0
5.061906318333333	MEDAL-ADR	1.0
5.070068806666667	MEDAL-ADR	1.0
5.073475600277777	MEDAL-ADR	2.0
5.076009591388888	MEDAL-ADR	1.0
5.086650305555556	MEDAL-ADR	1.0
5.087276589166667	MEDAL-ADR	1.0
5.0874130875	MEDAL-ADR	1.0
5.0883254694444435	MEDAL-ADR	0.0
5.103077735277778	MEDAL-ADR	1.0
5.104707334166667	MEDAL-ADR	1.0
5.105697588055556	MEDAL-ADR	0.0
5.106119259444444	MEDAL-ADR	1.0
5.107995479444445	MEDAL-ADR	1.0
5.109790698055556	MEDAL-ADR	1.0
5.11719201861111	MEDAL-ADR	-1.0
5.1188665788888885	MEDAL-ADR	1.0
5.1207501197222225	MEDAL-ADR	1.0
5.124147204722222	MEDAL-ADR	1.0
5.1310466775	MEDAL-ADR	0.0
5.1352625425000005	MEDAL-ADR	3.0
5.135811625	MEDAL-ADR	1.0
5.137162856388889	MEDAL-ADR	1.0
5.137425119166666	MEDAL-ADR	1.0
5.139099189444445	MEDAL-ADR	2.0
5.142793153333333	MEDAL-ADR	1.0
5.150429982222222	MEDAL-ADR	1.0
5.152045488888889	MEDAL-ADR	1.0
5.166101176111111	MEDAL-ADR	-1.0
5.166278396111111	MEDAL-ADR	0.0
5.175368357777779	MEDAL-ADR	1.0
5.17770353	MEDAL-ADR	1.0
5.177787265555556	MEDAL-ADR	2.0
5.186454282222223	MEDAL-ADR	1.0
5.186724454722222	MEDAL-ADR	1.0
5.1868244713888885	MEDAL-ADR	1.0
5.187034463611111	MEDAL-ADR	2.0
5.187837929722222	MEDAL-ADR	1.0
5.188426306944445	MEDAL-ADR	-1.0
5.191631056944444	MEDAL-ADR	1.0
5.1942411955555565	MEDAL-ADR	0.0
5.197020317777777	MEDAL-ADR	1.0
5.207088914722222	MEDAL-ADR	0.0
5.210061561111112	MEDAL-ADR	1.0
5.211624871111112	MEDAL-ADR	1.0
5.215871144444445	MEDAL-ADR	0.0
5.2178086113888895	MEDAL-ADR	1.0
5.222492806666667	MEDAL-ADR	0.0
5.227485902222223	MEDAL-ADR	3.0
5.232688031111111	MEDAL-ADR	1.0
5.2328715825	MEDAL-ADR	1.0
5.233413293611111	MEDAL-ADR	0.0
5.246891931388888	MEDAL-ADR	1.0
5.2477833886111105	MEDAL-ADR	0.0
5.261884379722222	MEDAL-ADR	0.0
5.26477552	MEDAL-ADR	1.0
5.274606156666667	MEDAL-ADR	1.0
5.293315575277777	MEDAL-ADR	2.0
5.301705862222222	MEDAL-ADR	-1.0
5.303513419722222	MEDAL-ADR	0.0
5.311837970277778	MEDAL-ADR	1.0
5.3130699111111115	MEDAL-ADR	1.0
5.313882809166667	MEDAL-ADR	1.0
5.328105901944444	MEDAL-ADR	1.0
5.330753445	MEDAL-ADR	0.0
5.330779520833333	MEDAL-ADR	1.0
5.337611583333333	MEDAL-ADR	0.0
5.3456885597222215	MEDAL-ADR	1.0
5.348854820555556	MEDAL-ADR	0.0
5.349265736111112	MEDAL-ADR	-1.0
5.358199286666666	MEDAL-ADR	-1.0
5.358958831944444	MEDAL-ADR	1.0
5.374603169166666	MEDAL-ADR	2.0
5.381109609444445	MEDAL-ADR	-1.0
5.382750252222222	MEDAL-ADR	0.0
5.394276256111111	MEDAL-ADR	0.0
5.396337231944444	MEDAL-ADR	-1.0
5.401037216944445	MEDAL-ADR	0.0
5.4085838908333335	MEDAL-ADR	2.0
5.417202323611111	MEDAL-ADR	0.0
5.417421941944444	MEDAL-ADR	1.0
5.422121638055556	MEDAL-ADR	0.0
5.4238264175	MEDAL-ADR	1.0
5.425971448055555	MEDAL-ADR	1.0
5.434763444444444	MEDAL-ADR	2.0
5.435653371111112	MEDAL-ADR	1.0
5.439241823333333	MEDAL-ADR	1.0
5.444478323333334	MEDAL-ADR	0.0
5.447282563333333	MEDAL-ADR	1.0
5.448542974722222	MEDAL-ADR	0.0
5.451924118611111	MEDAL-ADR	0.0
5.454790185833333	MEDAL-ADR	3.0
5.456976281944445	MEDAL-ADR	1.0
5.460325338333333	MEDAL-ADR	1.0
5.465935509166667	MEDAL-ADR	2.0
5.470024116666667	MEDAL-ADR	1.0
5.471681128888889	MEDAL-ADR	1.0
5.474233517222222	MEDAL-ADR	1.0
5.476023245277777	MEDAL-ADR	2.0
5.486616750555555	MEDAL-ADR	1.0
5.4875822888888885	MEDAL-ADR	-2.0
5.489528425277777	MEDAL-ADR	1.0
5.490073606388889	MEDAL-ADR	1.0
5.492409308333333	MEDAL-ADR	2.0
5.5118336616666666	MEDAL-ADR	1.0
5.51272562	MEDAL-ADR	0.0
5.516616268055556	MEDAL-ADR	1.0
5.518740416666666	MEDAL-ADR	1.0
5.525708768611111	MEDAL-ADR	1.0
5.526246249166666	MEDAL-ADR	1.0
5.529702433611111	MEDAL-ADR	0.0
5.5329432425	MEDAL-ADR	1.0
5.5349445105555555	MEDAL-ADR	1.0
5.542910574444445	MEDAL-ADR	2.0
5.552735408333334	MEDAL-ADR	1.0
5.556610182499999	MEDAL-ADR	2.0
5.556940868611111	MEDAL-ADR	1.0
5.5587193475	MEDAL-ADR	1.0
5.55903756638889	MEDAL-ADR	1.0
5.568530076944445	MEDAL-ADR	1.0
5.573569605833333	MEDAL-ADR	0.0
5.576447677222222	MEDAL-ADR	1.0
5.577098856111111	MEDAL-ADR	3.0
5.580488336944444	MEDAL-ADR	1.0
5.581706212499999	MEDAL-ADR	1.0
5.607977942222223	MEDAL-ADR	1.0
5.610109920277778	MEDAL-ADR	1.0
5.612982055000001	MEDAL-ADR	1.0
5.614317004444445	MEDAL-ADR	1.0
5.618929456388889	MEDAL-ADR	1.0
5.623671100555555	MEDAL-ADR	1.0
5.624123329722222	MEDAL-ADR	0.0
5.626266194722223	MEDAL-ADR	0.0
5.628592014444444	MEDAL-ADR	1.0
5.6353036933333325	MEDAL-ADR	1.0
5.640881677777779	MEDAL-ADR	1.0
5.643207460833334	MEDAL-ADR	2.0
5.644751067777778	MEDAL-ADR	0.0
5.6457336775	MEDAL-ADR	0.0
5.654012867222222	MEDAL-ADR	0.0
5.655630315833333	MEDAL-ADR	1.0
5.658266948055555	MEDAL-ADR	-4.0
5.6605887119444445	MEDAL-ADR	1.0
5.66190482	MEDAL-ADR	2.0
5.664223265277778	MEDAL-ADR	1.0
5.6671864266666665	MEDAL-ADR	1.0
5.670124844722222	MEDAL-ADR	0.0
5.6707603836111105	MEDAL-ADR	0.0
5.674254075833334	MEDAL-ADR	1.0
5.675275840555556	MEDAL-ADR	1.0
5.686107410555556	MEDAL-ADR	2.0
5.688705108055556	MEDAL-ADR	-1.0
5.688752053611111	MEDAL-ADR	-1.0
5.703759032222222	MEDAL-ADR	0.0
5.707906246111111	MEDAL-ADR	1.0
5.709623141111111	MEDAL-ADR	1.0
5.711122991388889	MEDAL-ADR	2.0
5.714601788333334	MEDAL-ADR	0.0
5.715946910555555	MEDAL-ADR	1.0
5.716070411666666	MEDAL-ADR	0.0
5.720418083888888	MEDAL-ADR	1.0
5.724604973888888	MEDAL-ADR	1.0
5.727369925833333	MEDAL-ADR	0.0
5.727682020277778	MEDAL-ADR	0.0
5.7297296675	MEDAL-ADR	2.0
5.735118242222223	MEDAL-ADR	2.0
5.735527387777777	MEDAL-ADR	1.0
5.737339885833334	MEDAL-ADR	1.0
5.737388696944445	MEDAL-ADR	1.0
5.743598298055556	MEDAL-ADR	0.0
5.748710733333334	MEDAL-ADR	1.0
5.762096593611111	MEDAL-ADR	0.0
5.7639815952777775	MEDAL-ADR	0.0
5.768824700833333	MEDAL-ADR	1.0
5.772394478055555	MEDAL-ADR	1.0
5.773130231944444	MEDAL-ADR	1.0
5.776278159722222	MEDAL-ADR	0.0
5.7795066875	MEDAL-ADR	0.0
5.786102594166667	MEDAL-ADR	0.0
5.788518868333332	MEDAL-ADR	1.0
5.790419756388888	MEDAL-ADR	0.0
5.7909170761111115	MEDAL-ADR	1.0
5.7917691555555555	MEDAL-ADR	0.0
5.793374819166667	MEDAL-ADR	0.0
5.793818690555556	MEDAL-ADR	0.0
5.794150911388888	MEDAL-ADR	1.0
5.801251275833334	MEDAL-ADR	1.0
5.804388046111112	MEDAL-ADR	0.0
5.811348808333333	MEDAL-ADR	1.0
5.812460601944443	MEDAL-ADR	2.0
5.816604811388889	MEDAL-ADR	2.0
5.826532112222222	MEDAL-ADR	1.0
5.8511782075	MEDAL-ADR	1.0
5.851828280833333	MEDAL-ADR	0.0
5.8521782402777776	MEDAL-ADR	0.0
5.8552232830555555	MEDAL-ADR	1.0
5.86129230611111	MEDAL-ADR	2.0
5.867136001666666	MEDAL-ADR	2.0
5.8862089130555555	MEDAL-ADR	1.0
5.895569453888888	MEDAL-ADR	1.0
5.896878443888889	MEDAL-ADR	2.0
5.900821975555556	MEDAL-ADR	-1.0
5.9040082300000005	MEDAL-ADR	1.0
5.916899438611111	MEDAL-ADR	1.0
5.91791260861111	MEDAL-ADR	2.0
5.919033331111112	MEDAL-ADR	2.0
5.921945176666667	MEDAL-ADR	1.0
5.925544130833333	MEDAL-ADR	2.0
5.925958075833333	MEDAL-ADR	1.0
5.935173328888889	MEDAL-ADR	1.0
5.9373751963888886	MEDAL-ADR	1.0
5.938470356944445	MEDAL-ADR	1.0
5.94116463	MEDAL-ADR	1.0
5.945793672777778	MEDAL-ADR	1.0
5.94589187	MEDAL-ADR	1.0
5.950843929444444	MEDAL-ADR	1.0
5.950907094166666	MEDAL-ADR	1.0
5.95202514	MEDAL-ADR	0.0
5.962447728333333	MEDAL-ADR	4.0
5.963991584166666	MEDAL-ADR	1.0
5.967007897777778	MEDAL-ADR	-2.0
5.976019091388889	MEDAL-ADR	1.0
5.9763576005555565	MEDAL-ADR	0.0
5.977079351944444	MEDAL-ADR	1.0
5.993726083611111	MEDAL-ADR	1.0
5.997317556388889	MEDAL-ADR	1.0
5.998319606666667	MEDAL-ADR	2.0
6.0070572180555555	MEDAL-ADR	2.0
6.014560553888889	MEDAL-ADR	1.0
6.0161244866666665	MEDAL-ADR	2.0
6.018493344166667	MEDAL-ADR	0.0
6.0203342963888895	MEDAL-ADR	2.0
6.020498809444445	MEDAL-ADR	-1.0
6.0221808375000005	MEDAL-ADR	-2.0
6.023505676388889	MEDAL-ADR	1.0
6.027867184444445	MEDAL-ADR	0.0
6.032011092777778	MEDAL-ADR	1.0
6.044880349166666	MEDAL-ADR	2.0
6.050067372777778	MEDAL-ADR	2.0
6.057061694722222	MEDAL-ADR	1.0
6.060154309444444	MEDAL-ADR	1.0
6.060854839166667	MEDAL-ADR	1.0
6.069484720555555	MEDAL-ADR	0.0
6.077850037222222	MEDAL-ADR	1.0
6.079319833333333	MEDAL-ADR	1.0
6.079706377222222	MEDAL-ADR	0.0
6.080070754722223	MEDAL-ADR	2.0
6.088862221388889	MEDAL-ADR	1.0
6.091714536388889	MEDAL-ADR	1.0
6.093862967222222	MEDAL-ADR	2.0
6.095061898611111	MEDAL-ADR	0.0
6.098479672777779	MEDAL-ADR	0.0
6.100284396666667	MEDAL-ADR	0.0
6.102110540833333	MEDAL-ADR	1.0
6.106093628888889	MEDAL-ADR	2.0
6.109042763611112	MEDAL-ADR	0.0
6.120855397499999	MEDAL-ADR	0.0
6.122840936388889	MEDAL-ADR	-2.0
6.123029761944445	MEDAL-ADR	2.0
6.123738934722223	MEDAL-ADR	2.0
6.124195623333333	MEDAL-ADR	-1.0
6.129444253611111	MEDAL-ADR	1.0
6.134011147222222	MEDAL-ADR	2.0
6.136508466111111	MEDAL-ADR	1.0
6.136563354722223	MEDAL-ADR	1.0
6.146067088611111	MEDAL-ADR	0.0
6.146370612777778	MEDAL-ADR	1.0
6.150729060000001	MEDAL-ADR	1.0
6.153800021388889	MEDAL-ADR	1.0
6.157905127777778	MEDAL-ADR	2.0
6.159769366944444	MEDAL-ADR	2.0
6.159775706666667	MEDAL-ADR	3.0
6.166736790000001	MEDAL-ADR	0.0
6.170462681944445	MEDAL-ADR	-1.0
6.1762274900000005	MEDAL-ADR	0.0
6.176581820277778	MEDAL-ADR	1.0
6.183973756388889	MEDAL-ADR	-4.0
6.186357561944445	MEDAL-ADR	2.0
6.186504670555555	MEDAL-ADR	-1.0
6.194698587777778	MEDAL-ADR	0.0
6.195157660833333	MEDAL-ADR	1.0
6.198887595277777	MEDAL-ADR	1.0
6.201438108333333	MEDAL-ADR	1.0
6.202640714722222	MEDAL-ADR	-1.0
6.211001836388888	MEDAL-ADR	1.0
6.226395380833334	MEDAL-ADR	3.0
6.227543215277778	MEDAL-ADR	1.0
6.233986381111111	MEDAL-ADR	1.0
6.2367191577777765	MEDAL-ADR	1.0
6.238543885277778	MEDAL-ADR	1.0
6.2410486913888885	MEDAL-ADR	1.0
6.241782550277778	MEDAL-ADR	0.0
6.24677821	MEDAL-ADR	0.0
6.247913592222222	MEDAL-ADR	0.0
6.2565592047222225	MEDAL-ADR	1.0
6.263789144444445	MEDAL-ADR	-3.0
6.274238573888889	MEDAL-ADR	1.0
6.274707445277778	MEDAL-ADR	1.0
6.274877316666666	MEDAL-ADR	1.0
6.276239388333334	MEDAL-ADR	1.0
6.279812280000001	MEDAL-ADR	1.0
6.282096246666667	MEDAL-ADR	-2.0
6.2834790355555565	MEDAL-ADR	1.0
6.2844156727777785	MEDAL-ADR	2.0
6.28538558138889	MEDAL-ADR	1.0
6.287973386388889	MEDAL-ADR	2.0
6.289692203055555	MEDAL-ADR	0.0
6.292643098611111	MEDAL-ADR	0.0
6.296368840277777	MEDAL-ADR	0.0
6.296395383055555	MEDAL-ADR	1.0
6.296403379722222	MEDAL-ADR	-1.0
6.296807122222222	MEDAL-ADR	0.0
6.29767651111111	MEDAL-ADR	1.0
6.305075846944445	MEDAL-ADR	1.0
6.307463272777778	MEDAL-ADR	1.0
6.313109329722223	MEDAL-ADR	1.0
6.318016996666667	MEDAL-ADR	1.0
6.322780436944444	MEDAL-ADR	1.0
6.329176493333334	MEDAL-ADR	1.0
6.330978158055555	MEDAL-ADR	2.0
6.3339870708333335	MEDAL-ADR	2.0
6.334088605555555	MEDAL-ADR	1.0
6.335804230277778	MEDAL-ADR	1.0
6.3409877677777775	MEDAL-ADR	2.0
6.341068907222222	MEDAL-ADR	1.0
6.344352204444445	MEDAL-ADR	1.0
6.346867971666668	MEDAL-ADR	1.0
6.346943258611111	MEDAL-ADR	1.0
6.359564033333333	MEDAL-ADR	1.0
6.3636927475	MEDAL-ADR	1.0
6.3640831775	MEDAL-ADR	1.0
6.366558166666667	MEDAL-ADR	-1.0
6.367076758611111	MEDAL-ADR	1.0
6.381024165833334	MEDAL-ADR	1.0
6.390756142222222	MEDAL-ADR	1.0
6.392142800833333	MEDAL-ADR	0.0
6.393615386944445	MEDAL-ADR	2.0
6.395619649722222	MEDAL-ADR	1.0
6.399937362222222	MEDAL-ADR	0.0
6.40160569861111	MEDAL-ADR	0.0
6.403009823888889	MEDAL-ADR	1.0
6.405774495833334	MEDAL-ADR	1.0
6.406170626944444	MEDAL-ADR	0.0
6.426346743333334	MEDAL-ADR	1.0
6.432364923611112	MEDAL-ADR	1.0
6.432588619166666	MEDAL-ADR	1.0
6.434938930833334	MEDAL-ADR	1.0
6.435003931666667	MEDAL-ADR	1.0
6.436978460000001	MEDAL-ADR	2.0
6.438741783611111	MEDAL-ADR	1.0
6.439031580833333	MEDAL-ADR	0.0
6.4455804541666675	MEDAL-ADR	1.0
6.4479015833333335	MEDAL-ADR	1.0
6.4629161222222224	MEDAL-ADR	1.0
6.472483385833333	MEDAL-ADR	1.0
6.481393833333334	MEDAL-ADR	1.0
6.489915239722222	MEDAL-ADR	2.0
6.491232002499999	MEDAL-ADR	1.0
6.501744573055555	MEDAL-ADR	1.0
6.502801273333334	MEDAL-ADR	1.0
6.503766023611111	MEDAL-ADR	0.0
6.508018768055555	MEDAL-ADR	1.0
6.510531715	MEDAL-ADR	3.0
6.511970836944444	MEDAL-ADR	-2.0
6.519078133055555	MEDAL-ADR	1.0
6.523698398888888	MEDAL-ADR	0.0
6.524591055555556	MEDAL-ADR	1.0
6.530626803611112	MEDAL-ADR	1.0
6.535102096111112	MEDAL-ADR	1.0
6.535186069722221	MEDAL-ADR	0.0
6.536342740555556	MEDAL-ADR	2.0
6.538206072222223	MEDAL-ADR	2.0
6.539632440555555	MEDAL-ADR	1.0
6.541601483611111	MEDAL-ADR	2.0
6.543381930555555	MEDAL-ADR	1.0
6.549973824166667	MEDAL-ADR	1.0
6.550450661944445	MEDAL-ADR	0.0
6.557827150555555	MEDAL-ADR	1.0
6.569379533888889	MEDAL-ADR	1.0
6.571819344722223	MEDAL-ADR	0.0
6.578303534722223	MEDAL-ADR	1.0
6.579240976388888	MEDAL-ADR	1.0
6.579619271944446	MEDAL-ADR	2.0
6.582633255277778	MEDAL-ADR	2.0
6.587039244166666	MEDAL-ADR	1.0
6.589304887777778	MEDAL-ADR	2.0
6.591641349166666	MEDAL-ADR	2.0
6.598722518611111	MEDAL-ADR	2.0
6.600212989444445	MEDAL-ADR	1.0
6.604386940277778	MEDAL-ADR	1.0
6.6216293691666674	MEDAL-ADR	1.0
6.625167845000001	MEDAL-ADR	1.0
6.627321168611112	MEDAL-ADR	1.0
6.628292225277777	MEDAL-ADR	0.0
6.628818154444445	MEDAL-ADR	0.0
6.628973816666667	MEDAL-ADR	1.0
6.638838326666667	MEDAL-ADR	1.0
6.640147927777778	MEDAL-ADR	2.0
6.645650266666667	MEDAL-ADR	1.0
6.654397727777778	MEDAL-ADR	0.0
6.656685209444444	MEDAL-ADR	1.0
6.658869866388889	MEDAL-ADR	1.0
6.667091210833333	MEDAL-ADR	1.0
6.672872245277778	MEDAL-ADR	0.0
6.672873696388889	MEDAL-ADR	1.0
6.6807534175	MEDAL-ADR	1.0
6.683015640555555	MEDAL-ADR	2.0
6.688788122777778	MEDAL-ADR	1.0
6.699615599166666	MEDAL-ADR	2.0
6.701326248611111	MEDAL-ADR	1.0
6.705245970277778	MEDAL-ADR	0.0
6.711082430833333	MEDAL-ADR	1.0
6.712472836666667	MEDAL-ADR	0.0
6.721509185555555	MEDAL-ADR	1.0
6.728402128888889	MEDAL-ADR	-2.0
6.728671757777778	MEDAL-ADR	1.0
6.73545723138889	MEDAL-ADR	1.0
6.737347162777779	MEDAL-ADR	2.0
6.740506457222223	MEDAL-ADR	2.0
6.740615916944445	MEDAL-ADR	0.0
6.746293494722222	MEDAL-ADR	0.0
6.753053098611111	MEDAL-ADR	1.0
6.758311085	MEDAL-ADR	1.0
6.760679909166666	MEDAL-ADR	1.0
6.776391622499999	MEDAL-ADR	1.0
6.77877720638889	MEDAL-ADR	1.0
6.7869543158333325	MEDAL-ADR	-1.0
6.794208579444445	MEDAL-ADR	0.0
6.794259751944444	MEDAL-ADR	1.0
6.795804211666667	MEDAL-ADR	1.0
6.798554905555556	MEDAL-ADR	1.0
6.801844917222223	MEDAL-ADR	4.0
6.802727260833334	MEDAL-ADR	-1.0
6.813084021388889	MEDAL-ADR	1.0
6.826343411666667	MEDAL-ADR	1.0
6.846436687222222	MEDAL-ADR	1.0
6.846759083888888	MEDAL-ADR	1.0
6.8495474000000005	MEDAL-ADR	1.0
6.861776502222223	MEDAL-ADR	1.0
6.865380159444444	MEDAL-ADR	0.0
6.8683599775	MEDAL-ADR	1.0
6.873289596388889	MEDAL-ADR	2.0
6.8795562175	MEDAL-ADR	0.0
6.886941158888889	MEDAL-ADR	1.0
6.891452119444446	MEDAL-ADR	1.0
6.8950270325	MEDAL-ADR	1.0
6.895374924722223	MEDAL-ADR	2.0
6.909532315277778	MEDAL-ADR	1.0
6.909957441666666	MEDAL-ADR	0.0
6.9114271191666665	MEDAL-ADR	2.0
6.914752451111111	MEDAL-ADR	1.0
6.9216414127777774	MEDAL-ADR	1.0
6.924176092777777	MEDAL-ADR	2.0
6.9280894688888885	MEDAL-ADR	1.0
6.931260521111111	MEDAL-ADR	2.0
6.934732967777777	MEDAL-ADR	1.0
6.9356270375	MEDAL-ADR	-1.0
6.9359549325	MEDAL-ADR	2.0
6.936625243333334	MEDAL-ADR	-1.0
6.9497782658333325	MEDAL-ADR	2.0
6.953046003055555	MEDAL-ADR	1.0
6.953835643888889	MEDAL-ADR	0.0
6.966229256388888	MEDAL-ADR	1.0
6.966480718055555	MEDAL-ADR	1.0
6.96908916	MEDAL-ADR	1.0
6.969365321388889	MEDAL-ADR	0.0
6.972022278888889	MEDAL-ADR	1.0
6.973403127222222	MEDAL-ADR	1.0
6.976816865833333	MEDAL-ADR	1.0
6.976932866666667	MEDAL-ADR	1.0
6.979011209444445	MEDAL-ADR	1.0
6.984496238888889	MEDAL-ADR	2.0
6.984731735555555	MEDAL-ADR	0.0
6.984758317777778	MEDAL-ADR	1.0
7.003240092777777	MEDAL-ADR	0.0
7.003511108055556	MEDAL-ADR	0.0
7.006230122777778	MEDAL-ADR	1.0
7.0090046425	MEDAL-ADR	1.0
7.011890867222221	MEDAL-ADR	2.0
7.0163785175	MEDAL-ADR	1.0
7.029373813055556	MEDAL-ADR	1.0
7.034606226666667	MEDAL-ADR	0.0
7.037680681666667	MEDAL-ADR	1.0
7.042947741944444	MEDAL-ADR	1.0
7.043335743611111	MEDAL-ADR	0.0
7.0434602761111105	MEDAL-ADR	1.0
7.051350826944445	MEDAL-ADR	2.0
7.0513983875	MEDAL-ADR	0.0
7.054951367777778	MEDAL-ADR	0.0
7.069152625833334	MEDAL-ADR	0.0
7.070923770833333	MEDAL-ADR	0.0
7.071629507222222	MEDAL-ADR	1.0
7.074224773888889	MEDAL-ADR	1.0
7.0811034233333325	MEDAL-ADR	1.0
7.084574671666667	MEDAL-ADR	1.0
7.086037462777778	MEDAL-ADR	1.0
7.088813835277778	MEDAL-ADR	0.0
7.108122609444445	MEDAL-ADR	-2.0
7.110355699166666	MEDAL-ADR	1.0
7.111941604444444	MEDAL-ADR	0.0
7.114767919444445	MEDAL-ADR	1.0
7.115771719444444	MEDAL-ADR	0.0
7.1185088441666675	MEDAL-ADR	1.0
7.128620095833333	MEDAL-ADR	0.0
7.132051076944445	MEDAL-ADR	3.0
7.133860497222222	MEDAL-ADR	2.0
7.144199921944444	MEDAL-ADR	1.0
7.151907751666667	MEDAL-ADR	2.0
7.153954493888889	MEDAL-ADR	1.0
7.1771533369444445	MEDAL-ADR	2.0
7.179538500277777	MEDAL-ADR	1.0
7.180966464444444	MEDAL-ADR	0.0
7.187082513055556	MEDAL-ADR	0.0
7.194207038888889	MEDAL-ADR	2.0
7.200851893333333	MEDAL-ADR	1.0
7.202606150555555	MEDAL-ADR	1.0
7.212675851666666	MEDAL-ADR	1.0
7.213826313888889	MEDAL-ADR	2.0
7.219509624722223	MEDAL-ADR	1.0
7.222396279444444	MEDAL-ADR	1.0
7.224542603333334	MEDAL-ADR	1.0
7.230788482222222	MEDAL-ADR	1.0
7.232434145555556	MEDAL-ADR	0.0
7.236958452222222	MEDAL-ADR	2.0
7.237125795833333	MEDAL-ADR	0.0
7.240628064166667	MEDAL-ADR	2.0
7.240798722222222	MEDAL-ADR	0.0
7.246177504444445	MEDAL-ADR	0.0
7.249495635833333	MEDAL-ADR	3.0
7.256834371944445	MEDAL-ADR	1.0
7.265245660555555	MEDAL-ADR	2.0
7.2667777522222226	MEDAL-ADR	1.0
7.268534602777778	MEDAL-ADR	1.0
7.271859060555556	MEDAL-ADR	0.0
7.272312908333333	MEDAL-ADR	1.0
7.275016146388889	MEDAL-ADR	-2.0
7.2759597125	MEDAL-ADR	-1.0
7.277132811388889	MEDAL-ADR	0.0
7.280249878055555	MEDAL-ADR	2.0
7.2857113125	MEDAL-ADR	1.0
7.2868367325	MEDAL-ADR	-1.0
7.289019560277778	MEDAL-ADR	0.0
7.292018508888889	MEDAL-ADR	1.0
7.294019924722222	MEDAL-ADR	1.0
[truncated: 130,277 more rows]
