# Supplementary material for: Learning few-shot imitation as cultural transmission
Source: Nat Commun. 2023 Nov 28;14:7536. doi: 10.1038/s41467-023-42875-2 (PMC10684502; doi:10.1038/s41467-023-42875-2)
Supplement: Supplementary file 36 — Source Data [file 41467_2023_42875_MOESM36_ESM.zip › Source Data/5a.csv]

Number of trials since expert dropped out	MEAL	MEDAL-ADR	Expert score
0	10.59166667	11.06666667	11.30833333
1	0.6666666667	8.158333333
2	-0.1916666667	7.108333333
3	-0.3916666667	5.116666667
4	-0.1	3.941666667
5	-0.09166666667	3.166666667
6	-0.025	2.541666667
7	-0.1833333333	0.7083333333
8	-0.1666666667	0.15
9	0.008333333333	-0.05
