# Supplementary material for: Learning few-shot imitation as cultural transmission
Source: Nat Commun. 2023 Nov 28;14:7536. doi: 10.1038/s41467-023-42875-2 (PMC10684502; doi:10.1038/s41467-023-42875-2)
Supplement: Supplementary file 36 — Source Data [file 41467_2023_42875_MOESM36_ESM.zip › Source Data/3b (left).csv]

Training time (hours)	label	avatar_score
0.0	MEDAL	0.0
0.0	MEDAL	1.0
0.0	MEDAL	0.0
0.0	MEDAL	2.0
0.0	MEDAL	1.0
0.0	MEDAL	2.0
0.0	MEDAL	1.0
0.0	MEDAL	1.0
0.0	MEDAL	1.0
0.0	MEDAL	0.0
0.0028413016666666664	MEDAL	1.0
0.014413190833333334	MEDAL	1.0
0.018523156666666665	MEDAL	1.0
0.021572299444444446	MEDAL	0.0
0.026898294722222223	MEDAL	0.0
0.030207054999999997	MEDAL	1.0
0.03407097611111111	MEDAL	1.0
0.034686633333333335	MEDAL	1.0
0.03644655138888889	MEDAL	1.0
0.036523704166666664	MEDAL	1.0
0.042315769999999996	MEDAL	1.0
0.04555761333333333	MEDAL	1.0
0.04586776222222222	MEDAL	-1.0
0.04891561638888888	MEDAL	0.0
0.04917243611111111	MEDAL	1.0
0.05546023888888889	MEDAL	0.0
0.06713529277777777	MEDAL	1.0
0.07035656083333333	MEDAL	1.0
0.07183591444444444	MEDAL	2.0
0.07844003277777777	MEDAL	0.0
0.0801136936111111	MEDAL	-1.0
0.0811998075	MEDAL	2.0
0.08183069333333332	MEDAL	1.0
0.08246513666666666	MEDAL	2.0
0.09760942027777778	MEDAL	0.0
0.09954683083333334	MEDAL	1.0
0.09963288305555555	MEDAL	1.0
0.10495082527777777	MEDAL	1.0
0.10948581583333333	MEDAL	1.0
0.11304835166666667	MEDAL	0.0
0.11380040861111111	MEDAL	1.0
0.11421820388888888	MEDAL	1.0
0.11850547305555556	MEDAL	0.0
0.11994462333333332	MEDAL	1.0
0.12091889861111112	MEDAL	1.0
0.12130759138888889	MEDAL	1.0
0.1226555475	MEDAL	1.0
0.12300804	MEDAL	0.0
0.12591209361111114	MEDAL	1.0
0.1285704875	MEDAL	1.0
0.1341290986111111	MEDAL	1.0
0.13809841972222223	MEDAL	1.0
0.13813905833333334	MEDAL	1.0
0.13828139861111113	MEDAL	1.0
0.13854969916666665	MEDAL	1.0
0.14382653083333335	MEDAL	1.0
0.1570426936111111	MEDAL	1.0
0.15708853694444444	MEDAL	0.0
0.15861347972222223	MEDAL	1.0
0.16344345222222223	MEDAL	1.0
0.16820376638888887	MEDAL	1.0
0.16962234527777778	MEDAL	1.0
0.17176279055555554	MEDAL	0.0
0.18423830777777778	MEDAL	1.0
0.1848141786111111	MEDAL	1.0
0.1893710497222222	MEDAL	2.0
0.1934592188888889	MEDAL	1.0
0.19517028805555553	MEDAL	0.0
0.19690636861111113	MEDAL	1.0
0.19928738361111112	MEDAL	2.0
0.19982824388888887	MEDAL	1.0
0.20771438555555558	MEDAL	2.0
0.21445126861111113	MEDAL	1.0
0.22411915055555556	MEDAL	1.0
0.22480929777777778	MEDAL	0.0
0.22925026277777777	MEDAL	1.0
0.230085805	MEDAL	-1.0
0.2303650027777778	MEDAL	1.0
0.231744665	MEDAL	1.0
0.23837536916666666	MEDAL	0.0
0.24191565666666665	MEDAL	1.0
0.244099975	MEDAL	1.0
0.2496884963888889	MEDAL	0.0
0.25112079388888886	MEDAL	2.0
0.2526954775	MEDAL	1.0
0.2575965186111111	MEDAL	1.0
0.26072414944444444	MEDAL	-1.0
0.2675541108333333	MEDAL	1.0
0.2744000588888889	MEDAL	2.0
0.27531727166666664	MEDAL	1.0
0.2817377352777778	MEDAL	0.0
0.2830740013888889	MEDAL	1.0
0.2934451738888889	MEDAL	2.0
0.2939304386111111	MEDAL	1.0
0.2975240925	MEDAL	1.0
0.29892203638888887	MEDAL	-1.0
0.29917187944444446	MEDAL	1.0
0.30264450694444445	MEDAL	0.0
0.30504302749999995	MEDAL	0.0
0.3137913275	MEDAL	1.0
0.31703111055555555	MEDAL	2.0
0.31775773305555555	MEDAL	1.0
0.3205665363888889	MEDAL	1.0
0.3293760402777777	MEDAL	1.0
0.33425464388888887	MEDAL	-1.0
0.3452221747222222	MEDAL	0.0
0.3471942725	MEDAL	0.0
0.3529728805555556	MEDAL	0.0
0.35401548638888886	MEDAL	0.0
0.3604233466666667	MEDAL	1.0
0.3618160633333333	MEDAL	1.0
0.36766296888888894	MEDAL	1.0
0.36927443527777776	MEDAL	0.0
0.37226573277777775	MEDAL	0.0
0.3777663711111111	MEDAL	1.0
0.38738985333333337	MEDAL	0.0
0.3917723436111111	MEDAL	1.0
0.3925600055555556	MEDAL	0.0
0.39277311555555555	MEDAL	0.0
0.41383188611111105	MEDAL	1.0
0.4148723525	MEDAL	1.0
0.42691309944444444	MEDAL	2.0
0.4274037141666667	MEDAL	1.0
0.4275497394444444	MEDAL	1.0
0.42961457333333336	MEDAL	2.0
0.43727308972222223	MEDAL	1.0
0.4399200322222222	MEDAL	0.0
0.44637517722222225	MEDAL	1.0
0.4469423397222222	MEDAL	-1.0
0.4475311977777778	MEDAL	1.0
0.4500862508333333	MEDAL	1.0
0.45227543166666667	MEDAL	1.0
0.45275777944444445	MEDAL	1.0
0.4544375152777778	MEDAL	1.0
0.4544759480555556	MEDAL	0.0
0.4600602733333333	MEDAL	1.0
0.4632181841666666	MEDAL	0.0
0.46555729611111113	MEDAL	1.0
0.47717804055555557	MEDAL	1.0
0.47732234833333326	MEDAL	1.0
0.47733450527777777	MEDAL	1.0
0.4781023208333333	MEDAL	1.0
0.48263939222222224	MEDAL	1.0
0.4845779941666667	MEDAL	2.0
0.4852825811111111	MEDAL	0.0
0.48880281194444447	MEDAL	1.0
0.4927111686111111	MEDAL	1.0
0.4927329958333333	MEDAL	0.0
0.4947432077777778	MEDAL	1.0
0.49828531638888884	MEDAL	1.0
0.5009867161111111	MEDAL	1.0
0.5022639005555555	MEDAL	0.0
0.5041506344444444	MEDAL	1.0
0.5047297922222223	MEDAL	1.0
0.5050192572222223	MEDAL	-1.0
0.5083727575	MEDAL	1.0
0.5102234883333333	MEDAL	0.0
0.5117713797222222	MEDAL	2.0
0.5120861516666667	MEDAL	1.0
0.5128855686111111	MEDAL	1.0
0.5168184897222222	MEDAL	0.0
0.520633025	MEDAL	1.0
0.5240492800000001	MEDAL	1.0
0.5319116775	MEDAL	1.0
0.5329138163888889	MEDAL	1.0
0.5376826925000001	MEDAL	-1.0
0.5453284152777778	MEDAL	-1.0
0.5455130613888889	MEDAL	-1.0
0.5479126544444444	MEDAL	1.0
0.5495667966666667	MEDAL	2.0
0.5499760902777777	MEDAL	1.0
0.5513469741666667	MEDAL	0.0
0.5534761344444444	MEDAL	1.0
0.5552479613888889	MEDAL	2.0
0.5590703025	MEDAL	2.0
0.565336638611111	MEDAL	2.0
0.5790782458333333	MEDAL	0.0
0.5810616922222223	MEDAL	0.0
0.5834246713888889	MEDAL	1.0
0.5860797055555554	MEDAL	0.0
0.5986077347222223	MEDAL	1.0
0.6041239413888888	MEDAL	1.0
0.6079828605555556	MEDAL	1.0
0.6107363358333334	MEDAL	1.0
0.6136712608333333	MEDAL	-2.0
0.6274101655555555	MEDAL	0.0
0.6309863777777778	MEDAL	1.0
0.6445512155555555	MEDAL	1.0
0.6461639394444444	MEDAL	0.0
0.6520235258333333	MEDAL	2.0
0.655301761111111	MEDAL	1.0
0.6568847652777777	MEDAL	-1.0
0.6588215630555555	MEDAL	0.0
0.6625200752777778	MEDAL	1.0
0.6643852686111111	MEDAL	1.0
0.6682198283333334	MEDAL	1.0
0.6684074516666667	MEDAL	1.0
0.6714721736111111	MEDAL	-1.0
0.6748193452777778	MEDAL	0.0
0.6768584177777779	MEDAL	-1.0
0.6796262288888889	MEDAL	-1.0
0.6839618383333333	MEDAL	2.0
0.6848215808333333	MEDAL	0.0
0.6867197800000001	MEDAL	-1.0
0.6897480469444444	MEDAL	-1.0
0.69012713	MEDAL	0.0
0.6968902513888888	MEDAL	1.0
0.6975587	MEDAL	0.0
0.6998222102777778	MEDAL	1.0
0.7017760825	MEDAL	0.0
0.7028124969444445	MEDAL	0.0
0.7028670911111111	MEDAL	0.0
0.7035141883333332	MEDAL	0.0
0.7084182769444445	MEDAL	1.0
0.7141359105555556	MEDAL	1.0
0.7142162658333333	MEDAL	0.0
0.7157385419444444	MEDAL	1.0
0.7189551974999999	MEDAL	1.0
0.7218467480555557	MEDAL	1.0
0.7255696038888889	MEDAL	-1.0
0.7267082850000001	MEDAL	-1.0
0.7360486086111112	MEDAL	2.0
0.7386115488888889	MEDAL	1.0
0.7389633877777778	MEDAL	1.0
0.7453431536111111	MEDAL	1.0
0.74893654	MEDAL	1.0
0.7686229225	MEDAL	0.0
0.7706518836111111	MEDAL	1.0
0.7729417913888887	MEDAL	1.0
0.7736502416666667	MEDAL	1.0
0.7740202583333333	MEDAL	1.0
0.7752430163888888	MEDAL	-3.0
0.7901997052777777	MEDAL	2.0
0.7918520633333334	MEDAL	1.0
0.7940092663888889	MEDAL	-2.0
0.7966901113888889	MEDAL	-2.0
0.8018569791666667	MEDAL	2.0
0.8025818883333333	MEDAL	1.0
0.8052464022222222	MEDAL	0.0
0.8103101972222222	MEDAL	1.0
0.8113308211111111	MEDAL	1.0
0.8118024808333334	MEDAL	1.0
0.8124938138888889	MEDAL	1.0
0.8129763633333333	MEDAL	1.0
0.8139045675	MEDAL	0.0
0.8181994133333333	MEDAL	1.0
0.8197705425	MEDAL	0.0
0.8220517113888889	MEDAL	0.0
0.829353018888889	MEDAL	1.0
0.8323493380555556	MEDAL	0.0
0.8326777566666668	MEDAL	1.0
0.8328225027777777	MEDAL	0.0
0.8336900661111112	MEDAL	-2.0
0.8342389155555555	MEDAL	1.0
0.8385781161111111	MEDAL	1.0
0.8460766788888888	MEDAL	1.0
0.8499573361111111	MEDAL	0.0
0.8534418413888889	MEDAL	0.0
0.8556720166666667	MEDAL	0.0
0.8587327075	MEDAL	1.0
0.8611129208333334	MEDAL	-1.0
0.8639461633333333	MEDAL	1.0
0.8684502063888889	MEDAL	0.0
0.8694133494444445	MEDAL	1.0
0.8726357086111112	MEDAL	1.0
0.8734094550000001	MEDAL	1.0
0.8740270711111111	MEDAL	1.0
0.8756479825000001	MEDAL	0.0
0.8778651733333334	MEDAL	-2.0
0.8804410672222222	MEDAL	2.0
0.8822844155555555	MEDAL	2.0
0.8835392069444444	MEDAL	1.0
0.8920166194444444	MEDAL	-3.0
0.8929191519444444	MEDAL	1.0
0.8942249594444446	MEDAL	0.0
0.9002018763888889	MEDAL	-1.0
0.9025786761111111	MEDAL	0.0
0.9031389966666666	MEDAL	2.0
0.9032474341666668	MEDAL	2.0
0.9060272952777778	MEDAL	1.0
0.9065810183333334	MEDAL	1.0
0.9143902022222222	MEDAL	1.0
0.9155218805555555	MEDAL	1.0
0.91714251	MEDAL	2.0
0.9263626636111112	MEDAL	0.0
0.9453882341666666	MEDAL	-1.0
0.9462231530555555	MEDAL	1.0
0.9462449819444444	MEDAL	1.0
0.9493475341666666	MEDAL	2.0
0.9578923188888889	MEDAL	1.0
0.9585579688888889	MEDAL	1.0
0.9686407236111111	MEDAL	0.0
0.9717801283333334	MEDAL	2.0
0.9729503797222223	MEDAL	0.0
0.9768607677777779	MEDAL	1.0
0.9775435144444445	MEDAL	1.0
0.9800755497222223	MEDAL	1.0
0.9818430908333333	MEDAL	-2.0
0.9831013194444443	MEDAL	-1.0
0.9896463391666668	MEDAL	0.0
0.9936892855555555	MEDAL	-2.0
0.9974053208333333	MEDAL	1.0
1.0009845213888888	MEDAL	0.0
1.013639248611111	MEDAL	2.0
1.0147991555555556	MEDAL	-3.0
1.022764646111111	MEDAL	1.0
1.0270272263888889	MEDAL	0.0
1.0311049052777779	MEDAL	2.0
1.0398540852777778	MEDAL	-1.0
1.0421159180555555	MEDAL	1.0
1.0466774483333332	MEDAL	-1.0
1.050243655	MEDAL	0.0
1.0525608716666666	MEDAL	3.0
1.0590098252777778	MEDAL	-3.0
1.0613137963888888	MEDAL	0.0
1.0615386405555556	MEDAL	1.0
1.0620998144444445	MEDAL	-1.0
1.0635564805555555	MEDAL	1.0
1.0682476533333334	MEDAL	1.0
1.0687932183333333	MEDAL	2.0
1.0759432325	MEDAL	-2.0
1.0783431966666666	MEDAL	1.0
1.084390193611111	MEDAL	0.0
1.0869341822222223	MEDAL	1.0
1.0996019063888889	MEDAL	1.0
1.10142137	MEDAL	1.0
1.1030227580555556	MEDAL	1.0
1.110594104722222	MEDAL	1.0
1.1176151433333332	MEDAL	1.0
1.1212228797222221	MEDAL	1.0
1.1228224336111112	MEDAL	1.0
1.1305903080555555	MEDAL	1.0
1.1309696552777777	MEDAL	0.0
1.133323567777778	MEDAL	1.0
1.1406553533333332	MEDAL	1.0
1.1479605083333333	MEDAL	1.0
1.1512998033333333	MEDAL	3.0
1.1638375344444443	MEDAL	2.0
1.1716254869444442	MEDAL	0.0
1.1757641300000001	MEDAL	1.0
1.176712803888889	MEDAL	1.0
1.1767770680555556	MEDAL	1.0
1.178253875	MEDAL	-1.0
1.182544366388889	MEDAL	2.0
1.1885316419444443	MEDAL	-2.0
1.1897126380555556	MEDAL	2.0
1.1967467902777777	MEDAL	0.0
1.2017518827777778	MEDAL	1.0
1.2046478947222221	MEDAL	-1.0
1.2237507119444444	MEDAL	1.0
1.2274703691666669	MEDAL	2.0
1.2331924691666667	MEDAL	1.0
1.2423685394444446	MEDAL	0.0
1.2543636819444444	MEDAL	1.0
1.2559994311111111	MEDAL	2.0
1.2563819883333334	MEDAL	1.0
1.2633551491666668	MEDAL	0.0
1.2695403702777779	MEDAL	-1.0
1.2697643022222223	MEDAL	0.0
1.2732963652777776	MEDAL	1.0
1.2747946205555558	MEDAL	1.0
1.278328881111111	MEDAL	-2.0
1.2873586061111113	MEDAL	1.0
1.2902252908333334	MEDAL	1.0
1.291911865	MEDAL	1.0
1.2936402791666668	MEDAL	3.0
1.2947734813888887	MEDAL	2.0
1.296769163888889	MEDAL	1.0
1.297651458611111	MEDAL	2.0
1.303619536388889	MEDAL	1.0
1.3052287452777778	MEDAL	1.0
1.307906888888889	MEDAL	-1.0
1.313470006111111	MEDAL	1.0
1.3149180005555556	MEDAL	-1.0
1.3159135938888888	MEDAL	-1.0
1.3249569569444444	MEDAL	1.0
1.3266643136111111	MEDAL	1.0
1.329949313888889	MEDAL	2.0
1.3306175380555556	MEDAL	1.0
1.3318767580555557	MEDAL	1.0
1.3323463936111113	MEDAL	-1.0
1.3379048130555555	MEDAL	2.0
1.3441946447222222	MEDAL	1.0
1.3451400877777777	MEDAL	1.0
1.3455116175	MEDAL	1.0
1.3460348738888888	MEDAL	1.0
1.3524653388888888	MEDAL	0.0
1.3542379875000001	MEDAL	-1.0
1.3581353766666666	MEDAL	0.0
1.3582619888888887	MEDAL	2.0
1.3664607077777775	MEDAL	0.0
1.3700515605555557	MEDAL	-2.0
1.38230706	MEDAL	1.0
1.3965002069444445	MEDAL	1.0
1.3996571330555556	MEDAL	1.0
1.3998531877777778	MEDAL	0.0
1.4015041708333333	MEDAL	1.0
1.401849107777778	MEDAL	-1.0
1.4036234966666667	MEDAL	2.0
1.4174515891666668	MEDAL	0.0
1.4194615594444444	MEDAL	1.0
1.4229421372222222	MEDAL	1.0
1.4295186808333333	MEDAL	-1.0
1.4308300905555555	MEDAL	2.0
1.4336970430555556	MEDAL	-2.0
1.4398337527777776	MEDAL	1.0
1.4457682191666665	MEDAL	1.0
1.445954377777778	MEDAL	1.0
1.448122713611111	MEDAL	2.0
1.448336451111111	MEDAL	2.0
1.4512411925	MEDAL	1.0
1.4525994202777777	MEDAL	-1.0
1.4555904283333334	MEDAL	1.0
1.4666780283333334	MEDAL	1.0
1.468311865	MEDAL	0.0
1.4694244861111112	MEDAL	1.0
1.4726570930555556	MEDAL	1.0
1.4741402516666666	MEDAL	2.0
1.4770199775	MEDAL	2.0
1.4809654469444444	MEDAL	0.0
1.4812529616666665	MEDAL	2.0
1.483660051111111	MEDAL	0.0
1.4843577900000002	MEDAL	0.0
1.4905475794444445	MEDAL	2.0
1.491818168611111	MEDAL	-1.0
1.4953558122222221	MEDAL	-2.0
1.4981181791666667	MEDAL	1.0
1.5017518827777778	MEDAL	-1.0
1.5035531702777776	MEDAL	0.0
1.5038475352777778	MEDAL	3.0
1.5065220341666667	MEDAL	1.0
1.5141529669444445	MEDAL	0.0
1.5156892819444443	MEDAL	1.0
1.5164067866666668	MEDAL	0.0
1.5214249772222221	MEDAL	1.0
1.5305498722222224	MEDAL	1.0
1.5374990133333335	MEDAL	1.0
1.5388732630555557	MEDAL	-2.0
1.5389781194444443	MEDAL	0.0
1.5454216577777777	MEDAL	2.0
1.547388288888889	MEDAL	-2.0
1.547548369722222	MEDAL	2.0
1.5489423630555554	MEDAL	-3.0
1.5629467752777777	MEDAL	1.0
1.5653872302777778	MEDAL	1.0
1.573732656388889	MEDAL	0.0
1.5780441416666666	MEDAL	2.0
1.5863455263888888	MEDAL	2.0
1.5903962475	MEDAL	0.0
1.5910675430555554	MEDAL	-3.0
1.591250879722222	MEDAL	0.0
1.5924815938888888	MEDAL	0.0
1.5955291152777777	MEDAL	1.0
1.6034054433333333	MEDAL	2.0
1.6044097311111112	MEDAL	-2.0
1.6120334783333334	MEDAL	1.0
1.612139238611111	MEDAL	-1.0
1.6165441877777775	MEDAL	1.0
1.6182690680555554	MEDAL	0.0
1.632111435	MEDAL	1.0
1.6338370113888887	MEDAL	-2.0
1.638391383611111	MEDAL	-1.0
1.6420206983333332	MEDAL	1.0
1.6470773569444443	MEDAL	1.0
1.6500192666666669	MEDAL	-1.0
1.6524359269444444	MEDAL	0.0
1.6573122716666666	MEDAL	-2.0
1.6602716975	MEDAL	1.0
1.6645284505555553	MEDAL	1.0
1.6682987580555555	MEDAL	-2.0
1.673039673611111	MEDAL	2.0
1.6778796369444444	MEDAL	-1.0
1.681172615	MEDAL	2.0
1.6832371699999997	MEDAL	2.0
1.6838811111111112	MEDAL	2.0
1.6840769761111112	MEDAL	2.0
1.6866334077777776	MEDAL	1.0
1.6888536222222224	MEDAL	0.0
1.6906363252777779	MEDAL	2.0
1.6920498216666668	MEDAL	-2.0
1.6947912405555556	MEDAL	0.0
1.6956409261111112	MEDAL	-1.0
1.7039535108333332	MEDAL	2.0
1.7050132358333334	MEDAL	-1.0
1.7055629747222223	MEDAL	2.0
1.7070394402777778	MEDAL	0.0
1.708672708611111	MEDAL	-1.0
1.711789371666667	MEDAL	1.0
1.7271494538888887	MEDAL	0.0
1.7316906230555555	MEDAL	1.0
1.7350887077777777	MEDAL	1.0
1.7359356697222224	MEDAL	3.0
1.7409741608333331	MEDAL	1.0
1.7425020875000001	MEDAL	2.0
1.7445698452777778	MEDAL	-1.0
1.747542128611111	MEDAL	3.0
1.7521942516666666	MEDAL	-1.0
1.752219993888889	MEDAL	0.0
1.7536341677777778	MEDAL	0.0
1.7620153422222224	MEDAL	1.0
1.7666956119444446	MEDAL	2.0
1.7761843644444444	MEDAL	1.0
1.7780792405555557	MEDAL	1.0
1.778443861388889	MEDAL	0.0
1.7795234119444445	MEDAL	0.0
1.7802066122222222	MEDAL	-1.0
1.7831097125	MEDAL	-1.0
1.7836613672222221	MEDAL	3.0
1.7853743991666668	MEDAL	1.0
1.7878739322222221	MEDAL	1.0
1.7898447202777779	MEDAL	-3.0
1.7934088544444444	MEDAL	1.0
1.7935150938888889	MEDAL	1.0
1.7961849897222222	MEDAL	0.0
1.8004720063888888	MEDAL	0.0
1.809515452222222	MEDAL	0.0
1.811529301111111	MEDAL	1.0
1.8152352327777779	MEDAL	2.0
1.824454534722222	MEDAL	-1.0
1.8269962747222221	MEDAL	-1.0
1.8352630008333333	MEDAL	3.0
1.8390898733333334	MEDAL	1.0
1.839447463611111	MEDAL	-3.0
1.8546607252777778	MEDAL	-2.0
1.8602781683333334	MEDAL	0.0
1.8607711891666667	MEDAL	1.0
1.8836597188888888	MEDAL	1.0
1.8838966369444445	MEDAL	1.0
1.8904673177777778	MEDAL	1.0
1.8923403844444444	MEDAL	0.0
1.8937714911111112	MEDAL	2.0
1.8998538358333334	MEDAL	1.0
1.9008703458333334	MEDAL	-1.0
1.9009183241666667	MEDAL	-1.0
1.9016390791666666	MEDAL	2.0
1.9021624538888888	MEDAL	3.0
1.9052570183333335	MEDAL	-2.0
1.913290255	MEDAL	1.0
1.9147388830555554	MEDAL	1.0
1.920064905	MEDAL	0.0
1.9206351341666665	MEDAL	1.0
1.9218995591666668	MEDAL	1.0
1.9296783991666666	MEDAL	0.0
1.9297803775	MEDAL	0.0
1.930753963611111	MEDAL	1.0
1.9362864319444446	MEDAL	1.0
1.9420051586111111	MEDAL	0.0
1.949768583611111	MEDAL	0.0
1.9531898244444443	MEDAL	-1.0
1.9606148863888888	MEDAL	3.0
1.9752831841666665	MEDAL	2.0
1.9865499666666666	MEDAL	-4.0
1.988528925	MEDAL	-1.0
2.0009354983333334	MEDAL	1.0
2.001596466388889	MEDAL	0.0
2.0068244938888893	MEDAL	-1.0
2.0086675611111113	MEDAL	0.0
2.0275178691666667	MEDAL	-1.0
2.0345333658333336	MEDAL	2.0
2.0351658847222223	MEDAL	1.0
2.0365612752777777	MEDAL	1.0
2.0415995555555555	MEDAL	0.0
2.042309959166667	MEDAL	2.0
2.0447191399999998	MEDAL	-2.0
2.05642369	MEDAL	2.0
2.0589930936111114	MEDAL	0.0
2.0595646719444445	MEDAL	0.0
2.0599022930555555	MEDAL	2.0
2.0663224552777777	MEDAL	0.0
2.0703382125	MEDAL	0.0
2.0712129469444442	MEDAL	0.0
2.0717996830555556	MEDAL	-1.0
2.071854155	MEDAL	1.0
2.07236665	MEDAL	0.0
2.074410221388889	MEDAL	-1.0
2.076516665277778	MEDAL	1.0
2.082833458611111	MEDAL	1.0
2.083181158888889	MEDAL	-1.0
2.0861520241666667	MEDAL	-2.0
2.0884253683333336	MEDAL	1.0
2.089289967777778	MEDAL	-1.0
2.093543339444444	MEDAL	0.0
2.096905008333333	MEDAL	2.0
2.0985243	MEDAL	1.0
2.101816495	MEDAL	1.0
2.1019875569444446	MEDAL	1.0
2.1050854708333335	MEDAL	0.0
2.1123050005555557	MEDAL	1.0
2.1123152397222222	MEDAL	2.0
2.1148871672222223	MEDAL	-1.0
2.1149729858333335	MEDAL	1.0
2.1176843069444446	MEDAL	0.0
2.1227432183333335	MEDAL	-3.0
2.1231359966666665	MEDAL	0.0
2.1260431569444447	MEDAL	0.0
2.1296012897222223	MEDAL	-1.0
2.1395447180555554	MEDAL	1.0
2.149174175833333	MEDAL	1.0
2.1524386091666665	MEDAL	2.0
2.154327234166667	MEDAL	0.0
2.1570030305555554	MEDAL	1.0
2.1635502527777777	MEDAL	0.0
2.165473090555556	MEDAL	1.0
2.165600288055556	MEDAL	1.0
2.167945138611111	MEDAL	1.0
2.168370874166667	MEDAL	1.0
2.169448907777778	MEDAL	1.0
2.170211740833333	MEDAL	1.0
2.17873391	MEDAL	1.0
2.1806965377777776	MEDAL	1.0
2.1907194980555555	MEDAL	0.0
2.200869908333333	MEDAL	2.0
2.201013441111111	MEDAL	3.0
2.206566624166667	MEDAL	2.0
2.2125306991666664	MEDAL	1.0
2.2133563541666663	MEDAL	1.0
2.2142782944444446	MEDAL	1.0
2.2164342277777775	MEDAL	1.0
2.2213325716666663	MEDAL	0.0
2.2217253180555554	MEDAL	1.0
2.2232452258333333	MEDAL	0.0
2.223800926388889	MEDAL	1.0
2.2346472952777776	MEDAL	0.0
2.236251846944444	MEDAL	0.0
2.2417176036111113	MEDAL	1.0
2.242994322222222	MEDAL	1.0
2.2432016791666665	MEDAL	-1.0
2.2483043952777777	MEDAL	1.0
2.248920232777778	MEDAL	-1.0
2.249899843888889	MEDAL	-1.0
2.256674953611111	MEDAL	2.0
2.2647038869444445	MEDAL	0.0
2.269922140555556	MEDAL	1.0
2.2788540377777777	MEDAL	1.0
2.282204420555556	MEDAL	1.0
2.286857915833333	MEDAL	-1.0
2.2926098691666668	MEDAL	2.0
2.29493478	MEDAL	2.0
2.2999411708333337	MEDAL	-1.0
2.302405907222222	MEDAL	1.0
2.3110367202777775	MEDAL	0.0
2.3141639188888887	MEDAL	2.0
2.314780996388889	MEDAL	1.0
2.3150239663888885	MEDAL	0.0
2.3204559963888887	MEDAL	-1.0
2.3217720069444443	MEDAL	-2.0
2.332201616111111	MEDAL	0.0
2.335261129722222	MEDAL	1.0
2.3408861536111107	MEDAL	1.0
2.3455138341666664	MEDAL	-1.0
2.3466745925000003	MEDAL	-1.0
2.3509118672222225	MEDAL	-3.0
2.3588225663888887	MEDAL	2.0
2.361435267222222	MEDAL	1.0
2.362220107777778	MEDAL	0.0
2.3648891633333333	MEDAL	0.0
2.365021992777778	MEDAL	0.0
2.3827153402777776	MEDAL	-2.0
2.3895542169444446	MEDAL	1.0
2.3933706547222227	MEDAL	0.0
2.401920000555555	MEDAL	1.0
2.4138193486111112	MEDAL	1.0
2.4239154066666666	MEDAL	1.0
2.4243817894444444	MEDAL	1.0
2.435988778888889	MEDAL	1.0
2.438151721388889	MEDAL	0.0
2.4435292105555555	MEDAL	1.0
2.451457811944444	MEDAL	2.0
2.458144393888889	MEDAL	1.0
2.4623503630555557	MEDAL	0.0
2.470388955277778	MEDAL	2.0
2.4717856130555558	MEDAL	1.0
2.483701324722223	MEDAL	1.0
2.4858552083333336	MEDAL	1.0
2.4943457486111114	MEDAL	-2.0
2.494853334722222	MEDAL	1.0
2.4986772688888887	MEDAL	1.0
2.501265665833333	MEDAL	2.0
2.5025087874999996	MEDAL	-2.0
2.505483745	MEDAL	-1.0
2.5093853344444446	MEDAL	-1.0
2.512434850277778	MEDAL	1.0
2.513758298888889	MEDAL	1.0
2.514619176111111	MEDAL	0.0
2.5221647333333337	MEDAL	0.0
2.522554654166667	MEDAL	0.0
2.5229208475000005	MEDAL	1.0
2.5268531325	MEDAL	1.0
2.5290215361111112	MEDAL	1.0
2.5322757447222224	MEDAL	2.0
2.5349801405555556	MEDAL	1.0
2.5400509133333333	MEDAL	1.0
2.540208848888889	MEDAL	1.0
2.5402377780555554	MEDAL	1.0
2.541723135277778	MEDAL	-1.0
2.5442062974999997	MEDAL	0.0
2.5458100388888885	MEDAL	0.0
2.5484033969444444	MEDAL	1.0
2.5516451933333335	MEDAL	1.0
2.5546403402777775	MEDAL	-1.0
2.562283879722222	MEDAL	0.0
2.5623505622222225	MEDAL	2.0
2.5627061858333335	MEDAL	1.0
2.5670347311111117	MEDAL	1.0
2.5757571555555554	MEDAL	3.0
2.5813186700000004	MEDAL	0.0
2.5876517074999996	MEDAL	-4.0
2.592646066944445	MEDAL	3.0
2.5941322980555555	MEDAL	1.0
2.6007424325	MEDAL	3.0
2.6023799325000003	MEDAL	1.0
2.6063953000000004	MEDAL	1.0
2.6156262277777773	MEDAL	0.0
2.6180589924999995	MEDAL	-3.0
2.626266133611111	MEDAL	1.0
2.6284083458333334	MEDAL	-1.0
2.634710794722222	MEDAL	-2.0
2.6432571619444447	MEDAL	1.0
2.6448283708333333	MEDAL	2.0
2.6454378061111115	MEDAL	1.0
2.6480706083333336	MEDAL	1.0
2.6496267269444447	MEDAL	1.0
2.664812074722222	MEDAL	2.0
2.6658402244444446	MEDAL	1.0
2.6669691430555553	MEDAL	0.0
2.6688255991666665	MEDAL	1.0
2.681522545555556	MEDAL	1.0
2.6819761222222223	MEDAL	-3.0
2.694627056111111	MEDAL	-1.0
2.695256115277778	MEDAL	0.0
2.7043526074999997	MEDAL	2.0
2.7051835525	MEDAL	2.0
2.705823533611111	MEDAL	2.0
2.7140207783333334	MEDAL	1.0
2.7217420675	MEDAL	2.0
2.725158646944444	MEDAL	-3.0
2.7258272386111106	MEDAL	-1.0
2.7325426902777776	MEDAL	1.0
2.7349407905555556	MEDAL	2.0
2.7354506155555556	MEDAL	1.0
2.737724698611111	MEDAL	-1.0
2.737771680833333	MEDAL	0.0
2.740145409444444	MEDAL	1.0
2.7402705849999998	MEDAL	-2.0
2.7480937019444442	MEDAL	1.0
2.752931756666667	MEDAL	1.0
2.7573786402777776	MEDAL	1.0
2.7580364455555557	MEDAL	0.0
2.7742203911111107	MEDAL	0.0
2.7773167308333333	MEDAL	2.0
2.779545756388889	MEDAL	-2.0
2.7805442658333335	MEDAL	0.0
2.785153766388889	MEDAL	1.0
2.8012394180555558	MEDAL	1.0
2.805285630277778	MEDAL	1.0
2.8079218575	MEDAL	0.0
2.810829713611111	MEDAL	1.0
2.8116022625	MEDAL	0.0
2.821677267777778	MEDAL	0.0
2.8217370327777775	MEDAL	1.0
2.827110175277778	MEDAL	0.0
2.827269976388889	MEDAL	-1.0
2.831243498611111	MEDAL	-1.0
2.833499646666667	MEDAL	0.0
2.8364152166666665	MEDAL	0.0
2.8433387558333334	MEDAL	2.0
2.845524823888889	MEDAL	1.0
2.8471028200000004	MEDAL	0.0
2.864082101111111	MEDAL	1.0
2.8652111525	MEDAL	1.0
2.8658532500000002	MEDAL	2.0
2.8691323380555556	MEDAL	2.0
2.873194555555556	MEDAL	-1.0
2.8736069077777775	MEDAL	1.0
2.873627744166667	MEDAL	1.0
2.8786045619444445	MEDAL	1.0
2.880110401111111	MEDAL	0.0
2.881851299722222	MEDAL	1.0
2.8821826763888887	MEDAL	1.0
2.888560293333333	MEDAL	-1.0
2.89552542	MEDAL	-1.0
2.899058732222222	MEDAL	0.0
2.8994094394444443	MEDAL	2.0
2.9053781069444446	MEDAL	2.0
2.9088329	MEDAL	1.0
2.912437578611111	MEDAL	1.0
2.9128776816666666	MEDAL	0.0
2.9135389047222224	MEDAL	-2.0
2.9147174208333335	MEDAL	1.0
2.9159296825000003	MEDAL	1.0
2.919121968611111	MEDAL	-3.0
2.9247570780555554	MEDAL	1.0
2.927834340277778	MEDAL	0.0
2.937677340555555	MEDAL	1.0
2.942059550555556	MEDAL	-1.0
2.949299203333333	MEDAL	-2.0
2.949473349166667	MEDAL	0.0
2.9550756394444444	MEDAL	1.0
2.9552782525000003	MEDAL	1.0
2.9682364230555556	MEDAL	0.0
2.9695421850000003	MEDAL	1.0
2.970206648611111	MEDAL	2.0
2.973505531111111	MEDAL	1.0
2.9759958686111108	MEDAL	2.0
2.977797427777778	MEDAL	1.0
2.9844849416666666	MEDAL	0.0
2.9997690936111114	MEDAL	1.0
3.0032439741666668	MEDAL	-2.0
3.0077041705555554	MEDAL	1.0
3.0132615094444444	MEDAL	0.0
3.014613101666667	MEDAL	2.0
3.0234409961111113	MEDAL	2.0
3.0267874013888885	MEDAL	0.0
3.0305188341666662	MEDAL	1.0
3.0326876875	MEDAL	1.0
3.033536253333333	MEDAL	2.0
3.036243818888889	MEDAL	-3.0
3.038259182222222	MEDAL	1.0
3.0407020458333336	MEDAL	-1.0
3.0409285319444446	MEDAL	-1.0
3.041387271111111	MEDAL	-1.0
3.0478045894444445	MEDAL	0.0
3.0488454894444446	MEDAL	2.0
3.068101030277778	MEDAL	0.0
3.079418865	MEDAL	1.0
3.083212674722222	MEDAL	0.0
3.095099261388889	MEDAL	0.0
3.1023933708333336	MEDAL	1.0
3.1051619058333335	MEDAL	1.0
3.1052441763888887	MEDAL	2.0
3.109510049722222	MEDAL	2.0
3.1103129641666665	MEDAL	1.0
3.114409391388889	MEDAL	-1.0
3.117387538888889	MEDAL	0.0
3.1182543375	MEDAL	0.0
3.122123363333334	MEDAL	1.0
3.1233763805555554	MEDAL	0.0
3.124244128055556	MEDAL	0.0
3.1286899155555554	MEDAL	2.0
3.134506419722222	MEDAL	1.0
3.134566618333333	MEDAL	1.0
3.1423397000000004	MEDAL	1.0
3.142537378888889	MEDAL	2.0
3.1495992769444445	MEDAL	1.0
3.1510994208333334	MEDAL	2.0
3.1728887625	MEDAL	0.0
3.1779006369444445	MEDAL	2.0
3.18788243	MEDAL	-3.0
3.1879722080555557	MEDAL	1.0
3.193481324722222	MEDAL	2.0
3.195197797222222	MEDAL	1.0
3.1994542427777777	MEDAL	1.0
3.2118773416666664	MEDAL	2.0
3.2129539558333335	MEDAL	-1.0
3.217945188333333	MEDAL	2.0
3.220149151111111	MEDAL	1.0
3.220340935	MEDAL	0.0
3.221525427777778	MEDAL	3.0
3.221867785277778	MEDAL	2.0
3.226808272222222	MEDAL	-2.0
3.2327836944444446	MEDAL	1.0
3.2459559025	MEDAL	2.0
3.2462174324999995	MEDAL	0.0
3.2480387144444447	MEDAL	1.0
3.249090820833333	MEDAL	2.0
3.252774606944444	MEDAL	1.0
3.2597046777777776	MEDAL	0.0
3.265556259722222	MEDAL	1.0
3.2788153891666667	MEDAL	1.0
3.279205017777778	MEDAL	-2.0
3.281269804722222	MEDAL	1.0
3.281804114166667	MEDAL	1.0
3.2824463869444442	MEDAL	0.0
3.282971485	MEDAL	2.0
3.2839587805555555	MEDAL	1.0
3.2908338391666665	MEDAL	1.0
3.2908686119444446	MEDAL	1.0
3.3003394805555555	MEDAL	-1.0
3.301624716666667	MEDAL	1.0
3.3051715311111116	MEDAL	-1.0
3.3067796444444446	MEDAL	1.0
3.308764415833333	MEDAL	1.0
3.3100485563888893	MEDAL	1.0
3.3100991277777774	MEDAL	0.0
3.3103939463888894	MEDAL	3.0
3.3122972252777783	MEDAL	1.0
3.3166341805555555	MEDAL	1.0
3.318569003888889	MEDAL	1.0
3.3220863841666666	MEDAL	2.0
3.33264492	MEDAL	1.0
3.338746464166667	MEDAL	1.0
3.339079060555555	MEDAL	1.0
3.3402215855555553	MEDAL	0.0
3.3502554425	MEDAL	0.0
3.350624347222222	MEDAL	2.0
3.350731353888889	MEDAL	-1.0
3.3508912944444447	MEDAL	3.0
3.3551672638888888	MEDAL	2.0
3.3574541555555557	MEDAL	-1.0
3.3647639997222223	MEDAL	2.0
3.3747658358333337	MEDAL	2.0
3.390244849444444	MEDAL	2.0
3.3936469622222223	MEDAL	1.0
3.3975563725	MEDAL	1.0
3.40731658	MEDAL	2.0
3.4090204675	MEDAL	0.0
3.4146528219444443	MEDAL	0.0
3.4291445972222223	MEDAL	1.0
3.4373753305555557	MEDAL	1.0
3.4443444586111114	MEDAL	0.0
3.4479969205555556	MEDAL	-1.0
3.4493215347222224	MEDAL	1.0
3.4536435627777777	MEDAL	-1.0
3.462831253888889	MEDAL	2.0
3.4630533630555558	MEDAL	1.0
3.470977174166667	MEDAL	2.0
3.471393312777778	MEDAL	0.0
3.4725984791666664	MEDAL	1.0
3.4802837730555556	MEDAL	1.0
3.482881526944445	MEDAL	-2.0
3.4845137130555557	MEDAL	1.0
3.488670279722222	MEDAL	1.0
3.4894828133333333	MEDAL	1.0
3.4938897858333333	MEDAL	1.0
3.496473838888889	MEDAL	1.0
3.4977737949999996	MEDAL	1.0
3.4984841186111106	MEDAL	1.0
3.5034433222222225	MEDAL	2.0
3.503563598611111	MEDAL	-2.0
3.5040016930555558	MEDAL	1.0
3.5049687549999997	MEDAL	3.0
3.507772309722222	MEDAL	0.0
3.5093565505555557	MEDAL	-1.0
3.513172961944444	MEDAL	-1.0
3.5134381833333332	MEDAL	2.0
3.520238004166666	MEDAL	0.0
3.529095028611111	MEDAL	1.0
3.541688609722222	MEDAL	1.0
3.5466834763888886	MEDAL	1.0
3.54819654	MEDAL	1.0
3.5557742830555554	MEDAL	0.0
3.5612678175	MEDAL	3.0
3.5619732530555557	MEDAL	-1.0
3.5638272238888886	MEDAL	2.0
3.5659746405555555	MEDAL	1.0
3.5701660527777777	MEDAL	0.0
3.5723293927777773	MEDAL	1.0
3.5741896780555553	MEDAL	1.0
3.577628736944445	MEDAL	1.0
3.5798934713888895	MEDAL	0.0
3.604614175833333	MEDAL	1.0
3.608650513888889	MEDAL	-1.0
3.6117196161111114	MEDAL	2.0
3.611819534722222	MEDAL	-1.0
3.6170021563888892	MEDAL	1.0
3.617422628333333	MEDAL	1.0
3.618267041666667	MEDAL	1.0
3.6217337711111113	MEDAL	2.0
3.627780738333333	MEDAL	2.0
3.6324500844444447	MEDAL	1.0
3.647048506111111	MEDAL	2.0
3.649095067222222	MEDAL	2.0
3.6514349950000002	MEDAL	1.0
3.651758259722222	MEDAL	2.0
3.655108997777778	MEDAL	2.0
3.656258103888889	MEDAL	1.0
3.6572788719444445	MEDAL	2.0
3.664000121388889	MEDAL	1.0
3.6684209949999995	MEDAL	3.0
3.6748435463888884	MEDAL	1.0
3.6919671891666668	MEDAL	1.0
3.7069559783333332	MEDAL	0.0
3.7079558455555555	MEDAL	2.0
3.714846890833334	MEDAL	0.0
3.7167069052777775	MEDAL	2.0
3.7191967666666668	MEDAL	3.0
3.7195836691666666	MEDAL	0.0
3.7216870122222216	MEDAL	0.0
3.7233730755555556	MEDAL	0.0
3.726447688611111	MEDAL	0.0
3.726995533333333	MEDAL	1.0
3.727774200277778	MEDAL	0.0
3.7303465975000005	MEDAL	1.0
3.7393781900000005	MEDAL	0.0
3.7449121725000003	MEDAL	1.0
3.7463994591666667	MEDAL	1.0
3.7490418658333335	MEDAL	0.0
3.750289354722222	MEDAL	-1.0
3.7573206411111113	MEDAL	0.0
3.764327143611111	MEDAL	1.0
3.77104156	MEDAL	1.0
3.771634740833333	MEDAL	2.0
3.7738837861111114	MEDAL	-2.0
3.7796563352777777	MEDAL	1.0
3.7864780849999997	MEDAL	0.0
3.7937832577777777	MEDAL	1.0
3.8016191277777778	MEDAL	0.0
3.8033295905555558	MEDAL	0.0
3.8058680002777776	MEDAL	2.0
3.808815793333333	MEDAL	1.0
3.8117839252777777	MEDAL	2.0
3.817332095277778	MEDAL	1.0
3.840292468888889	MEDAL	-1.0
3.841759595	MEDAL	1.0
3.8423170286111112	MEDAL	2.0
3.850246845277778	MEDAL	1.0
3.856762696111111	MEDAL	1.0
3.856858048888889	MEDAL	3.0
3.859976667222222	MEDAL	1.0
3.8631739805555556	MEDAL	1.0
3.8695079102777776	MEDAL	0.0
3.8736973730555553	MEDAL	1.0
3.8796932263888886	MEDAL	2.0
3.884725798888889	MEDAL	1.0
3.8849381	MEDAL	-1.0
3.887457527777778	MEDAL	0.0
3.8928665730555556	MEDAL	2.0
3.8985673605555555	MEDAL	1.0
3.907121915	MEDAL	0.0
3.9235124069444445	MEDAL	0.0
3.9265814622222224	MEDAL	2.0
3.9266610363888885	MEDAL	1.0
3.9342252625	MEDAL	1.0
3.9394509452777777	MEDAL	2.0
3.946265019722222	MEDAL	2.0
3.9497793844444447	MEDAL	1.0
3.951251817222222	MEDAL	-3.0
3.9564440441666666	MEDAL	2.0
3.976704960555556	MEDAL	-3.0
3.977991319166667	MEDAL	1.0
3.9796644166666666	MEDAL	-1.0
3.9807651391666665	MEDAL	2.0
3.983333365	MEDAL	-2.0
3.9883593041666665	MEDAL	1.0
3.9971718794444446	MEDAL	1.0
3.9973651613888888	MEDAL	3.0
4.001084926111111	MEDAL	2.0
4.001135948888889	MEDAL	-3.0
4.003093223055556	MEDAL	0.0
4.003634751111111	MEDAL	1.0
4.003843996111111	MEDAL	1.0
4.007840103611111	MEDAL	2.0
4.009424735555556	MEDAL	1.0
4.0116587119444445	MEDAL	2.0
4.019485305833333	MEDAL	-1.0
4.021709	MEDAL	0.0
4.028088549444444	MEDAL	2.0
4.0393110652777775	MEDAL	1.0
4.040144870277778	MEDAL	1.0
4.047933515833333	MEDAL	0.0
4.0500688925	MEDAL	1.0
4.056625345277777	MEDAL	1.0
4.059188143611111	MEDAL	2.0
4.068610676666667	MEDAL	1.0
4.0705351525	MEDAL	1.0
4.072991095277778	MEDAL	1.0
4.076146943055556	MEDAL	0.0
4.0778267433333335	MEDAL	0.0
4.0781053952777775	MEDAL	1.0
4.081548793055556	MEDAL	2.0
4.085090275555555	MEDAL	0.0
4.089010691111111	MEDAL	1.0
4.089814135277778	MEDAL	-3.0
4.091260706666667	MEDAL	0.0
4.0971015997222215	MEDAL	1.0
4.0979308475	MEDAL	1.0
4.098120158333334	MEDAL	-1.0
4.104615935277778	MEDAL	1.0
4.1119101925	MEDAL	0.0
4.113447157222223	MEDAL	1.0
4.122916220277777	MEDAL	1.0
4.127600891388889	MEDAL	1.0
4.1284012875	MEDAL	2.0
4.130934532222222	MEDAL	1.0
4.134339308333334	MEDAL	-1.0
4.138003521666667	MEDAL	0.0
4.139938451388889	MEDAL	0.0
4.140186685	MEDAL	0.0
4.141430033055555	MEDAL	2.0
4.1448048825	MEDAL	2.0
4.148474941111111	MEDAL	1.0
4.150321749722222	MEDAL	1.0
4.150780000277778	MEDAL	1.0
4.151258541388889	MEDAL	0.0
4.1570833475	MEDAL	1.0
4.157240641944445	MEDAL	1.0
4.1610158475	MEDAL	0.0
4.161858779999999	MEDAL	-2.0
4.170618903611111	MEDAL	2.0
4.175839608333333	MEDAL	0.0
4.183614319166667	MEDAL	-1.0
4.187167353888889	MEDAL	0.0
4.191565478888888	MEDAL	0.0
4.1922979088888885	MEDAL	1.0
4.1956853375000005	MEDAL	2.0
4.200017945277778	MEDAL	-2.0
4.211465744166667	MEDAL	-1.0
4.217638619166667	MEDAL	1.0
4.236913247222222	MEDAL	-1.0
4.240382177222222	MEDAL	2.0
4.244129652222222	MEDAL	1.0
4.24430288	MEDAL	1.0
4.244922765	MEDAL	-2.0
4.245388361388889	MEDAL	-2.0
4.245537411388889	MEDAL	2.0
4.248636078333333	MEDAL	3.0
4.251007368611111	MEDAL	0.0
4.253486838611111	MEDAL	0.0
4.256876164166667	MEDAL	2.0
4.263461877777778	MEDAL	1.0
4.273146244166667	MEDAL	0.0
4.274281727777778	MEDAL	1.0
4.282598390277778	MEDAL	1.0
4.2846804725	MEDAL	0.0
4.2872158111111105	MEDAL	1.0
4.291610603333334	MEDAL	1.0
4.2919866875	MEDAL	1.0
4.304054985277777	MEDAL	1.0
4.307714222222222	MEDAL	1.0
4.31678853861111	MEDAL	1.0
4.316813556111112	MEDAL	0.0
4.3176966977777775	MEDAL	0.0
4.3362271691666665	MEDAL	0.0
4.3420762788888885	MEDAL	1.0
4.342953907777778	MEDAL	1.0
4.3440409480555555	MEDAL	-1.0
4.369706138888889	MEDAL	0.0
4.374432894444444	MEDAL	1.0
4.376492867777778	MEDAL	0.0
4.378642787222222	MEDAL	2.0
4.379995361111111	MEDAL	0.0
4.3873210827777775	MEDAL	-1.0
4.389341137222222	MEDAL	1.0
4.390184398611111	MEDAL	0.0
4.391494841944445	MEDAL	0.0
4.392128179444445	MEDAL	-3.0
4.3928570275	MEDAL	1.0
4.395693929722222	MEDAL	1.0
4.396594525277778	MEDAL	1.0
4.397079724444444	MEDAL	-1.0
4.406785591388888	MEDAL	0.0
4.430872566944444	MEDAL	-1.0
4.456619233055556	MEDAL	1.0
4.460705796666667	MEDAL	-2.0
4.460948014444444	MEDAL	1.0
4.463552015555555	MEDAL	2.0
4.472959114999999	MEDAL	2.0
4.4795366225	MEDAL	1.0
4.494603098055555	MEDAL	0.0
4.500621731944445	MEDAL	2.0
4.5030184136111115	MEDAL	0.0
4.508832711666667	MEDAL	1.0
4.512076811388889	MEDAL	1.0
4.519473962222222	MEDAL	2.0
4.520404860833334	MEDAL	1.0
4.5208721744444444	MEDAL	1.0
4.525881141111111	MEDAL	-2.0
4.528422378611111	MEDAL	0.0
4.531239248888889	MEDAL	-1.0
4.536661514166666	MEDAL	1.0
4.545472644444445	MEDAL	2.0
4.550258878888888	MEDAL	0.0
4.556832765833334	MEDAL	0.0
4.557159222777778	MEDAL	1.0
4.559410824444445	MEDAL	1.0
4.561251963055555	MEDAL	0.0
4.56452823638889	MEDAL	0.0
4.567143112777779	MEDAL	2.0
4.575306682777778	MEDAL	2.0
4.578320130833333	MEDAL	-1.0
4.5817632349999995	MEDAL	1.0
4.586373244444444	MEDAL	0.0
4.594729013611111	MEDAL	1.0
4.594928437777778	MEDAL	0.0
4.597066246111111	MEDAL	2.0
4.597493530833333	MEDAL	1.0
4.603020797499999	MEDAL	1.0
4.6052158669444445	MEDAL	1.0
4.617369209722223	MEDAL	1.0
4.618321066111111	MEDAL	2.0
4.6188537825000004	MEDAL	1.0
4.630495651666666	MEDAL	1.0
4.636942590277778	MEDAL	3.0
4.638321753333333	MEDAL	1.0
4.639685193333333	MEDAL	1.0
4.640115104166667	MEDAL	0.0
4.6402646388888895	MEDAL	0.0
4.640393678611111	MEDAL	1.0
4.640490485277779	MEDAL	0.0
4.6408637625	MEDAL	1.0
4.646536827777778	MEDAL	1.0
4.668400956111111	MEDAL	1.0
4.672295608333333	MEDAL	1.0
4.681355114722222	MEDAL	0.0
4.681421648888889	MEDAL	1.0
4.681995329166667	MEDAL	0.0
4.69465129388889	MEDAL	0.0
4.6964973586111105	MEDAL	2.0
4.698405685555556	MEDAL	0.0
4.701270221666666	MEDAL	0.0
4.706694673055556	MEDAL	0.0
4.7147176972222224	MEDAL	-3.0
4.718717632222222	MEDAL	0.0
4.722185933611112	MEDAL	4.0
4.727076616388889	MEDAL	0.0
4.7273673325	MEDAL	1.0
4.727839956388889	MEDAL	1.0
4.7312271866666675	MEDAL	1.0
4.732536139722223	MEDAL	1.0
4.735362430833333	MEDAL	2.0
4.738959562777778	MEDAL	0.0
4.749852668611111	MEDAL	1.0
4.753873422499999	MEDAL	1.0
4.754508563333333	MEDAL	-1.0
4.756205077777778	MEDAL	1.0
4.757846127500001	MEDAL	-1.0
4.7581496422222225	MEDAL	0.0
4.759462829166666	MEDAL	2.0
4.762701963611111	MEDAL	1.0
4.764018404166666	MEDAL	2.0
4.768703865	MEDAL	1.0
4.7728654825	MEDAL	3.0
4.7788380069444445	MEDAL	0.0
4.781996937222222	MEDAL	0.0
4.782102571944445	MEDAL	1.0
4.782590817222222	MEDAL	1.0
4.784870314166667	MEDAL	1.0
4.787338944166667	MEDAL	1.0
4.795683189166667	MEDAL	2.0
4.796653715555555	MEDAL	-2.0
4.800385783333334	MEDAL	3.0
4.8007718399999995	MEDAL	1.0
4.804715480277778	MEDAL	3.0
4.806457789166667	MEDAL	0.0
4.806885901666666	MEDAL	2.0
4.8182926225	MEDAL	1.0
4.819009581944445	MEDAL	1.0
4.819136965277778	MEDAL	1.0
4.8191923377777774	MEDAL	1.0
4.821492924166666	MEDAL	0.0
4.822468214166666	MEDAL	1.0
4.829079480000001	MEDAL	0.0
4.831432688888889	MEDAL	1.0
4.835216723888889	MEDAL	1.0
4.836977540833334	MEDAL	0.0
4.844181200833333	MEDAL	2.0
4.851507250555556	MEDAL	0.0
4.855004307222222	MEDAL	0.0
4.8582862152777775	MEDAL	1.0
4.8616860711111105	MEDAL	2.0
4.866199007500001	MEDAL	1.0
4.869273446666667	MEDAL	1.0
4.870904227222222	MEDAL	1.0
4.872568663333334	MEDAL	1.0
4.877417586111111	MEDAL	1.0
4.882729369444445	MEDAL	1.0
4.886718141944445	MEDAL	-1.0
4.88966050138889	MEDAL	0.0
4.8913566077777775	MEDAL	1.0
4.895352473888889	MEDAL	1.0
4.8973167138888885	MEDAL	0.0
4.901642085833333	MEDAL	2.0
4.921661724722223	MEDAL	2.0
4.921925919166667	MEDAL	1.0
4.9224505602777775	MEDAL	2.0
4.930850702777778	MEDAL	0.0
4.931537685555556	MEDAL	1.0
4.932343090555556	MEDAL	0.0
4.9344129144444455	MEDAL	2.0
4.935125255555556	MEDAL	1.0
4.947434097222223	MEDAL	0.0
4.963976347222222	MEDAL	1.0
4.971041035833333	MEDAL	-1.0
4.976940082777777	MEDAL	1.0
4.977798660277778	MEDAL	2.0
4.980961508611111	MEDAL	-1.0
4.982681269722222	MEDAL	2.0
4.989290313611111	MEDAL	2.0
4.99040737361111	MEDAL	1.0
5.008159049722222	MEDAL	2.0
5.009617831111111	MEDAL	-1.0
5.024054002222223	MEDAL	1.0
5.030561410000001	MEDAL	0.0
5.032791421111111	MEDAL	2.0
5.035418783888889	MEDAL	-2.0
5.037401314166667	MEDAL	0.0
5.042898276666667	MEDAL	0.0
5.043141691944444	MEDAL	-1.0
5.054319369444444	MEDAL	3.0
5.058011611944445	MEDAL	2.0
5.0618163988888885	MEDAL	1.0
5.0713804088888885	MEDAL	1.0
5.072896996944444	MEDAL	1.0
5.080051812222222	MEDAL	1.0
5.08170771361111	MEDAL	2.0
5.0835705169444445	MEDAL	2.0
5.086655646944445	MEDAL	1.0
5.088078927222222	MEDAL	1.0
5.089253819444445	MEDAL	1.0
5.093841023055556	MEDAL	-1.0
5.096220694166667	MEDAL	0.0
5.114771725277778	MEDAL	1.0
5.116673694722222	MEDAL	-1.0
5.12207840638889	MEDAL	2.0
5.122600482777778	MEDAL	0.0
5.1300161652777785	MEDAL	1.0
5.1366271	MEDAL	1.0
5.140215993055556	MEDAL	1.0
5.1419725919444454	MEDAL	2.0
5.1471269425	MEDAL	1.0
5.147779505277778	MEDAL	1.0
5.1508487658333335	MEDAL	1.0
5.15132572111111	MEDAL	1.0
5.151595528611111	MEDAL	0.0
5.153244638055555	MEDAL	0.0
5.155976809722222	MEDAL	1.0
5.156342188055556	MEDAL	1.0
5.167515780555555	MEDAL	1.0
5.170220863055556	MEDAL	1.0
5.171399383333333	MEDAL	1.0
5.180030851111112	MEDAL	3.0
5.184708245555555	MEDAL	2.0
5.186115746666667	MEDAL	1.0
5.1870607997222224	MEDAL	0.0
5.191605675277777	MEDAL	0.0
5.192911984722222	MEDAL	1.0
5.194190865555555	MEDAL	-2.0
5.195349411111112	MEDAL	1.0
5.201835077222222	MEDAL	1.0
5.202721785833333	MEDAL	-1.0
5.204864505833333	MEDAL	1.0
5.208156336111111	MEDAL	1.0
5.2258486655555565	MEDAL	1.0
5.228834626388889	MEDAL	1.0
5.230088526388889	MEDAL	2.0
5.2336166705555565	MEDAL	1.0
5.234172484722222	MEDAL	1.0
5.2393355661111105	MEDAL	0.0
5.245338312777778	MEDAL	0.0
5.245912375277778	MEDAL	0.0
5.249289107222222	MEDAL	1.0
5.253330970833333	MEDAL	1.0
5.256233874444445	MEDAL	-1.0
5.257149399166667	MEDAL	1.0
5.2594515725	MEDAL	-2.0
5.259668415833333	MEDAL	2.0
5.2703981725	MEDAL	1.0
5.2706576202777775	MEDAL	-1.0
5.283268741944444	MEDAL	1.0
5.293226922222222	MEDAL	2.0
5.298146474444445	MEDAL	2.0
5.298632370277777	MEDAL	1.0
5.299055119166667	MEDAL	2.0
5.299092517222222	MEDAL	1.0
5.309372999444444	MEDAL	0.0
5.311488043333333	MEDAL	2.0
5.3157328502777785	MEDAL	0.0
5.3163549275	MEDAL	0.0
5.317278630277778	MEDAL	1.0
5.326030886111112	MEDAL	1.0
5.329091576111111	MEDAL	1.0
5.330742491944445	MEDAL	1.0
5.3329134852777775	MEDAL	0.0
5.335464610833333	MEDAL	1.0
5.3414032930555555	MEDAL	1.0
5.347547346111111	MEDAL	1.0
5.349460720555555	MEDAL	0.0
5.350953559444445	MEDAL	2.0
5.3597537469444445	MEDAL	0.0
5.3608548122222235	MEDAL	2.0
5.364407349166667	MEDAL	1.0
5.368875125833333	MEDAL	1.0
5.371989096111111	MEDAL	1.0
5.374072300833333	MEDAL	-2.0
5.3758912613888885	MEDAL	1.0
5.379254248333334	MEDAL	1.0
5.393218867222221	MEDAL	0.0
5.393298221666666	MEDAL	1.0
5.395314555555555	MEDAL	1.0
5.402888507499999	MEDAL	1.0
5.409105249722222	MEDAL	0.0
5.410626457777778	MEDAL	1.0
5.411068922222222	MEDAL	2.0
5.420942876111111	MEDAL	1.0
5.421873136111111	MEDAL	0.0
5.423095338333334	MEDAL	1.0
5.4253638127777775	MEDAL	-1.0
5.427975181111111	MEDAL	-2.0
5.429909602777778	MEDAL	1.0
5.435574293611111	MEDAL	1.0
5.4373311	MEDAL	0.0
5.4404390013888895	MEDAL	0.0
5.444140528611111	MEDAL	1.0
5.444523393055555	MEDAL	2.0
5.444633937500001	MEDAL	0.0
5.446109297777777	MEDAL	0.0
5.453083281666667	MEDAL	1.0
5.453930664722222	MEDAL	1.0
5.463582800277778	MEDAL	0.0
5.466336530833333	MEDAL	1.0
5.4714643361111115	MEDAL	2.0
5.475157328611112	MEDAL	0.0
5.4766086425	MEDAL	1.0
5.489317764166667	MEDAL	0.0
5.492633726666666	MEDAL	1.0
5.492676784166666	MEDAL	0.0
5.499770730277778	MEDAL	2.0
5.512248517222222	MEDAL	1.0
5.526177696944445	MEDAL	1.0
5.5276996975	MEDAL	2.0
5.528127610277778	MEDAL	1.0
5.529526093055556	MEDAL	1.0
5.5296783186111105	MEDAL	0.0
5.530863379722222	MEDAL	0.0
5.534346706666667	MEDAL	1.0
5.5363375525	MEDAL	0.0
5.540655974722222	MEDAL	-1.0
5.540707235555556	MEDAL	1.0
5.547958837222223	MEDAL	1.0
5.551773606388889	MEDAL	2.0
5.552621805277778	MEDAL	1.0
5.555933774444444	MEDAL	-1.0
5.561779016111112	MEDAL	2.0
5.566936778611111	MEDAL	2.0
5.570294013055555	MEDAL	-2.0
5.570955600555555	MEDAL	1.0
5.5746662591666665	MEDAL	1.0
5.576415761666667	MEDAL	0.0
5.577110240555555	MEDAL	1.0
5.577492653055556	MEDAL	2.0
5.579795211111111	MEDAL	2.0
5.5891282575	MEDAL	1.0
5.592098151111111	MEDAL	1.0
5.596557883888889	MEDAL	0.0
5.60972733	MEDAL	3.0
5.6215759952777775	MEDAL	0.0
5.621823745555555	MEDAL	1.0
5.628585957777777	MEDAL	1.0
5.6435382925	MEDAL	1.0
5.652112607222222	MEDAL	0.0
5.655431728333332	MEDAL	1.0
5.657282404166667	MEDAL	2.0
5.663261477222222	MEDAL	0.0
5.6656874961111106	MEDAL	0.0
5.666017010833333	MEDAL	2.0
5.674103676944444	MEDAL	0.0
5.675063455555556	MEDAL	-1.0
5.678085119722223	MEDAL	2.0
5.683233688333333	MEDAL	1.0
5.684268080555555	MEDAL	1.0
5.684359126388889	MEDAL	1.0
5.6889555013888895	MEDAL	1.0
5.689352848333333	MEDAL	-1.0
5.693718596111111	MEDAL	2.0
5.696797996111111	MEDAL	0.0
5.7045010594444445	MEDAL	1.0
5.706089959722222	MEDAL	1.0
5.70997070361111	MEDAL	2.0
5.715782757777777	MEDAL	1.0
5.7191369338888896	MEDAL	1.0
5.720478478888889	MEDAL	1.0
5.7212719158333325	MEDAL	0.0
5.725107548055556	MEDAL	2.0
5.726281321388888	MEDAL	0.0
5.732694425555555	MEDAL	1.0
5.739469555	MEDAL	0.0
5.742894996666666	MEDAL	1.0
5.745546286111111	MEDAL	-1.0
5.745828055277778	MEDAL	0.0
5.751134977777778	MEDAL	2.0
5.752553514444445	MEDAL	-1.0
5.763749169444444	MEDAL	1.0
5.77971418	MEDAL	1.0
5.781401911111112	MEDAL	1.0
5.783939186666667	MEDAL	-2.0
5.788209632777778	MEDAL	2.0
5.794350571944444	MEDAL	1.0
5.794599022222221	MEDAL	-2.0
5.7998279324999995	MEDAL	0.0
5.801893679166667	MEDAL	-1.0
5.80312883	MEDAL	1.0
5.806941694722222	MEDAL	1.0
5.8174076488888895	MEDAL	1.0
5.818797011111111	MEDAL	2.0
5.819606045833334	MEDAL	1.0
5.835624106388889	MEDAL	1.0
5.837471152222222	MEDAL	1.0
5.844133155555555	MEDAL	1.0
5.853426701944444	MEDAL	1.0
5.85697516	MEDAL	-1.0
5.860571830277777	MEDAL	0.0
5.861356291388889	MEDAL	1.0
5.864351581388888	MEDAL	1.0
5.884082978888889	MEDAL	2.0
5.884473635277778	MEDAL	-2.0
5.89086389	MEDAL	1.0
5.907068905277778	MEDAL	1.0
5.911152058333333	MEDAL	1.0
5.924959903611111	MEDAL	1.0
5.9271154655555565	MEDAL	0.0
5.928614093611111	MEDAL	0.0
5.928724649166667	MEDAL	0.0
5.937522153333334	MEDAL	1.0
5.946032169722221	MEDAL	1.0
5.949273471666666	MEDAL	1.0
5.951918166388889	MEDAL	0.0
5.954099029166668	MEDAL	1.0
5.960073457777779	MEDAL	0.0
5.9708055316666675	MEDAL	2.0
5.971647965833333	MEDAL	1.0
5.9745198625	MEDAL	1.0
5.9750743	MEDAL	1.0
5.983014928888889	MEDAL	0.0
5.986336411666667	MEDAL	1.0
5.987320405000001	MEDAL	0.0
5.990160752222223	MEDAL	0.0
5.994858589444445	MEDAL	1.0
6.003327022777778	MEDAL	1.0
6.0146266669444435	MEDAL	0.0
6.020277353055556	MEDAL	1.0
6.028454764166666	MEDAL	1.0
6.029839155	MEDAL	2.0
6.0309975047222215	MEDAL	2.0
6.03191782	MEDAL	0.0
6.032104159444444	MEDAL	1.0
6.0353221275	MEDAL	1.0
6.040541460833334	MEDAL	1.0
6.045396119722223	MEDAL	0.0
6.050937758888889	MEDAL	1.0
6.069058160555556	MEDAL	-1.0
6.071310329166667	MEDAL	0.0
6.075196038611112	MEDAL	2.0
6.0916681438888896	MEDAL	0.0
6.098676932222222	MEDAL	1.0
6.10078596611111	MEDAL	1.0
6.1028562399999995	MEDAL	0.0
6.112230375	MEDAL	2.0
6.114718370277777	MEDAL	1.0
6.115236695277778	MEDAL	2.0
6.120603714722223	MEDAL	0.0
6.127004203888888	MEDAL	1.0
6.1353153463888885	MEDAL	1.0
6.136867468055556	MEDAL	0.0
6.137184511944445	MEDAL	1.0
6.140868314166666	MEDAL	-1.0
6.145008609166667	MEDAL	1.0
6.150794194722222	MEDAL	-2.0
6.1534062741666675	MEDAL	1.0
6.154797771666667	MEDAL	1.0
6.166161693611111	MEDAL	1.0
6.166776373888889	MEDAL	1.0
6.174612138055555	MEDAL	3.0
6.1748393933333325	MEDAL	0.0
6.177978344166666	MEDAL	0.0
6.181921642222222	MEDAL	2.0
6.186725396666666	MEDAL	1.0
6.198573155	MEDAL	2.0
6.204342700833333	MEDAL	1.0
6.2099418447222225	MEDAL	2.0
6.214969383055556	MEDAL	0.0
6.217746596666667	MEDAL	0.0
6.223777435555556	MEDAL	0.0
6.227902166944444	MEDAL	1.0
6.228822346944445	MEDAL	1.0
6.234672169722222	MEDAL	1.0
6.236114826388889	MEDAL	0.0
6.240711050833334	MEDAL	0.0
6.2427134475	MEDAL	3.0
6.246435977222221	MEDAL	2.0
6.252981396111111	MEDAL	2.0
6.253011032777778	MEDAL	0.0
6.255737728055555	MEDAL	0.0
6.256314173055555	MEDAL	1.0
6.257423511666667	MEDAL	1.0
6.258360019166667	MEDAL	-1.0
6.264668646111111	MEDAL	1.0
6.266288891111111	MEDAL	0.0
6.269629265000001	MEDAL	-1.0
6.278300216388889	MEDAL	1.0
6.2828319738888885	MEDAL	0.0
6.292213587222222	MEDAL	0.0
6.295342765277778	MEDAL	2.0
6.296792271666666	MEDAL	1.0
6.300939069166666	MEDAL	1.0
6.304466682222222	MEDAL	2.0
6.3072580727777785	MEDAL	1.0
6.315604878611111	MEDAL	2.0
6.323130372222222	MEDAL	1.0
6.324822643333333	MEDAL	2.0
6.329201358333333	MEDAL	2.0
6.331126820555555	MEDAL	1.0
6.333938061388889	MEDAL	2.0
6.340668718333333	MEDAL	1.0
6.3426765411111115	MEDAL	0.0
6.351255856111111	MEDAL	-1.0
6.354397255555555	MEDAL	1.0
6.356996820833333	MEDAL	1.0
6.365963326388889	MEDAL	-2.0
6.369283343888889	MEDAL	2.0
6.380125017222222	MEDAL	1.0
6.391550925000001	MEDAL	1.0
6.396583935	MEDAL	2.0
6.3966770525	MEDAL	1.0
6.400848378333333	MEDAL	0.0
6.407799050277778	MEDAL	1.0
6.408162366666667	MEDAL	2.0
6.420531746388889	MEDAL	1.0
6.430694787222222	MEDAL	1.0
6.4308777075000005	MEDAL	1.0
6.432430282222223	MEDAL	2.0
6.434153289999999	MEDAL	2.0
6.437054222222222	MEDAL	1.0
6.442023823055555	MEDAL	1.0
6.4431460847222235	MEDAL	2.0
6.443895300833334	MEDAL	1.0
6.446041810555556	MEDAL	1.0
6.457006144444445	MEDAL	0.0
6.460805291111111	MEDAL	-1.0
6.462945026111112	MEDAL	1.0
6.467393155	MEDAL	2.0
6.471623265000001	MEDAL	1.0
6.476085253333333	MEDAL	1.0
6.478816268888889	MEDAL	0.0
6.480771072222223	MEDAL	2.0
6.491682566944444	MEDAL	1.0
6.5002843369444445	MEDAL	2.0
6.502419913888889	MEDAL	1.0
6.503614490277778	MEDAL	-1.0
6.513251754166666	MEDAL	0.0
6.517034952222223	MEDAL	1.0
6.521599148333334	MEDAL	1.0
6.531311769166666	MEDAL	1.0
6.532829565555556	MEDAL	-1.0
6.540077731944445	MEDAL	0.0
6.546782588055555	MEDAL	0.0
6.548994649444444	MEDAL	1.0
6.556078408611111	MEDAL	1.0
6.561141735555555	MEDAL	0.0
6.564266144444445	MEDAL	0.0
6.568405301388889	MEDAL	0.0
6.569473574722222	MEDAL	1.0
6.569881623888889	MEDAL	0.0
6.572881174722222	MEDAL	1.0
6.574972659166666	MEDAL	3.0
6.581659755555555	MEDAL	2.0
6.5821420575	MEDAL	0.0
6.582678281666666	MEDAL	0.0
6.584023396944445	MEDAL	0.0
6.604448733611111	MEDAL	-2.0
6.606703174722223	MEDAL	-2.0
6.607452814444444	MEDAL	1.0
6.612829301111111	MEDAL	1.0
6.622426707222222	MEDAL	1.0
6.634204657777778	MEDAL	0.0
6.635088813611111	MEDAL	1.0
6.6414866536111115	MEDAL	1.0
6.642534226666667	MEDAL	-1.0
6.644389871388889	MEDAL	1.0
6.648711468888889	MEDAL	1.0
6.652423394444444	MEDAL	0.0
6.6535318708333335	MEDAL	1.0
6.662599024166667	MEDAL	2.0
6.664925608333333	MEDAL	0.0
6.666870674722222	MEDAL	1.0
6.667551076944444	MEDAL	1.0
6.686924775833333	MEDAL	1.0
6.689652908888889	MEDAL	-1.0
6.690293123055556	MEDAL	0.0
6.702127433888888	MEDAL	-1.0
6.702882150833333	MEDAL	2.0
6.7065440291666665	MEDAL	1.0
6.706721243611112	MEDAL	1.0
6.7074954827777775	MEDAL	2.0
6.718660113333333	MEDAL	0.0
6.718733815277777	MEDAL	0.0
6.723448458055556	MEDAL	1.0
6.7266500563888885	MEDAL	2.0
6.729218031944445	MEDAL	2.0
6.730863743333334	MEDAL	0.0
6.732344785833333	MEDAL	0.0
6.7341086175000004	MEDAL	2.0
6.7349249816666665	MEDAL	1.0
6.7372891347222215	MEDAL	1.0
6.742645837777777	MEDAL	1.0
6.750343774166667	MEDAL	1.0
6.765860175833334	MEDAL	2.0
6.768406574444444	MEDAL	1.0
6.768554938055556	MEDAL	0.0
6.773053563055555	MEDAL	1.0
6.779310853333333	MEDAL	1.0
6.780700460277779	MEDAL	2.0
6.782292923333333	MEDAL	1.0
6.785770909166667	MEDAL	1.0
6.789848440277778	MEDAL	1.0
6.80662594	MEDAL	1.0
6.829922623888889	MEDAL	-1.0
6.833410331388889	MEDAL	0.0
6.839646475555555	MEDAL	-1.0
6.840107929722222	MEDAL	0.0
6.842185767499999	MEDAL	1.0
6.84264852	MEDAL	1.0
6.847664610555555	MEDAL	0.0
6.848796548888888	MEDAL	-2.0
6.852624280833334	MEDAL	1.0
6.854778394999999	MEDAL	1.0
6.855096973611111	MEDAL	1.0
6.859488450555556	MEDAL	3.0
6.8695620175	MEDAL	1.0
6.870638485833333	MEDAL	1.0
6.8717994466666665	MEDAL	1.0
6.8770345227777785	MEDAL	1.0
6.882984495	MEDAL	1.0
6.885860344166667	MEDAL	-1.0
6.889109133055555	MEDAL	0.0
6.8893967202777775	MEDAL	1.0
6.89138091388889	MEDAL	1.0
6.8916837963888895	MEDAL	1.0
6.893917370833334	MEDAL	0.0
6.898177853611111	MEDAL	-1.0
6.907766389444444	MEDAL	0.0
6.913368892777778	MEDAL	2.0
6.914119116944445	MEDAL	-1.0
6.920272826944444	MEDAL	2.0
6.9213392847222215	MEDAL	2.0
6.923409663333333	MEDAL	0.0
6.9253047752777785	MEDAL	1.0
6.927880344722222	MEDAL	-1.0
6.929737024166666	MEDAL	-4.0
6.937597607777778	MEDAL	1.0
6.942193042222223	MEDAL	2.0
6.950698455277777	MEDAL	2.0
6.9516942380555555	MEDAL	1.0
6.952366529444444	MEDAL	-2.0
6.958532942500001	MEDAL	2.0
6.961021722222222	MEDAL	0.0
6.965033272777778	MEDAL	1.0
6.965835239444444	MEDAL	1.0
6.971874455277777	MEDAL	1.0
6.976755310555555	MEDAL	0.0
6.9776638816666665	MEDAL	2.0
6.980734655833333	MEDAL	1.0
6.983456195833333	MEDAL	3.0
6.984344730277778	MEDAL	1.0
6.985840197499999	MEDAL	1.0
6.992994283055555	MEDAL	1.0
6.996927952222222	MEDAL	-3.0
6.997443508333333	MEDAL	1.0
7.000901475	MEDAL	-1.0
7.0009775336111115	MEDAL	1.0
7.001980913888889	MEDAL	2.0
7.003343848888889	MEDAL	3.0
7.0099661852777775	MEDAL	1.0
7.0136807786111115	MEDAL	1.0
7.020231636388888	MEDAL	1.0
7.020754443055555	MEDAL	1.0
7.02086708	MEDAL	0.0
7.024072642777778	MEDAL	2.0
7.025212876388889	MEDAL	1.0
7.032764839722222	MEDAL	-1.0
7.039605230277777	MEDAL	1.0
7.049262893611112	MEDAL	1.0
7.052287090555556	MEDAL	1.0
7.053155258611111	MEDAL	1.0
7.054616926666666	MEDAL	1.0
7.059835073333334	MEDAL	1.0
7.060404131666667	MEDAL	0.0
7.069709167499999	MEDAL	2.0
7.070557701944444	MEDAL	1.0
7.0706797027777775	MEDAL	1.0
7.074607008611111	MEDAL	1.0
7.075442876388889	MEDAL	1.0
7.081745270555556	MEDAL	2.0
7.084421890555556	MEDAL	1.0
7.085446485833334	MEDAL	0.0
7.092176888055556	MEDAL	1.0
7.096862216111111	MEDAL	1.0
7.097104333055555	MEDAL	1.0
7.106463083888889	MEDAL	1.0
7.111087603888889	MEDAL	1.0
7.117346481388889	MEDAL	1.0
7.120730727222222	MEDAL	1.0
7.129995107222222	MEDAL	0.0
7.131872949444444	MEDAL	1.0
7.1364592955555555	MEDAL	0.0
7.1369896775	MEDAL	0.0
7.143859508333334	MEDAL	1.0
7.146121723888888	MEDAL	2.0
7.149432996944444	MEDAL	1.0
7.149983356944444	MEDAL	0.0
7.152906958888889	MEDAL	1.0
7.154605052777778	MEDAL	-2.0
7.166151261111112	MEDAL	1.0
7.1682769947222225	MEDAL	0.0
7.169123821388889	MEDAL	0.0
7.172667853611111	MEDAL	-1.0
7.177283969444445	MEDAL	1.0
7.185931086388889	MEDAL	1.0
7.186265215000001	MEDAL	2.0
7.188354203333334	MEDAL	1.0
7.1920870147222224	MEDAL	1.0
7.1926250875	MEDAL	0.0
7.1945903752777784	MEDAL	0.0
7.195279367222223	MEDAL	-1.0
7.196853892222222	MEDAL	1.0
7.204679051944444	MEDAL	1.0
7.207902741944445	MEDAL	-1.0
7.210880167777777	MEDAL	2.0
7.210886480277778	MEDAL	0.0
7.221611157777778	MEDAL	0.0
7.231245747222222	MEDAL	1.0
7.234358849722222	MEDAL	1.0
7.234884074722221	MEDAL	1.0
7.2374038305555555	MEDAL	-1.0
7.2396629938888895	MEDAL	1.0
7.24281999	MEDAL	1.0
7.244212298333333	MEDAL	0.0
7.245985746666666	MEDAL	1.0
7.246530526666666	MEDAL	-1.0
7.247299663055555	MEDAL	0.0
7.2481302125000004	MEDAL	0.0
7.252537152222222	MEDAL	1.0
7.256470751944445	MEDAL	1.0
7.257730151944445	MEDAL	-1.0
7.278750675833334	MEDAL	1.0
7.284225713611111	MEDAL	0.0
7.293444589722222	MEDAL	1.0
7.297181696388889	MEDAL	1.0
7.297776124722223	MEDAL	0.0
7.298242880555557	MEDAL	1.0
7.300674329722222	MEDAL	2.0
7.307371753333333	MEDAL	2.0
7.312191422222223	MEDAL	1.0
7.315217921666667	MEDAL	0.0
7.316900715833333	MEDAL	2.0
7.3183695408333325	MEDAL	1.0
7.318803808055555	MEDAL	-1.0
7.328980308888888	MEDAL	2.0
7.334096839166666	MEDAL	1.0
7.334186574722223	MEDAL	1.0
7.341740431388889	MEDAL	1.0
7.343916221111112	MEDAL	-1.0
7.345505260277777	MEDAL	2.0
7.348022766111112	MEDAL	1.0
7.349876498055555	MEDAL	1.0
7.352995410555556	MEDAL	-1.0
7.3569420525	MEDAL	0.0
7.359206286388888	MEDAL	1.0
7.361098288333334	MEDAL	1.0
7.362487569166666	MEDAL	1.0
7.3676335291666675	MEDAL	1.0
7.368577733333334	MEDAL	1.0
7.374464575277778	MEDAL	-2.0
7.385709541111112	MEDAL	0.0
7.3866261883333335	MEDAL	1.0
7.388596980833333	MEDAL	1.0
7.3892053466666665	MEDAL	2.0
7.3989162508333335	MEDAL	1.0
7.405237188888889	MEDAL	1.0
7.406766366388889	MEDAL	1.0
7.407747880833333	MEDAL	-1.0
7.408268731944445	MEDAL	1.0
7.414480856388889	MEDAL	1.0
7.42504233611111	MEDAL	1.0
7.4269257261111115	MEDAL	1.0
7.427094555555556	MEDAL	0.0
7.430321339444445	MEDAL	1.0
7.439227306111111	MEDAL	1.0
7.4397480975	MEDAL	-1.0
7.450276469166666	MEDAL	-1.0
7.4526582775	MEDAL	0.0
7.453715363611111	MEDAL	2.0
7.454422393333333	MEDAL	1.0
7.462997245555556	MEDAL	2.0
7.463298056388889	MEDAL	1.0
7.473649676111111	MEDAL	1.0
7.474926659444445	MEDAL	-1.0
7.478851948055555	MEDAL	1.0
7.479531031111111	MEDAL	-1.0
7.481694315277778	MEDAL	2.0
7.48485304111111	MEDAL	1.0
7.496742929722222	MEDAL	0.0
7.499109961944444	MEDAL	3.0
7.508225391111111	MEDAL	0.0
7.5212675275	MEDAL	3.0
7.521534577222222	MEDAL	1.0
7.523886652777778	MEDAL	1.0
7.528952734166666	MEDAL	0.0
7.534622498888889	MEDAL	2.0
7.5407907186111105	MEDAL	1.0
7.541827075555556	MEDAL	1.0
7.546355675833333	MEDAL	1.0
7.548470890555555	MEDAL	-1.0
7.550742776666667	MEDAL	2.0
7.551972969444445	MEDAL	1.0
7.554646282777778	MEDAL	0.0
7.556920350555555	MEDAL	1.0
7.570903156666666	MEDAL	1.0
7.575627102222223	MEDAL	2.0
7.579950427777778	MEDAL	0.0
7.580356924166667	MEDAL	1.0
7.581459968055555	MEDAL	0.0
7.583855465	MEDAL	1.0
7.584456303888889	MEDAL	0.0
7.584796550277778	MEDAL	1.0
7.586106688611111	MEDAL	1.0
7.5865359649999995	MEDAL	0.0
7.598683506944444	MEDAL	1.0
7.603429330833333	MEDAL	-1.0
7.60447015	MEDAL	1.0
7.605395228611112	MEDAL	2.0
7.608633286666666	MEDAL	-1.0
7.609009973055556	MEDAL	2.0
7.616466420277778	MEDAL	1.0
7.6237808275	MEDAL	0.0
7.625792429722223	MEDAL	1.0
7.627803416388889	MEDAL	0.0
7.632137697222222	MEDAL	0.0
7.6332504425000005	MEDAL	-1.0
7.635210010833333	MEDAL	1.0
7.639597337777777	MEDAL	1.0
7.643054086388888	MEDAL	1.0
7.646701843611112	MEDAL	0.0
7.65193698	MEDAL	2.0
7.655379324444445	MEDAL	0.0
7.658006413333334	MEDAL	1.0
7.662590668333333	MEDAL	0.0
7.674315823333333	MEDAL	-2.0
7.678387115555555	MEDAL	-1.0
7.680866873888889	MEDAL	0.0
7.6866216127777784	MEDAL	1.0
7.6912391880555555	MEDAL	1.0
7.696431989166666	MEDAL	2.0
7.696582100833334	MEDAL	2.0
7.7014003411111105	MEDAL	2.0
7.705197121666667	MEDAL	1.0
7.7063613886111115	MEDAL	0.0
7.7075992355555565	MEDAL	0.0
7.709815940277777	MEDAL	1.0
7.710505340555556	MEDAL	0.0
7.712538066666667	MEDAL	1.0
7.712775826666667	MEDAL	1.0
7.713016400277778	MEDAL	1.0
7.718022263611112	MEDAL	1.0
7.721393949722223	MEDAL	1.0
7.723301158055556	MEDAL	2.0
7.7250955525	MEDAL	-1.0
7.729305938055556	MEDAL	1.0
7.732654890277778	MEDAL	3.0
7.733221725833333	MEDAL	0.0
7.733713286666667	MEDAL	0.0
7.7383063991666665	MEDAL	1.0
7.7407941227777775	MEDAL	1.0
7.743160762222223	MEDAL	1.0
7.7480499569444445	MEDAL	0.0
7.748277504444444	MEDAL	0.0
7.750447062777778	MEDAL	0.0
7.7506989525000005	MEDAL	2.0
7.760241337222223	MEDAL	2.0
7.760526923888889	MEDAL	1.0
7.760993971111111	MEDAL	2.0
7.772303451388889	MEDAL	1.0
7.774281728888889	MEDAL	1.0
7.780285790833334	MEDAL	1.0
7.784051298055556	MEDAL	1.0
7.788282163055555	MEDAL	0.0
7.79034361	MEDAL	1.0
7.791298908611112	MEDAL	-1.0
7.791821793611111	MEDAL	0.0
7.806197633055556	MEDAL	2.0
7.807985953611111	MEDAL	2.0
7.825369370277778	MEDAL	1.0
7.82894316388889	MEDAL	1.0
7.8327077463888894	MEDAL	1.0
7.834199542777777	MEDAL	2.0
7.834656180277777	MEDAL	2.0
7.837337775277778	MEDAL	1.0
7.840736151944444	MEDAL	2.0
7.843254541944444	MEDAL	0.0
7.8434976122222215	MEDAL	2.0
7.853037897222222	MEDAL	0.0
7.853621366944444	MEDAL	0.0
7.854976854166667	MEDAL	0.0
7.857531341944443	MEDAL	0.0
7.859183821388888	MEDAL	1.0
7.863244244722223	MEDAL	1.0
7.868295832777778	MEDAL	-1.0
7.87428059361111	MEDAL	1.0
7.8770215963888885	MEDAL	0.0
7.880543785277778	MEDAL	0.0
7.882116246944445	MEDAL	2.0
7.885980207222222	MEDAL	1.0
7.887472739166666	MEDAL	1.0
7.889594345	MEDAL	1.0
7.890719661944444	MEDAL	0.0
7.8929275769444445	MEDAL	1.0
7.894679050833333	MEDAL	-1.0
7.895629763888889	MEDAL	0.0
7.9006261336111105	MEDAL	2.0
7.908706670833333	MEDAL	1.0
[truncated: 104,431 more rows]
