# Supplementary material for: Learning few-shot imitation as cultural transmission
Source: Nat Commun. 2023 Nov 28;14:7536. doi: 10.1038/s41467-023-42875-2 (PMC10684502; doi:10.1038/s41467-023-42875-2)
Supplement: Supplementary file 36 — Source Data [file 41467_2023_42875_MOESM36_ESM.zip › Source Data/3b (right).csv]

Learner steps	label	eval_ct
102400	MEDAL	-0.0037878787878787845
102400	MEDAL	0.0018939393939393923
102400	MEDAL	-0.0018939393939393923
102400	MEDAL	0.013257575757575756
102400	MEDAL	0.009469696969696968
102400	MEDAL	-0.011363636363636364
102400	MEDAL	0.009469696969696966
102400	MEDAL	0.0018939393939393923
102400	MEDAL	-0.017045454545454548
198860800	MEDAL	-0.0037878787878787836
199987200	MEDAL	0.0018939393939393923
201420800	MEDAL	0.007575757575757574
202137600	MEDAL	2.6020852139652106e-18
202547200	MEDAL	0.003787878787878787
202649600	MEDAL	-0.009469696969696972
202752000	MEDAL	-0.003787878787878787
202854400	MEDAL	0.007575757575757574
203366400	MEDAL	0.005681818181818182
399462400	MEDAL	-0.0018939393939393949
399564800	MEDAL	-0.0018939393939393923
402534400	MEDAL	0.0075757575757575794
403148800	MEDAL	0.0
403865600	MEDAL	-0.0018939393939393975
404582400	MEDAL	-0.0018939393939393949
404992000	MEDAL	0.017045454545454548
405299200	MEDAL	-0.005681818181818185
406937600	MEDAL	0.007575757575757577
599244800	MEDAL	0.028409090909090908
599552000	MEDAL	-0.009469696969696966
605593600	MEDAL	-0.0018939393939393975
605900800	MEDAL	0.007575757575757579
607129600	MEDAL	0.02083333333333333
607539200	MEDAL	-2.6020852139652106e-18
607641600	MEDAL	0.013257575757575756
607948800	MEDAL	0.011363636363636364
608768000	MEDAL	0.0018939393939393923
797593600	MEDAL	0.017045454545454544
799948800	MEDAL	-0.005681818181818182
805376000	MEDAL	-0.017045454545454548
807833600	MEDAL	0.0018939393939393949
808857600	MEDAL	0.005681818181818179
809676800	MEDAL	0.009469696969696968
809881600	MEDAL	0.011363636363636364
810291200	MEDAL	0.013257575757575758
810598400	MEDAL	-0.0037878787878787897
996454400	MEDAL	0.022727272727272724
997273600	MEDAL	-0.003787878787878787
1007411200	MEDAL	-0.007575757575757577
1008332800	MEDAL	-0.005681818181818187
1010688000	MEDAL	-0.009469696969696972
1011712000	MEDAL	0.013257575757575756
1011712000	MEDAL	0.009469696969696968
1011814400	MEDAL	-0.01136363636363636
1013145600	MEDAL	-0.009469696969696968
1188966400	MEDAL	0.013257575757575756
1192038400	MEDAL	-0.02083333333333333
1196032000	MEDAL	-0.011363636363636364
1207705600	MEDAL	-0.018939393939393943
1209548800	MEDAL	-0.007575757575757581
1209548800	MEDAL	-0.003787878787878782
1211904000	MEDAL	-0.007575757575757576
1213132800	MEDAL	-0.009469696969696973
1215590400	MEDAL	-0.0037878787878787862
1377792000	MEDAL	0.011363636363636364
1382195200	MEDAL	0.0018939393939393949
1385779200	MEDAL	0.0
1400012800	MEDAL	-0.0018939393939393949
1400422400	MEDAL	0.0037878787878787923
1403801600	MEDAL	0.0
1404108800	MEDAL	0.007575757575757577
1414553600	MEDAL	0.018939393939393936
1417625600	MEDAL	-0.0018939393939393949
1564876800	MEDAL	-0.007575757575757577
1567744000	MEDAL	-0.024621212121212127
1577881600	MEDAL	0.0037878787878787923
1586483200	MEDAL	0.0018939393939393923
1589964800	MEDAL	0.005681818181818182
1592627200	MEDAL	-0.0037878787878787897
1596416000	MEDAL	0.017045454545454544
1616486400	MEDAL	-0.03787878787878787
1620172800	MEDAL	0.0018939393939393923
1751552000	MEDAL	-0.009469696969696966
1755238400	MEDAL	-0.005681818181818182
1766297600	MEDAL	-0.015151515151515154
1775308800	MEDAL	-0.005681818181818182
1777868800	MEDAL	0.013257575757575758
1780633600	MEDAL	0.003787878787878787
1785446400	MEDAL	0.0018939393939393949
1817600000	MEDAL	0.030303030303030304
1821593600	MEDAL	-0.018939393939393936
1938432000	MEDAL	-0.01515151515151515
1943756800	MEDAL	0.01325757575757576
1956147200	MEDAL	0.011363636363636364
1965670400	MEDAL	0.011363636363636364
1967104000	MEDAL	0.003787878787878787
1969356800	MEDAL	0.017045454545454544
1973964800	MEDAL	-0.02272727272727273
2018918400	MEDAL	0.003787878787878787
2022502400	MEDAL	0.01136363636363636
2125926400	MEDAL	-0.013257575757575756
2130841600	MEDAL	-0.005681818181818179
2144870400	MEDAL	-2.6020852139652106e-18
2157363200	MEDAL	0.009469696969696972
2158387200	MEDAL	0.003787878787878787
2162483200	MEDAL	0.0018939393939393949
2166476800	MEDAL	0.020833333333333336
2216857600	MEDAL	-0.007575757575757577
2218803200	MEDAL	0.007575757575757574
2314240000	MEDAL	-0.005681818181818179
2317721600	MEDAL	0.020833333333333332
2334617600	MEDAL	0.0037878787878787897
2345574400	MEDAL	0.005681818181818182
2348339200	MEDAL	-0.005681818181818179
2352128000	MEDAL	-0.0037878787878787897
2364928000	MEDAL	0.007575757575757574
2405785600	MEDAL	-0.011363636363636367
2406502400	MEDAL	0.007575757575757574
2501529600	MEDAL	0.009469696969696972
2506240000	MEDAL	0.007575757575757574
2523955200	MEDAL	0.0037878787878787923
2533888000	MEDAL	-0.009469696969696968
2537779200	MEDAL	0.005681818181818182
2540646400	MEDAL	0.01136363636363636
2559590400	MEDAL	0.028409090909090908
2591846400	MEDAL	-0.0018939393939393949
2595328000	MEDAL	-0.0018939393939393949
2688409600	MEDAL	-0.005681818181818187
2694656000	MEDAL	0.022727272727272728
2713292800	MEDAL	0.0037878787878787897
2722201600	MEDAL	0.0018939393939393923
2727014400	MEDAL	-0.005681818181818182
2729676800	MEDAL	-0.015151515151515148
2751283200	MEDAL	0.011363636363636364
2779545600	MEDAL	-0.007575757575757573
2784051200	MEDAL	-0.005681818181818179
2874470400	MEDAL	0.0018939393939393923
2890240000	MEDAL	-0.015151515151515148
2903244800	MEDAL	-0.02462121212121212
2911436800	MEDAL	0.009469696969696972
2916864000	MEDAL	0.009469696969696977
2918400000	MEDAL	0.0018939393939393972
2944102400	MEDAL	-0.011363636363636364
2965913600	MEDAL	3.469446951953614e-18
2973388800	MEDAL	0.0303030303030303
3059507200	MEDAL	0.003787878787878787
3089715200	MEDAL	0.0037878787878787897
3091660800	MEDAL	-0.005681818181818185
3099648000	MEDAL	0.0
3106713600	MEDAL	-0.0037878787878787897
3107532800	MEDAL	0.01136363636363636
3136921600	MEDAL	-0.01136363636363637
3153203200	MEDAL	0.009469696969696968
3162828800	MEDAL	0.0
3246899200	MEDAL	-0.0018939393939393897
3279564800	MEDAL	0.0018939393939393923
3287961600	MEDAL	-0.005681818181818185
3288883200	MEDAL	0.015151515151515155
3296870400	MEDAL	-0.009469696969696972
3297587200	MEDAL	-0.01136363636363637
3326464000	MEDAL	0.013257575757575761
3338752000	MEDAL	0.013257575757575756
3353395200	MEDAL	0.011363636363636367
3431219200	MEDAL	0.013257575757575756
3470131200	MEDAL	0.009469696969696968
3475968000	MEDAL	0.011363636363636364
3485900800	MEDAL	0.005681818181818182
3486515200	MEDAL	-0.0037878787878787862
3486924800	MEDAL	-0.011363636363636367
3514572800	MEDAL	0.015151515151515148
3524505600	MEDAL	0.017045454545454548
3542016000	MEDAL	0.02462121212121212
3616051200	MEDAL	0.009469696969696968
3658035200	MEDAL	-0.009469696969696968
3673907200	MEDAL	-0.0018939393939393923
3674112000	MEDAL	0.005681818181818182
3677286400	MEDAL	0.007575757575757574
3682713600	MEDAL	0.01325757575757576
3703193600	MEDAL	0.017045454545454544
3711692800	MEDAL	0.005681818181818182
3729203200	MEDAL	0.01893939393939394
3800268800	MEDAL	0.0018939393939393949
3845632000	MEDAL	0.009469696969696972
3861094400	MEDAL	0.011363636363636364
3862835200	MEDAL	-0.01136363636363636
3873484800	MEDAL	0.0075757575757575794
3876249600	MEDAL	0.0018939393939393923
3892838400	MEDAL	-0.009469696969696972
3897446400	MEDAL	0.017045454545454544
3917312000	MEDAL	0.03598484848484848
3984384000	MEDAL	-0.007575757575757574
4033126400	MEDAL	0.007575757575757574
4045619200	MEDAL	-0.0037878787878787897
4050739200	MEDAL	0.005681818181818185
4057395200	MEDAL	-0.0018939393939393923
4076236800	MEDAL	0.018939393939393936
4083097600	MEDAL	0.02651515151515152
4083609600	MEDAL	0.020833333333333336
4103577600	MEDAL	0.013257575757575756
4164300800	MEDAL	0.0018939393939393949
4221952000	MEDAL	0.017045454545454548
4225843200	MEDAL	0.018939393939393936
4231372800	MEDAL	-0.0018939393939393949
4236697600	MEDAL	0.017045454545454544
4266803200	MEDAL	0.032196969696969696
4271001600	MEDAL	0.01136363636363636
4277657600	MEDAL	0.007575757575757577
4288921600	MEDAL	0.005681818181818182
4344627200	MEDAL	0.0018939393939393949
4400742400	MEDAL	0.013257575757575756
4404838400	MEDAL	0.005681818181818185
4409446400	MEDAL	0.005681818181818179
4416000000	MEDAL	0.011363636363636364
4446720000	MEDAL	0.0037878787878787845
4457267200	MEDAL	0.015151515151515148
4473753600	MEDAL	0.0018939393939393936
4478361600	MEDAL	0.01325757575757576
4524032000	MEDAL	0.0037878787878787897
4573696000	MEDAL	0.017045454545454544
4577075200	MEDAL	0.011363636363636366
4588748800	MEDAL	0.013257575757575758
4590694400	MEDAL	0.018939393939393936
4617216000	MEDAL	0.0037878787878787897
4643020800	MEDAL	0.017045454545454548
4653568000	MEDAL	0.01893939393939394
4676403200	MEDAL	0.0037878787878787897
4703232000	MEDAL	4.9873299934333204e-18
4746342400	MEDAL	0.0018939393939393949
4748288000	MEDAL	-0.02083333333333333
4762419200	MEDAL	0.011363636363636364
4771737600	MEDAL	0.032196969696969696
4789760000	MEDAL	0.02272727272727272
4828672000	MEDAL	0.0018939393939393949
4831948800	MEDAL	0.022727272727272728
4867072000	MEDAL	0.0018939393939393949
4883968000	MEDAL	0.0037878787878787897
4919193600	MEDAL	0.022727272727272724
4919398400	MEDAL	0.017045454545454544
4934144000	MEDAL	0.003787878787878787
4950425600	MEDAL	0.028409090909090905
4962611200	MEDAL	0.018939393939393936
5003878400	MEDAL	0.028409090909090908
5013401600	MEDAL	0.017045454545454544
5055385600	MEDAL	0.01704545454545454
5063577600	MEDAL	0.0018939393939393975
5090201600	MEDAL	0.0037878787878787897
5093785600	MEDAL	-0.005681818181818182
5105049600	MEDAL	-0.01515151515151515
5130547200	MEDAL	0.026515151515151512
5137612800	MEDAL	0.030303030303030304
5177753600	MEDAL	0.032196969696969696
5194956800	MEDAL	0.018939393939393936
5242163200	MEDAL	0.0037878787878787897
5242880000	MEDAL	0.0037878787878787845
5259878400	MEDAL	0.011363636363636364
5264588800	MEDAL	0.017045454545454548
5275238400	MEDAL	0.017045454545454548
5309542400	MEDAL	0.0
5314355200	MEDAL	0.03787878787878788
5348659200	MEDAL	0.030303030303030304
5372211200	MEDAL	0.017045454545454544
5421363200	MEDAL	0.0018939393939393949
5429862400	MEDAL	-0.018939393939393943
5431500800	MEDAL	0.026515151515151512
5434880000	MEDAL	0.003787878787878787
5450956800	MEDAL	0.018939393939393943
5487820800	MEDAL	0.0303030303030303
5488332800	MEDAL	0.01893939393939394
5518950400	MEDAL	0.026515151515151516
5550694400	MEDAL	0.03977272727272727
5601177600	MEDAL	0.020833333333333336
5603532800	MEDAL	0.007575757575757574
5603840000	MEDAL	0.017045454545454548
5615104000	MEDAL	0.005681818181818179
5626265600	MEDAL	0.0018939393939393949
5660774400	MEDAL	0.032196969696969696
5668147200	MEDAL	0.02462121212121212
5697843200	MEDAL	0.028409090909090908
5728256000	MEDAL	0.041666666666666664
5774950400	MEDAL	-0.0037878787878787897
5775564800	MEDAL	0.03977272727272727
5779865600	MEDAL	0.030303030303030307
5800345600	MEDAL	0.03409090909090909
5800960000	MEDAL	0.015151515151515148
5831782400	MEDAL	0.026515151515151512
5856460800	MEDAL	0.01893939393939394
5870182400	MEDAL	0.01515151515151515
5905612800	MEDAL	0.03787878787878788
5942988800	MEDAL	-0.017045454545454544
5948723200	MEDAL	0.02462121212121212
5958348800	MEDAL	0.022727272727272728
5969305600	MEDAL	0.028409090909090905
5982515200	MEDAL	0.0075757575757575794
6004326400	MEDAL	0.01325757575757576
6038835200	MEDAL	0.022727272727272724
6046617600	MEDAL	0.030303030303030307
6083174400	MEDAL	0.03598484848484849
6112153600	MEDAL	-0.007575757575757577
6121062400	MEDAL	0.007575757575757577
6136627200	MEDAL	0.01893939393939394
6140313600	MEDAL	0.04734848484848485
6166630400	MEDAL	0.013257575757575756
6178099200	MEDAL	-0.015151515151515152
6208716800	MEDAL	0.011363636363636364
6238310400	MEDAL	0.0303030303030303
6261964800	MEDAL	0.013257575757575756
6281932800	MEDAL	0.011363636363636364
6292582400	MEDAL	0.0303030303030303
6310912000	MEDAL	0.011363636363636364
6317670400	MEDAL	0.020833333333333332
6339072000	MEDAL	-0.007575757575757577
6348390400	MEDAL	0.009469696969696972
6379622400	MEDAL	0.032196969696969696
6429900800	MEDAL	0.03409090909090909
6440038400	MEDAL	0.026515151515151512
6450688000	MEDAL	0.0018939393939393923
6462976000	MEDAL	0.02462121212121212
6479257600	MEDAL	0.022727272727272728
6499430400	MEDAL	0.028409090909090905
6511411200	MEDAL	0.024621212121212127
6513561600	MEDAL	0.017045454545454548
6550118400	MEDAL	0.030303030303030304
6611251200	MEDAL	0.026515151515151512
6616268800	MEDAL	-0.0018939393939394
6621798400	MEDAL	0.007575757575757577
6632960000	MEDAL	0.024621212121212117
6650368000	MEDAL	0.007575757575757574
6677811200	MEDAL	0.030303030303030307
6683136000	MEDAL	0.03977272727272727
6687334400	MEDAL	0.020833333333333332
6721024000	MEDAL	0.032196969696969696
6783692800	MEDAL	0.017045454545454544
6787993600	MEDAL	0.028409090909090905
6804070400	MEDAL	0.020833333333333336
6808473600	MEDAL	0.030303030303030304
6823424000	MEDAL	0.009469696969696968
6853734400	MEDAL	0.04166666666666667
6856396800	MEDAL	0.017045454545454544
6861516800	MEDAL	0.032196969696969696
6892236800	MEDAL	0.017045454545454544
6949888000	MEDAL	0.0018939393939393923
6963507200	MEDAL	0.026515151515151512
6974566400	MEDAL	0.028409090909090908
6991052800	MEDAL	0.028409090909090908
6994944000	MEDAL	-0.01136363636363636
7029760000	MEDAL	0.056818181818181816
7034163200	MEDAL	0.03409090909090909
7034163200	MEDAL	0.011363636363636364
7063654400	MEDAL	0.03409090909090909
7118540800	MEDAL	-0.003787878787878787
7141888000	MEDAL	0.04166666666666666
7146700800	MEDAL	0.018939393939393936
7162572800	MEDAL	0.03598484848484849
7169331200	MEDAL	2.6020852139652106e-18
7205171200	MEDAL	0.032196969696969696
7205888000	MEDAL	0.01893939393939394
7213158400	MEDAL	0.03977272727272727
7237939200	MEDAL	0.028409090909090905
7286579200	MEDAL	0.0018939393939393923
7315353600	MEDAL	0.011363636363636364
7316582400	MEDAL	0.02840909090909091
7334400000	MEDAL	0.032196969696969696
7342489600	MEDAL	0.015151515151515152
7376076800	MEDAL	0.05681818181818181
7379660800	MEDAL	0.041666666666666664
7392870400	MEDAL	0.022727272727272724
7409254400	MEDAL	0.017045454545454548
7453388800	MEDAL	-0.0037878787878787845
7483494400	MEDAL	0.03409090909090909
7489740800	MEDAL	0.020833333333333332
7504384000	MEDAL	0.028409090909090908
7516774400	MEDAL	0.011363636363636364
7551488000	MEDAL	0.05492424242424243
7554662400	MEDAL	0.017045454545454544
7571865600	MEDAL	0.028409090909090905
7580467200	MEDAL	0.007575757575757577
7621632000	MEDAL	-2.6020852139652106e-18
7652761600	MEDAL	0.015151515151515152
7666688000	MEDAL	0.030303030303030307
7676416000	MEDAL	0.022727272727272728
7690649600	MEDAL	0.03977272727272727
7729152000	MEDAL	0.02840909090909091
7729254400	MEDAL	0.011363636363636364
7750963200	MEDAL	0.009469696969696972
7752089600	MEDAL	0.009469696969696968
7788953600	MEDAL	-0.007575757575757574
7821312000	MEDAL	0.020833333333333336
7839948800	MEDAL	0.028409090909090905
7850700800	MEDAL	0.02840909090909091
7864012800	MEDAL	0.022727272727272728
7904153600	MEDAL	0.028409090909090908
7905996800	MEDAL	0.04924242424242424
7923302400	MEDAL	0.028409090909090908
7930265600	MEDAL	0.020833333333333332
7956172800	MEDAL	-0.007575757575757576
7989964800	MEDAL	0.02462121212121212
8010444800	MEDAL	0.020833333333333332
8024678400	MEDAL	0.02462121212121212
8035635200	MEDAL	0.020833333333333332
8079564800	MEDAL	0.01325757575757576
8083660800	MEDAL	0.032196969696969696
8093593600	MEDAL	0.017045454545454544
8109260800	MEDAL	0.022727272727272724
8123392000	MEDAL	-0.003787878787878787
8158003200	MEDAL	0.032196969696969696
8179609600	MEDAL	0.026515151515151512
8200089600	MEDAL	0.03409090909090909
8208793600	MEDAL	0.030303030303030297
8256819200	MEDAL	0.00946969696969697
8259891200	MEDAL	0.05871212121212121
8263782400	MEDAL	0.026515151515151512
8289075200	MEDAL	0.022727272727272728
8290611200	MEDAL	-0.005681818181818182
8325529600	MEDAL	0.026515151515151512
8348979200	MEDAL	0.022727272727272728
8373862400	MEDAL	0.030303030303030304
8381235200	MEDAL	0.03409090909090909
8431718400	MEDAL	0.0018939393939393923
8432128000	MEDAL	0.10984848484848483
8432435200	MEDAL	0.026515151515151512
8459059200	MEDAL	-0.005681818181818177
8465203200	MEDAL	0.018939393939393936
8492236800	MEDAL	0.03598484848484849
8515788800	MEDAL	0.030303030303030304
8546304000	MEDAL	0.03598484848484848
8555827200	MEDAL	0.026515151515151512
8600985600	MEDAL	0.02462121212121212
8605696000	MEDAL	0.125
8608460800	MEDAL	0.013257575757575756
8626688000	MEDAL	0.007575757575757577
8641843200	MEDAL	0.032196969696969696
8660172800	MEDAL	0.022727272727272728
8682905600	MEDAL	0.04356060606060606
8720384000	MEDAL	0.032196969696969696
8727449600	MEDAL	0.041666666666666664
8769536000	MEDAL	0.017045454545454544
8780185600	MEDAL	0.10037878787878787
8786329600	MEDAL	0.0018939393939393923
8791961600	MEDAL	0.020833333333333332
8818483200	MEDAL	0.005681818181818182
8828928000	MEDAL	0.005681818181818182
8846745600	MEDAL	0.039772727272727265
8894668800	MEDAL	0.041666666666666664
8894771200	MEDAL	0.054924242424242424
8938291200	MEDAL	0.015151515151515148
8950988800	MEDAL	0.08712121212121213
8957235200	MEDAL	0.026515151515151512
8959692800	MEDAL	0.013257575757575758
8993996800	MEDAL	0.0018939393939393923
8995840000	MEDAL	0.02462121212121212
9014784000	MEDAL	0.03977272727272727
9065574400	MEDAL	0.0303030303030303
9067622400	MEDAL	0.03409090909090909
9108172800	MEDAL	0.026515151515151512
9120563200	MEDAL	0.13446969696969696
9122201600	MEDAL	0.018939393939393936
9132339200	MEDAL	0.04166666666666667
9160499200	MEDAL	0.018939393939393936
9170022400	MEDAL	0.022727272727272724
9182822400	MEDAL	0.041666666666666664
9235148800	MEDAL	0.03977272727272727
9242624000	MEDAL	0.03787878787878787
9276518400	MEDAL	0.028409090909090908
9289216000	MEDAL	0.032196969696969696
9290240000	MEDAL	0.17803030303030304
9303654400	MEDAL	0.032196969696969696
9326284800	MEDAL	0.032196969696969696
9346252800	MEDAL	0.017045454545454544
9350860800	MEDAL	0.030303030303030304
9404108800	MEDAL	0.030303030303030307
9418752000	MEDAL	0.03598484848484848
9445068800	MEDAL	0.013257575757575758
9454694400	MEDAL	0.043560606060606064
9458892800	MEDAL	0.14015151515151514
9475993600	MEDAL	0.022727272727272728
9490841600	MEDAL	0.017045454545454544
9518387200	MEDAL	0.043560606060606064
9519411200	MEDAL	0.03977272727272727
9571840000	MEDAL	0.0303030303030303
9594163200	MEDAL	0.045454545454545456
9613414400	MEDAL	0.02840909090909091
9620582400	MEDAL	0.032196969696969696
9627238400	MEDAL	0.14393939393939395
9651404800	MEDAL	0.02272727272727273
9657446400	MEDAL	0.04166666666666667
9689600000	MEDAL	0.026515151515151512
9695436800	MEDAL	0.01893939393939394
9741312000	MEDAL	0.01893939393939394
9768857600	MEDAL	0.009469696969696972
9783091200	MEDAL	0.02651515151515152
9786163200	MEDAL	0.041666666666666664
9795788800	MEDAL	0.11553030303030304
9823539200	MEDAL	0.03409090909090909
9824972800	MEDAL	0.022727272727272724
9859686400	MEDAL	0.045454545454545456
9868083200	MEDAL	0.030303030303030297
9908531200	MEDAL	0.045454545454545456
9943859200	MEDAL	-0.009469696969696972
9951436800	MEDAL	0.04734848484848485
9951846400	MEDAL	0.030303030303030304
9964236800	MEDAL	0.13825757575757575
9989939200	MEDAL	0.018939393939393936
9998950400	MEDAL	0.020833333333333332
10030284800	MEDAL	0.03409090909090909
10042265600	MEDAL	0.009469696969696968
10076364800	MEDAL	0.02840909090909091
10117120000	MEDAL	0.0303030303030303
10118041600	MEDAL	0.017045454545454544
10120704000	MEDAL	0.039772727272727265
10131660800	MEDAL	0.14015151515151514
10156544000	MEDAL	0.03977272727272727
10172928000	MEDAL	0.015151515151515152
10201804800	MEDAL	0.043560606060606064
10215526400	MEDAL	0.020833333333333332
10246553600	MEDAL	0.02083333333333333
10282598400	MEDAL	0.03598484848484848
10289049600	MEDAL	0.03409090909090909
10291814400	MEDAL	0.032196969696969696
10300620800	MEDAL	0.1268939393939394
10320691200	MEDAL	0.03598484848484848
10344857600	MEDAL	0.009469696969696968
10371891200	MEDAL	0.034090909090909095
10388172800	MEDAL	0.01515151515151515
10416947200	MEDAL	0.01515151515151515
10448998400	MEDAL	0.03598484848484848
10457190400	MEDAL	0.017045454545454548
10466611200	MEDAL	0.03787878787878787
10468864000	MEDAL	0.125
10484428800	MEDAL	0.018939393939393943
10520371200	MEDAL	0.03977272727272728
10543718400	MEDAL	0.04166666666666666
10561228800	MEDAL	0.009469696969696966
10592358400	MEDAL	0.03409090909090909
10614374400	MEDAL	0.04166666666666667
10625024000	MEDAL	0.02462121212121212
10637107200	MEDAL	0.17234848484848486
10642739200	MEDAL	0.03787878787878788
10650316800	MEDAL	0.018939393939393936
10695372800	MEDAL	0.026515151515151516
10714419200	MEDAL	0.03977272727272727
10732544000	MEDAL	0.009469696969696968
10765004800	MEDAL	0.017045454545454544
10779955200	MEDAL	0.028409090909090908
10791219200	MEDAL	0.0303030303030303
10806374400	MEDAL	0.14204545454545456
10814873600	MEDAL	0.022727272727272728
10825216000	MEDAL	0.034090909090909095
10870886400	MEDAL	0.03409090909090909
10885529600	MEDAL	0.041666666666666664
10902937600	MEDAL	0.009469696969696968
10938777600	MEDAL	0.03409090909090909
10944716800	MEDAL	0.03598484848484848
10961100800	MEDAL	0.015151515151515154
10975334400	MEDAL	0.11742424242424243
10978918400	MEDAL	0.013257575757575758
11008307200	MEDAL	0.028409090909090908
11046400000	MEDAL	0.03598484848484849
11058995200	MEDAL	0.039772727272727265
11072716800	MEDAL	0.017045454545454544
11110400000	MEDAL	0.024621212121212124
11115212800	MEDAL	0.022727272727272728
11130163200	MEDAL	0.02462121212121212
11141632000	MEDAL	0.005681818181818182
11142963200	MEDAL	0.1231060606060606
11190886400	MEDAL	0.017045454545454544
11221913600	MEDAL	0.015151515151515154
11232460800	MEDAL	0.043560606060606064
11242291200	MEDAL	0.030303030303030297
11276800000	MEDAL	0.041666666666666664
11291033600	MEDAL	-0.0037878787878787845
11299532800	MEDAL	0.022727272727272728
11302707200	MEDAL	0.01893939393939394
11313766400	MEDAL	0.15151515151515152
11373363200	MEDAL	0.03409090909090909
11396096000	MEDAL	0.03598484848484848
11406028800	MEDAL	0.03787878787878787
11410124800	MEDAL	0.009469696969696968
11444224000	MEDAL	0.02462121212121212
11462656000	MEDAL	0.02651515151515152
11466240000	MEDAL	0.03409090909090909
11471155200	MEDAL	0.013257575757575756
11482931200	MEDAL	0.11174242424242424
11555532800	MEDAL	0.013257575757575756
11570278400	MEDAL	0.026515151515151512
11575398400	MEDAL	-0.013257575757575756
11578675200	MEDAL	0.03409090909090909
11611648000	MEDAL	0.043560606060606064
11621068800	MEDAL	0.011363636363636364
11642060800	MEDAL	0.0018939393939393972
11642470400	MEDAL	0.009469696969696968
11651276800	MEDAL	0.17234848484848486
11735552000	MEDAL	0.02651515151515152
11739033600	MEDAL	0.022727272727272724
11743129600	MEDAL	0.01893939393939394
11752857600	MEDAL	0.03977272727272727
11779993600	MEDAL	0.030303030303030304
11780710400	MEDAL	0.04166666666666667
11812864000	MEDAL	0.01515151515151515
11815321600	MEDAL	-0.017045454545454544
11820953600	MEDAL	0.18181818181818182
11906969600	MEDAL	0.003787878787878787
11914240000	MEDAL	0.007575757575757574
11915264000	MEDAL	0.03598484848484848
11929600000	MEDAL	0.030303030303030304
11940761600	MEDAL	0.02651515151515152
11950489600	MEDAL	0.022727272727272728
11983360000	MEDAL	0.01893939393939394
11988377600	MEDAL	0.0018939393939393923
11988480000	MEDAL	0.1496212121212121
12069990400	MEDAL	0.01325757575757576
12088012800	MEDAL	0.03598484848484848
12092620800	MEDAL	0.009469696969696968
12100812800	MEDAL	0.020833333333333336
12105728000	MEDAL	0.03787878787878788
12120473600	MEDAL	0.026515151515151516
12152832000	MEDAL	0.028409090909090905
12157337600	MEDAL	0.12121212121212122
12167987200	MEDAL	-0.013257575757575753
12240384000	MEDAL	0.011363636363636364
12260352000	MEDAL	0.030303030303030304
12261785600	MEDAL	0.01136363636363636
12272947200	MEDAL	0.011363636363636364
12282470400	MEDAL	0.03409090909090909
12289331200	MEDAL	0.03409090909090909
12322406400	MEDAL	0.015151515151515154
12325990400	MEDAL	0.17234848484848486
12348825600	MEDAL	0.009469696969696968
12408320000	MEDAL	0.020833333333333332
12422451200	MEDAL	0.009469696969696968
12433715200	MEDAL	0.011363636363636364
12454297600	MEDAL	0.02462121212121212
12456243200	MEDAL	0.03977272727272727
12457779200	MEDAL	0.034090909090909095
12492800000	MEDAL	0.032196969696969696
12494233600	MEDAL	0.17234848484848486
12531200000	MEDAL	2.6020852139652106e-18
12573696000	MEDAL	0.003787878787878787
12582912000	MEDAL	0.01515151515151515
12606873600	MEDAL	-2.6020852139652106e-18
12627660800	MEDAL	0.03598484848484849
12629504000	MEDAL	0.015151515151515148
12630220800	MEDAL	0.04924242424242424
12662988800	MEDAL	0.20643939393939392
12664627200	MEDAL	0.020833333333333332
12717363200	MEDAL	0.028409090909090905
12739686400	MEDAL	0.009469696969696966
12742963200	MEDAL	0.018939393939393936
12779110400	MEDAL	0.018939393939393936
12797644800	MEDAL	0.020833333333333332
12803174400	MEDAL	0.005681818181818182
12804915200	MEDAL	0.043560606060606064
12832051200	MEDAL	0.21969696969696967
12838195200	MEDAL	0.02462121212121212
12900966400	MEDAL	0.028409090909090905
12902502400	MEDAL	0.01515151515151515
12908236800	MEDAL	0.02840909090909091
12949196800	MEDAL	-0.009469696969696968
12969062400	MEDAL	0.02840909090909091
12976742400	MEDAL	0.018939393939393936
12981350400	MEDAL	0.053030303030303025
13001113600	MEDAL	0.19318181818181818
13010432000	MEDAL	0.03787878787878787
13061427200	MEDAL	-0.0018939393939393949
13075763200	MEDAL	-0.0018939393939393905
13092556800	MEDAL	0.03598484848484849
13120204800	MEDAL	0.007575757575757573
13139968000	MEDAL	0.03787878787878787
13149286400	MEDAL	0.02462121212121212
13149593600	MEDAL	0.04924242424242424
13170892800	MEDAL	0.23484848484848486
13183692800	MEDAL	0.03409090909090909
13220966400	MEDAL	0.011363636363636364
13239091200	MEDAL	0.02462121212121212
13277593600	MEDAL	0.013257575757575756
13289574400	MEDAL	0.009469696969696968
13309849600	MEDAL	0.017045454545454544
13321932800	MEDAL	-0.0018939393939393949
13324390400	MEDAL	0.04924242424242424
13339443200	MEDAL	0.2670454545454546
13360537600	MEDAL	0.03977272727272727
13380300800	MEDAL	0.026515151515151516
13401600000	MEDAL	0.020833333333333336
13458432000	MEDAL	0.01325757575757576
13460889600	MEDAL	0.015151515151515154
13481472000	MEDAL	0.026515151515151512
13493760000	MEDAL	0.032196969696969696
13496524800	MEDAL	0.04924242424242424
13508710400	MEDAL	0.2632575757575758
13535846400	MEDAL	0.03787878787878788
13540249600	MEDAL	0.01515151515151515
13563596800	MEDAL	0.01325757575757576
13627596800	MEDAL	0.02462121212121212
13637529600	MEDAL	0.024621212121212127
13653913600	MEDAL	0.039772727272727265
13663436800	MEDAL	0.03787878787878788
13665689600	MEDAL	0.009469696969696972
13676134400	MEDAL	0.23295454545454547
13700710400	MEDAL	0.01893939393939394
13709209600	MEDAL	0.03598484848484848
13724979200	MEDAL	0.028409090909090905
13795737600	MEDAL	0.030303030303030304
13820006400	MEDAL	0.020833333333333332
13826457600	MEDAL	0.00946969696969697
13833932800	MEDAL	0.05113636363636364
13839564800	MEDAL	0.015151515151515148
13844070400	MEDAL	0.2840909090909091
13862092800	MEDAL	0.032196969696969696
13882572800	MEDAL	0.026515151515151512
13887385600	MEDAL	0.011363636363636364
13966233600	MEDAL	0.026515151515151516
13994188800	MEDAL	0.03598484848484848
14005350400	MEDAL	-0.011363636363636364
14005555200	MEDAL	0.039772727272727265
14013644800	MEDAL	0.20643939393939392
14015385600	MEDAL	0.02083333333333333
14024806400	MEDAL	0.009469696969696972
14049894400	MEDAL	0.017045454545454544
14055731200	MEDAL	0.03598484848484848
14136729600	MEDAL	0.03409090909090909
14165299200	MEDAL	0.039772727272727265
14178406400	MEDAL	0.032196969696969696
14183936000	MEDAL	0.0037878787878787897
14185267200	MEDAL	0.20454545454545456
14185472000	MEDAL	-0.005681818181818187
14194380800	MEDAL	0.015151515151515154
14212403200	MEDAL	0.00946969696969697
14232473600	MEDAL	0.032196969696969696
14306816000	MEDAL	0.026515151515151512
14336921600	MEDAL	0.03598484848484848
14343577600	MEDAL	0.01136363636363636
14350745600	MEDAL	0.03787878787878787
14355148800	MEDAL	0.20075757575757577
14366208000	MEDAL	-0.007575757575757575
14372454400	MEDAL	0.0037878787878787845
14375116800	MEDAL	0.017045454545454544
14410547200	MEDAL	0.041666666666666664
14477619200	MEDAL	0.017045454545454544
14505676800	MEDAL	0.020833333333333332
14510694400	MEDAL	0.03977272727272727
14524006400	MEDAL	0.058712121212121215
14526259200	MEDAL	0.21969696969696972
14537318400	MEDAL	0.02462121212121212
14541824000	MEDAL	-0.0018939393939393923
14550425600	MEDAL	0.015151515151515154
14587289600	MEDAL	0.039772727272727265
14648934400	MEDAL	0.026515151515151512
14665523200	MEDAL	0.017045454545454544
14680371200	MEDAL	0.041666666666666664
14696038400	MEDAL	0.03977272727272727
14697881600	MEDAL	0.2196969696969697
14698905600	MEDAL	0.013257575757575756
14722457600	MEDAL	0.020833333333333336
14729625600	MEDAL	-0.005681818181818185
14764032000	MEDAL	0.03598484848484848
14820352000	MEDAL	0.015151515151515152
14822809600	MEDAL	0.009469696969696968
14851891200	MEDAL	0.03598484848484848
14861619200	MEDAL	0.022727272727272724
14866944000	MEDAL	0.22348484848484845
14869913600	MEDAL	0.03787878787878788
14904115200	MEDAL	0.0018939393939393923
14908108800	MEDAL	0.007575757575757574
14939852800	MEDAL	0.026515151515151512
14986547200	MEDAL	-0.0056818181818181785
14994432000	MEDAL	0.01893939393939394
15023513600	MEDAL	0.043560606060606064
15024435200	MEDAL	0.005681818181818182
15036825600	MEDAL	0.2689393939393939
15044608000	MEDAL	0.04924242424242424
15082086400	MEDAL	0.018939393939393936
15087411200	MEDAL	0.005681818181818179
15112908800	MEDAL	0.028409090909090908
15155814400	MEDAL	0.005681818181818182
15168000000	MEDAL	0.0018939393939393949
15188172800	MEDAL	0.022727272727272728
15194726400	MEDAL	0.039772727272727265
15207628800	MEDAL	0.21969696969696972
15219302400	MEDAL	0.056818181818181816
15264153600	MEDAL	0.022727272727272728
15266611200	MEDAL	0.017045454545454544
15278489600	MEDAL	0.032196969696969696
15325798400	MEDAL	0.01515151515151515
15338291200	MEDAL	-0.0037878787878787845
15350988800	MEDAL	0.022727272727272728
15364403200	MEDAL	0.043560606060606064
15379148800	MEDAL	0.24053030303030304
15393587200	MEDAL	0.06060606060606061
15443763200	MEDAL	0.03787878787878787
15444275200	MEDAL	0.01893939393939394
15449395200	MEDAL	0.01515151515151515
15495372800	MEDAL	0.022727272727272724
15508787200	MEDAL	0.022727272727272728
15512473600	MEDAL	0.013257575757575756
15532032000	MEDAL	0.03409090909090909
15551795200	MEDAL	0.23295454545454541
15568588800	MEDAL	0.054924242424242424
15609856000	MEDAL	0.015151515151515152
15623065600	MEDAL	0.022727272727272728
15633305600	MEDAL	0.020833333333333332
15668940800	MEDAL	0.020833333333333332
15674675200	MEDAL	0.02651515151515152
15678668800	MEDAL	0.02462121212121212
15699558400	MEDAL	0.03409090909090909
15721779200	MEDAL	0.2897727272727273
15743795200	MEDAL	0.0662878787878788
15774515200	MEDAL	0.022727272727272728
15802880000	MEDAL	0.0303030303030303
15815987200	MEDAL	0.032196969696969696
15837900800	MEDAL	0.01515151515151515
15843942400	MEDAL	0.007575757575757572
15850086400	MEDAL	0.0018939393939393949
15870771200	MEDAL	0.03598484848484848
15891353600	MEDAL	0.32954545454545453
15915315200	MEDAL	0.11742424242424243
15936204800	MEDAL	0.03787878787878787
15982694400	MEDAL	0.03409090909090909
15998976000	MEDAL	0.013257575757575758
16001945600	MEDAL	-0.007575757575757577
16016281600	MEDAL	0.034090909090909095
16021094400	MEDAL	0.028409090909090908
16038400000	MEDAL	0.03409090909090909
16061440000	MEDAL	0.32954545454545453
16087859200	MEDAL	0.07386363636363635
16099635200	MEDAL	0.028409090909090908
16159129600	MEDAL	0.02651515151515152
16164044800	MEDAL	0.017045454545454548
16177561600	MEDAL	0.0037878787878787897
16185036800	MEDAL	0.032196969696969696
16191385600	MEDAL	0.024621212121212124
16203776000	MEDAL	0.039772727272727265
16231116800	MEDAL	0.2859848484848485
16261734400	MEDAL	0.08901515151515152
16264908800	MEDAL	0.020833333333333336
16326963200	MEDAL	0.020833333333333332
16333004800	MEDAL	0.0018939393939393975
16349491200	MEDAL	0.0303030303030303
16353484800	MEDAL	0.026515151515151512
16361164800	MEDAL	0.018939393939393936
16370688000	MEDAL	0.03598484848484848
16401612800	MEDAL	0.23295454545454547
16431513600	MEDAL	0.043560606060606064
16432025600	MEDAL	0.10416666666666667
16489574400	MEDAL	0.02840909090909091
16507187200	MEDAL	0.017045454545454544
16514252800	MEDAL	0.02840909090909091
16531865600	MEDAL	0.02462121212121212
16532889600	MEDAL	0.017045454545454548
16537190400	MEDAL	0.0303030303030303
16571596800	MEDAL	0.23863636363636365
16597504000	MEDAL	0.032196969696969696
16602214400	MEDAL	0.09469696969696968
16652800000	MEDAL	0.028409090909090905
16678092800	MEDAL	0.017045454545454544
16681676800	MEDAL	0.01515151515151515
16702668800	MEDAL	0.03409090909090909
16709222400	MEDAL	0.01515151515151515
16711884800	MEDAL	0.013257575757575756
16740761600	MEDAL	0.22348484848484848
16762572800	MEDAL	0.028409090909090905
16773939200	MEDAL	0.11553030303030304
16814694400	MEDAL	0.005681818181818185
16844390400	MEDAL	-0.0018939393939393949
16856371200	MEDAL	0.028409090909090908
16868147200	MEDAL	0.039772727272727265
16883302400	MEDAL	0.032196969696969696
16890265600	MEDAL	0.039772727272727265
16910336000	MEDAL	0.23295454545454547
16927129600	MEDAL	0.020833333333333336
16944128000	MEDAL	0.12878787878787878
16979251200	MEDAL	0.009469696969696972
17009868800	MEDAL	0.0
17031987200	MEDAL	0.017045454545454544
17032396800	MEDAL	0.03409090909090909
17053491200	MEDAL	0.03598484848484848
17071308800	MEDAL	-0.015151515151515148
17079808000	MEDAL	0.19128787878787878
17091891200	MEDAL	0.028409090909090905
17116569600	MEDAL	0.16856060606060605
17142886400	MEDAL	0.034090909090909095
17175040000	MEDAL	0.007575757575757574
17198182400	MEDAL	0.03787878787878787
17206784000	MEDAL	0.005681818181818179
17220096000	MEDAL	0.026515151515151512
17248563200	MEDAL	0.03409090909090909
17249280000	MEDAL	0.22916666666666666
17256140800	MEDAL	0.0303030303030303
17288499200	MEDAL	0.16856060606060605
17306521600	MEDAL	-0.0018939393939393949
17340723200	MEDAL	0.011363636363636364
17364172800	MEDAL	0.039772727272727265
17386905600	MEDAL	0.028409090909090908
17387110400	MEDAL	-0.011363636363636367
17419059200	MEDAL	0.2689393939393939
17420492800	MEDAL	0.032196969696969696
17424691200	MEDAL	0.022727272727272724
17459916800	MEDAL	0.14204545454545456
17471078400	MEDAL	0.005681818181818182
17506406400	MEDAL	0.03598484848484848
17526886400	MEDAL	0.05303030303030303
17552793600	MEDAL	0.022727272727272728
17563750400	MEDAL	0.02462121212121212
17579110400	MEDAL	0.013257575757575758
17588224000	MEDAL	0.2689393939393939
17600614400	MEDAL	0.017045454545454544
17632153600	MEDAL	0.1628787878787879
17636454400	MEDAL	0.03787878787878788
17671270400	MEDAL	0.03598484848484848
17689702400	MEDAL	0.039772727272727265
17719091200	MEDAL	0.011363636363636364
17739571200	MEDAL	0.020833333333333332
17743667200	MEDAL	0.024621212121212124
17757798400	MEDAL	0.23295454545454544
17778995200	MEDAL	0.01893939393939394
17800396800	MEDAL	0.009469696969696972
17802854400	MEDAL	0.15719696969696972
17836953600	MEDAL	0.030303030303030304
17856819200	MEDAL	0.02651515151515152
17885798400	MEDAL	0.026515151515151512
17903308800	MEDAL	0.022727272727272728
17923072000	MEDAL	0.020833333333333332
17927270400	MEDAL	0.2803030303030303
17952460800	MEDAL	0.02651515151515152
17964236800	MEDAL	0.0018939393939393923
17979801600	MEDAL	0.2102272727272727
18003456000	MEDAL	0.02272727272727273
18021171200	MEDAL	0.04545454545454545
18054348800	MEDAL	0.01325757575757576
18066022400	MEDAL	0.0303030303030303
18097459200	MEDAL	0.24431818181818182
18102169600	MEDAL	0.0018939393939393897
18119782400	MEDAL	0.018939393939393936
18124800000	MEDAL	0.0037878787878787845
18154188800	MEDAL	0.19696969696969696
18169651200	MEDAL	0.03409090909090909
18186854400	MEDAL	0.032196969696969696
18223616000	MEDAL	0.017045454545454544
18230579200	MEDAL	0.01893939393939394
18267545600	MEDAL	0.3579545454545454
18284953600	MEDAL	0.015151515151515154
18288332800	MEDAL	0.01136363636363636
18294476800	MEDAL	0.017045454545454544
18332364800	MEDAL	0.22727272727272724
18336358400	MEDAL	0.017045454545454544
18351923200	MEDAL	0.020833333333333332
18391244800	MEDAL	0.04166666666666667
18395648000	MEDAL	0.03787878787878787
18436710400	MEDAL	0.268939393939394
18452172800	MEDAL	-0.0037878787878787906
18464563200	MEDAL	0.0018939393939393949
18468454400	MEDAL	0.018939393939393936
18503168000	MEDAL	0.020833333333333332
18511564800	MEDAL	0.17803030303030304
18517708800	MEDAL	0.03409090909090909
18556416000	MEDAL	0.02462121212121212
18560204800	MEDAL	0.039772727272727265
18606080000	MEDAL	0.36553030303030304
18614476800	MEDAL	-0.0018939393939393923
18647756800	MEDAL	-0.005681818181818185
18649292800	MEDAL	0.02462121212121212
18670284800	MEDAL	0.020833333333333336
18687180800	MEDAL	0.041666666666666664
18689331200	MEDAL	0.24242424242424243
18721280000	MEDAL	0.03787878787878787
18721689600	MEDAL	0.02462121212121212
18775859200	MEDAL	0.3768939393939394
18776166400	MEDAL	-2.6020852139652106e-18
18823270400	MEDAL	0.020833333333333332
18831462400	MEDAL	0.022727272727272728
18837196800	MEDAL	0.020833333333333336
18864844800	MEDAL	0.028409090909090905
18867814400	MEDAL	0.16666666666666666
18881126400	MEDAL	0.02651515151515152
18885324800	MEDAL	0.032196969696969696
18940620800	MEDAL	0.018939393939393936
18944204800	MEDAL	0.3125
19001036800	MEDAL	-0.0037878787878787897
19003699200	MEDAL	0.030303030303030304
19014041600	MEDAL	0.01325757575757576
19037388800	MEDAL	0.045454545454545456
19039232000	MEDAL	0.045454545454545456
19043123200	MEDAL	0.1893939393939394
19049779200	MEDAL	0.04734848484848485
19104665600	MEDAL	0.022727272727272724
19111014400	MEDAL	0.27083333333333337
19168256000	MEDAL	0.034090909090909095
19179622400	MEDAL	-0.005681818181818182
19196620800	MEDAL	0.01893939393939394
19197747200	MEDAL	0.026515151515151512
19208192000	MEDAL	0.01893939393939394
19212390400	MEDAL	0.030303030303030304
19224883200	MEDAL	0.22537878787878787
19267379200	MEDAL	0.028409090909090905
19280691200	MEDAL	0.25
19334553600	MEDAL	0.032196969696969696
19354316800	MEDAL	0.003787878787878787
19356467200	MEDAL	0.026515151515151512
19374489600	MEDAL	0.03977272727272727
19376435200	MEDAL	0.015151515151515154
19378073600	MEDAL	0.013257575757575758
19401216000	MEDAL	0.25189393939393934
19429068800	MEDAL	0.0018939393939393923
19452620800	MEDAL	0.3106060606060606
19499315200	MEDAL	0.022727272727272728
19515904000	MEDAL	0.03787878787878787
19527884800	MEDAL	0.018939393939393936
19535052800	MEDAL	0.022727272727272728
19549491200	MEDAL	0.009469696969696968
19554201600	MEDAL	0.02651515151515152
19570892800	MEDAL	0.25757575757575757
19594854400	MEDAL	0.011363636363636367
19631923200	MEDAL	0.3162878787878788
19665510400	MEDAL	0.013257575757575756
19677491200	MEDAL	0.02462121212121212
19694899200	MEDAL	0.03977272727272727
19700428800	MEDAL	0.0303030303030303
19721113600	MEDAL	0.009469696969696968
19731251200	MEDAL	0.03409090909090909
19746508800	MEDAL	0.23484848484848486
19760947200	MEDAL	-0.01136363636363636
19811635200	MEDAL	0.2765151515151515
19830476800	MEDAL	0.020833333333333332
19843788800	MEDAL	0.03787878787878788
19858124800	MEDAL	0.02651515151515152
19873894400	MEDAL	0.02840909090909091
19894784000	MEDAL	0.03787878787878787
19910553600	MEDAL	0.02462121212121212
19924582400	MEDAL	0.2518939393939394
19927961600	MEDAL	0.01515151515151515
19992166400	MEDAL	0.33712121212121215
19996979200	MEDAL	0.005681818181818182
20013363200	MEDAL	0.024621212121212124
20023603200	MEDAL	0.039772727272727265
20048281600	MEDAL	-0.0018939393939393949
20070297600	MEDAL	0.011363636363636364
20088524800	MEDAL	0.013257575757575758
20094361600	MEDAL	0.011363636363636364
20100403200	MEDAL	0.2727272727272727
20162764800	MEDAL	0.009469696969696968
20172492800	MEDAL	0.3352272727272727
20184883200	MEDAL	0.026515151515151512
20186009600	MEDAL	0.013257575757575758
20224204800	MEDAL	0.005681818181818182
20242841600	MEDAL	0.009469696969696972
20262502400	MEDAL	0.003787878787878787
20267212800	MEDAL	0.005681818181818179
20281344000	MEDAL	0.3181818181818182
20327731200	MEDAL	0.007575757575757574
20351385600	MEDAL	0.03598484848484848
20351795200	MEDAL	0.2954545454545454
20355174400	MEDAL	0.02462121212121212
20402585600	MEDAL	-0.007575757575757577
20416409600	MEDAL	0.017045454545454544
20430131200	MEDAL	0.0037878787878787845
20450099200	MEDAL	0.020833333333333332
20461670400	MEDAL	0.2556818181818182
20494233600	MEDAL	0.005681818181818182
20516147200	MEDAL	0.03787878787878788
20525158400	MEDAL	0.028409090909090908
20531507200	MEDAL	0.3920454545454546
20578918400	MEDAL	0.009469696969696968
20588544000	MEDAL	0.007575757575757579
20593868800	MEDAL	0.003787878787878787
20630323200	MEDAL	0.005681818181818185
20641484800	MEDAL	0.28409090909090906
20663296000	MEDAL	0.0037878787878787884
20683980800	MEDAL	0.03409090909090909
20695142400	MEDAL	0.015151515151515152
20710912000	MEDAL	0.3333333333333333
20752384000	MEDAL	-0.0037878787878787897
20757504000	MEDAL	2.6020852139652106e-18
20761702400	MEDAL	0.020833333333333336
20808294400	MEDAL	0.011363636363636359
20816281600	MEDAL	0.28787878787878785
20832563200	MEDAL	0.03787878787878788
20852633600	MEDAL	0.020833333333333336
20861952000	MEDAL	0.030303030303030297
20890521600	MEDAL	0.3712121212121212
20921241600	MEDAL	0.02462121212121212
20923596800	MEDAL	0.007575757575757574
20934041600	MEDAL	0.0037878787878787897
20980428800	MEDAL	0.005681818181818182
20991590400	MEDAL	0.32007575757575757
21002444800	MEDAL	0.02462121212121212
21021696000	MEDAL	0.0303030303030303
21030809600	MEDAL	0.022727272727272728
21071769600	MEDAL	0.26515151515151514
21089792000	MEDAL	0.0
21090918400	MEDAL	0.017045454545454544
21106073600	MEDAL	0.009469696969696968
21145292800	MEDAL	0.020833333333333336
21167308800	MEDAL	0.31628787878787884
21169152000	MEDAL	0.02462121212121212
21190860800	MEDAL	0.018939393939393936
21202022400	MEDAL	0.03409090909090909
21251481600	MEDAL	0.2481060606060606
21252505600	MEDAL	-0.0018939393939393949
21258035200	MEDAL	0.01515151515151515
21278822400	MEDAL	-0.0018939393939393923
21312307200	MEDAL	0.026515151515151512
21337600000	MEDAL	0.028409090909090908
21343539200	MEDAL	0.268939393939394
21361049600	MEDAL	0.017045454545454548
21373337600	MEDAL	0.032196969696969696
21420441600	MEDAL	-0.0018939393939393949
21426790400	MEDAL	0.022727272727272724
21431808000	MEDAL	0.30303030303030304
21448806400	MEDAL	0.022727272727272724
21480652800	MEDAL	0.034090909090909095
21504409600	MEDAL	0.032196969696969696
21520691200	MEDAL	0.21780303030303028
21532569600	MEDAL	0.032196969696969696
21543014400	MEDAL	0.022727272727272728
21588070400	MEDAL	-0.0018939393939393949
21591244800	MEDAL	-0.0018939393939393923
21612646400	MEDAL	0.25757575757575757
21619302400	MEDAL	0.009469696969696968
21647052800	MEDAL	0.02462121212121212
21671731200	MEDAL	0.017045454545454544
21696921600	MEDAL	0.2518939393939394
21702758400	MEDAL	0.02462121212121212
21711974400	MEDAL	0.013257575757575756
21750374400	MEDAL	0.013257575757575756
21757440000	MEDAL	0.009469696969696968
21791129600	MEDAL	0.018939393939393936
21792358400	MEDAL	0.3257575757575758
21815091200	MEDAL	0.032196969696969696
21836288000	MEDAL	0.007575757575757574
21872332800	MEDAL	0.28977272727272724
21872844800	MEDAL	0.032196969696969696
21879808000	MEDAL	0.02840909090909091
21908275200	MEDAL	0.013257575757575753
21925376000	MEDAL	0.018939393939393936
21962956800	MEDAL	0.02462121212121212
21971148800	MEDAL	0.3617424242424243
21978214400	MEDAL	0.0303030303030303
21999820800	MEDAL	0.028409090909090908
22040985600	MEDAL	0.0303030303030303
22048358400	MEDAL	0.02462121212121212
22048768000	MEDAL	0.2859848484848485
22070681600	MEDAL	0.022727272727272724
22092083200	MEDAL	0.005681818181818182
22134681600	MEDAL	0.01136363636363636
22141849600	MEDAL	0.032196969696969696
22149734400	MEDAL	0.3768939393939394
22162124800	MEDAL	0.02651515151515152
22210048000	MEDAL	0.015151515151515155
22218035200	MEDAL	0.02462121212121212
22225305600	MEDAL	0.3712121212121212
22237081600	MEDAL	0.018939393939393936
22258176000	MEDAL	0.0037878787878787845
22303027200	MEDAL	0.026515151515151512
22304972800	MEDAL	0.02083333333333333
22324940800	MEDAL	0.015151515151515152
22330368000	MEDAL	0.32386363636363635
22379417600	MEDAL	0.020833333333333332
22385254400	MEDAL	0.03409090909090909
22403584000	MEDAL	0.01325757575757576
22405324800	MEDAL	0.32196969696969696
22424371200	MEDAL	0.03409090909090909
22461440000	MEDAL	0.028409090909090905
22474854400	MEDAL	0.02651515151515152
22487244800	MEDAL	0.026515151515151516
22509977600	MEDAL	0.375
22547353600	MEDAL	0.043560606060606064
22552985600	MEDAL	0.02272727272727273
22565990400	MEDAL	0.015151515151515154
22584934400	MEDAL	0.3693181818181819
22589542400	MEDAL	0.005681818181818182
22621388800	MEDAL	0.022727272727272728
22645350400	MEDAL	0.013257575757575758
22651904000	MEDAL	0.030303030303030304
22687846400	MEDAL	0.3352272727272727
22715084800	MEDAL	0.04545454545454545
22720512000	MEDAL	0.017045454545454544
22722764800	MEDAL	0.0303030303030303
22753996800	MEDAL	0.020833333333333332
22764544000	MEDAL	0.321969696969697
22782464000	MEDAL	0.007575757575757577
22813900800	MEDAL	0.045454545454545456
22815539200	MEDAL	0.022727272727272728
22866022400	MEDAL	0.32765151515151514
22880358400	MEDAL	0.013257575757575756
22883123200	MEDAL	0.03598484848484848
22891622400	MEDAL	0.020833333333333336
22914457600	MEDAL	0.011363636363636367
22944563200	MEDAL	0.40340909090909094
22951526400	MEDAL	0.02462121212121212
22976000000	MEDAL	0.030303030303030304
22984294400	MEDAL	0.011363636363636364
23036108800	MEDAL	0.02462121212121212
23044198400	MEDAL	0.3579545454545454
23051161600	MEDAL	0.03598484848484849
23067136000	MEDAL	0.01893939393939394
23075328000	MEDAL	0.005681818181818179
23118540800	MEDAL	0.003787878787878787
23123660800	MEDAL	0.26515151515151514
23137075200	MEDAL	0.017045454545454544
23152332800	MEDAL	0.007575757575757577
23194624000	MEDAL	0.026515151515151512
23221350400	MEDAL	0.03787878787878787
23221964800	MEDAL	0.39015151515151514
23239270400	MEDAL	0.01893939393939394
23239680000	MEDAL	0.028409090909090905
23286784000	MEDAL	0.0037878787878787897
23300812800	MEDAL	-5.204170427930421e-18
23303065600	MEDAL	0.28030303030303033
23322931200	MEDAL	0.026515151515151516
23356620800	MEDAL	0.013257575757575756
23388569600	MEDAL	0.017045454545454548
23399424000	MEDAL	0.02462121212121212
23400038400	MEDAL	0.3882575757575758
23411712000	MEDAL	0.01893939393939394
23455539200	MEDAL	0.011363636363636367
23464652800	MEDAL	0.018939393939393936
23482675200	MEDAL	0.2916666666666667
23492710400	MEDAL	0.01325757575757576
23521996800	MEDAL	0.013257575757575756
23556812800	MEDAL	0.0018939393939393918
23563468800	MEDAL	0.009469696969696968
23578419200	MEDAL	0.32575757575757575
23585792000	MEDAL	0.009469696969696968
23625216000	MEDAL	0.02462121212121212
23628595200	MEDAL	-0.007575757575757577
23661158400	MEDAL	0.3522727272727273
23663411200	MEDAL	0.03787878787878788
23689932800	MEDAL	-0.0037878787878787854
23725670400	MEDAL	0.017045454545454548
23727104000	MEDAL	0.03409090909090909
23756492800	MEDAL	0.35984848484848486
23758336000	MEDAL	0.02462121212121212
23792537600	MEDAL	0.030303030303030304
23792947200	MEDAL	0.01515151515151515
23833600000	MEDAL	0.03409090909090909
23840460800	MEDAL	0.3579545454545454
23858790400	MEDAL	0.02462121212121212
23885107200	MEDAL	0.009469696969696968
23896166400	MEDAL	0.01893939393939394
23926579200	MEDAL	0.03787878787878788
23934976000	MEDAL	0.3560606060606061
23953715200	MEDAL	0.020833333333333332
23956070400	MEDAL	0.011363636363636367
24003686400	MEDAL	0.056818181818181816
24019148800	MEDAL	0.3712121212121212
24028262400	MEDAL	0.026515151515151512
24046899200	MEDAL	0.01325757575757576
24067993600	MEDAL	0.04356060606060606
24091852800	MEDAL	0.017045454545454544
24111718400	MEDAL	0.005681818181818179
24112742400	MEDAL	0.41287878787878785
24119500800	MEDAL	0.015151515151515155
24171724800	MEDAL	0.022727272727272728
24197939200	MEDAL	0.0075757575757575794
24198348800	MEDAL	0.2992424242424243
24208281600	MEDAL	0.026515151515151512
24239616000	MEDAL	0.032196969696969696
24257126400	MEDAL	0.02462121212121212
24269516800	MEDAL	-0.005681818181818185
24282214400	MEDAL	0.01893939393939394
24290304000	MEDAL	0.33712121212121215
24338841600	MEDAL	0.017045454545454548
24366592000	MEDAL	0.0037878787878787897
24370278400	MEDAL	0.03409090909090909
24375808000	MEDAL	0.3143939393939394
24410726400	MEDAL	0.00946969696969697
24421376000	MEDAL	0.0018939393939393936
24430080000	MEDAL	0.011363636363636364
24445440000	MEDAL	0.005681818181818185
24467251200	MEDAL	0.3446969696969697
24502169600	MEDAL	0.0303030303030303
24532992000	MEDAL	0.032196969696969696
24534732800	MEDAL	0.0303030303030303
24553984000	MEDAL	0.3579545454545454
24579276800	MEDAL	0.0037878787878787836
24584704000	MEDAL	0.017045454545454544
24590336000	MEDAL	0.015151515151515152
24608665600	MEDAL	-0.013257575757575756
24645017600	MEDAL	0.29166666666666663
24668876800	MEDAL	0.06628787878787878
24698880000	MEDAL	0.020833333333333332
24704409600	MEDAL	0.03787878787878788
24732160000	MEDAL	0.34659090909090906
24748953600	MEDAL	0.028409090909090905
24749363200	MEDAL	0.020833333333333336
24750694400	MEDAL	-0.0018939393939393949
24770662400	MEDAL	0.022727272727272728
24823910400	MEDAL	0.3806818181818182
24838348800	MEDAL	0.12878787878787878
24863948800	MEDAL	0.017045454545454544
24874598400	MEDAL	0.032196969696969696
24911564800	MEDAL	0.020833333333333336
24912486400	MEDAL	0.032196969696969696
24916377600	MEDAL	0.3541666666666667
24919244800	MEDAL	0.01704545454545454
24932044800	MEDAL	0.03409090909090909
25003008000	MEDAL	0.35795454545454547
25008537600	MEDAL	0.14583333333333334
25029632000	MEDAL	0.011363636363636364
25046016000	MEDAL	0.026515151515151512
25071513600	MEDAL	0.03409090909090909
25078988800	MEDAL	0.026515151515151512
25090252800	MEDAL	0.02462121212121212
25092300800	MEDAL	0.0303030303030303
25100288000	MEDAL	0.32007575757575757
25178726400	MEDAL	0.11363636363636363
25180774400	MEDAL	0.31439393939393934
25195417600	MEDAL	0.017045454545454544
25215283200	MEDAL	0.026515151515151512
25231360000	MEDAL	0.028409090909090908
25242419200	MEDAL	0.028409090909090908
25252249600	MEDAL	0.04166666666666667
25260339200	MEDAL	0.017045454545454548
25280716800	MEDAL	0.35037878787878785
25348812800	MEDAL	0.11742424242424242
25359155200	MEDAL	0.3560606060606061
25360588800	MEDAL	-0.009469696969696968
25384345600	MEDAL	0.030303030303030304
25387110400	MEDAL	0.01325757575757576
25405747200	MEDAL	0.020833333333333332
25414963200	MEDAL	0.01136363636363636
25428582400	MEDAL	-0.0037878787878787836
25462886400	MEDAL	0.3049242424242424
25517977600	MEDAL	0.13636363636363635
25527808000	MEDAL	0.009469696969696968
25537228800	MEDAL	0.36363636363636365
25544396800	MEDAL	0.0018939393939393975
25554636800	MEDAL	0.005681818181818179
25568256000	MEDAL	0.030303030303030297
25578905600	MEDAL	0.02840909090909091
25595187200	MEDAL	0.026515151515151516
25648640000	MEDAL	0.30492424242424243
25687859200	MEDAL	0.11174242424242423
25694412800	MEDAL	0.007575757575757572
25702297600	MEDAL	0.0018939393939393923
25716019200	MEDAL	0.3693181818181818
25725030400	MEDAL	0.018939393939393936
25732915200	MEDAL	0.03598484848484848
25742950400	MEDAL	0.005681818181818182
25761382400	MEDAL	0.022727272727272728
25831628800	MEDAL	0.2689393939393939
25856000000	MEDAL	0.10984848484848483
25864192000	MEDAL	0.0018939393939393949
25866240000	MEDAL	0.02462121212121212
25892966400	MEDAL	0.028409090909090908
25893478400	MEDAL	0.3787878787878788
25894297600	MEDAL	0.02840909090909091
25906278400	MEDAL	0.04734848484848485
25925836800	MEDAL	0.043560606060606064
26011955200	MEDAL	0.3446969696969697
26025062400	MEDAL	0.13636363636363638
26032742400	MEDAL	-0.0018939393939393949
26037555200	MEDAL	0.011363636363636362
26049740800	MEDAL	0.02462121212121212
26062540800	MEDAL	0.028409090909090908
26070732800	MEDAL	0.29734848484848486
26072268800	MEDAL	0.03598484848484849
26089881600	MEDAL	0.058712121212121215
26192486400	MEDAL	0.27840909090909094
26193305600	MEDAL	0.15151515151515152
26201702400	MEDAL	0.01136363636363636
26208460800	MEDAL	0.02462121212121212
26215219200	MEDAL	0.026515151515151512
26229657600	MEDAL	0.017045454545454544
26238873600	MEDAL	0.045454545454545456
26247475200	MEDAL	0.26704545454545453
26252492800	MEDAL	0.009469696969696968
26362982400	MEDAL	0.16856060606060608
26364416000	MEDAL	0.017045454545454548
26374656000	MEDAL	0.007575757575757574
26375782400	MEDAL	0.27462121212121215
26392166400	MEDAL	0.026515151515151512
26395955200	MEDAL	0.017045454545454544
26404044800	MEDAL	0.07196969696969698
26415718400	MEDAL	0.043560606060606064
26424729600	MEDAL	0.29924242424242425
26519552000	MEDAL	0.020833333333333332
26532147200	MEDAL	0.17045454545454547
26543923200	MEDAL	0.009469696969696972
26561228800	MEDAL	0.028409090909090908
26562457600	MEDAL	0.32765151515151514
26566963200	MEDAL	0.01515151515151515
26568601600	MEDAL	0.058712121212121215
26579763200	MEDAL	0.032196969696969696
26602188800	MEDAL	0.3371212121212121
26675507200	MEDAL	0.017045454545454544
26703667200	MEDAL	0.11553030303030302
26714624000	MEDAL	0.003787878787878787
26727731200	MEDAL	0.017045454545454544
26739609600	MEDAL	0.028409090909090905
26740531200	MEDAL	0.10416666666666667
26743398400	MEDAL	0.23484848484848486
26750054400	MEDAL	0.04356060606060606
26778828800	MEDAL	0.29924242424242425
26831360000	MEDAL	0.026515151515151516
26882662400	MEDAL	0.0928030303030303
26883379200	MEDAL	0.005681818181818182
26890035200	MEDAL	0.017045454545454544
26911539200	MEDAL	0.11174242424242425
26914816000	MEDAL	0.02462121212121212
26922700800	MEDAL	0.3446969696969697
26924032000	MEDAL	0.07386363636363635
26955059200	MEDAL	0.32386363636363635
26987417600	MEDAL	0.03598484848484848
27049984000	MEDAL	0.02840909090909091
27052441600	MEDAL	-0.007575757575757574
27063193600	MEDAL	0.1212121212121212
27084697600	MEDAL	0.10416666666666666
27085312000	MEDAL	0.02462121212121212
27099545600	MEDAL	0.0643939393939394
27101900800	MEDAL	0.34090909090909094
27132211200	MEDAL	0.3731060606060606
27142348800	MEDAL	0.015151515151515152
27211776000	MEDAL	0.0303030303030303
27221196800	MEDAL	0.007575757575757574
27242905600	MEDAL	0.07007575757575758
27257753600	MEDAL	0.011363636363636364
27260416000	MEDAL	0.0928030303030303
27272908800	MEDAL	0.13825757575757575
27281510400	MEDAL	0.321969696969697
27301171200	MEDAL	0.03598484848484848
27311001600	MEDAL	0.3484848484848485
27370393600	MEDAL	0.032196969696969696
27389440000	MEDAL	0.009469696969696968
27422617600	MEDAL	0.14204545454545453
27431424000	MEDAL	0.022727272727272728
27438592000	MEDAL	0.12878787878787878
27444940800	MEDAL	0.12878787878787878
27456921600	MEDAL	0.028409090909090908
27462348800	MEDAL	0.42613636363636365
27488153600	MEDAL	0.38636363636363635
27533926400	MEDAL	0.03598484848484848
27562188800	MEDAL	-0.0018939393939393949
27602636800	MEDAL	0.13068181818181818
27603968000	MEDAL	0.0018939393939393936
27612057600	MEDAL	0.13446969696969696
27614924800	MEDAL	0.028409090909090908
27617075200	MEDAL	0.11931818181818182
27643596800	MEDAL	0.3787878787878788
27664998400	MEDAL	0.3693181818181818
27700531200	MEDAL	0.041666666666666664
27740262400	MEDAL	0.020833333333333332
27772006400	MEDAL	0.032196969696969696
27777331200	MEDAL	0.03409090909090909
27780915200	MEDAL	0.09659090909090909
27786444800	MEDAL	0.15909090909090906
27788595200	MEDAL	0.06439393939393939
27828633600	MEDAL	0.39583333333333337
27840512000	MEDAL	0.3522727272727273
27860480000	MEDAL	0.04734848484848485
27917004800	MEDAL	0.02462121212121212
27933593600	MEDAL	0.032196969696969696
27949977600	MEDAL	0.026515151515151512
27958988800	MEDAL	0.14583333333333334
27959910400	MEDAL	0.14583333333333334
27960934400	MEDAL	0.10984848484848483
28012134400	MEDAL	0.4147727272727273
28012748800	MEDAL	0.03409090909090909
28017459200	MEDAL	0.4015151515151515
28094361600	MEDAL	0.028409090909090908
28095590400	MEDAL	0.022727272727272728
28122624000	MEDAL	0.03409090909090909
28134400000	MEDAL	0.17045454545454547
28135833600	MEDAL	0.12310606060606061
28136038400	MEDAL	0.13825757575757577
28163379200	MEDAL	0.03787878787878787
28194816000	MEDAL	0.3806818181818182
28196352000	MEDAL	0.36931818181818177
28255129600	MEDAL	0.03787878787878787
28274176000	MEDAL	-0.005681818181818185
28297420800	MEDAL	0.026515151515151512
28307763200	MEDAL	0.22727272727272727
28313292800	MEDAL	0.17613636363636365
28314726400	MEDAL	0.17424242424242425
28315033600	MEDAL	0.03598484848484848
28371251200	MEDAL	0.3522727272727273
28382822400	MEDAL	0.3560606060606061
28419891200	MEDAL	0.041666666666666664
28446310400	MEDAL	0.02651515151515152
28464947200	MEDAL	0.028409090909090908
28471500800	MEDAL	0.034090909090909095
28481433600	MEDAL	0.17234848484848486
28489011200	MEDAL	0.1875
28494131200	MEDAL	0.17424242424242423
28546969600	MEDAL	0.32007575757575757
28566118400	MEDAL	0.4242424242424242
28585984000	MEDAL	0.03787878787878788
28613427200	MEDAL	0.03598484848484848
28618342400	MEDAL	0.032196969696969696
28645376000	MEDAL	0.02651515151515152
28655104000	MEDAL	0.17045454545454544
28664832000	MEDAL	0.1590909090909091
28678041600	MEDAL	0.2878787878787879
28721254400	MEDAL	0.3484848484848485
28750336000	MEDAL	0.32575757575757575
28754739200	MEDAL	0.03409090909090909
28764979200	MEDAL	0.02462121212121212
28782489600	MEDAL	0.02462121212121212
28819558400	MEDAL	0.043560606060606064
28827545600	MEDAL	0.16856060606060605
28839628800	MEDAL	0.12310606060606061
28861952000	MEDAL	0.24053030303030304
28895129600	MEDAL	0.3143939393939394
28917043200	MEDAL	0.045454545454545456
28924416000	MEDAL	0.02462121212121212
28934860800	MEDAL	0.3314393939393939
28944998400	MEDAL	0.032196969696969696
28995993600	MEDAL	0.032196969696969696
28999680000	MEDAL	0.14583333333333334
29013606400	MEDAL	0.13636363636363635
29043507200	MEDAL	0.19128787878787878
29068595200	MEDAL	0.03787878787878788
29069619200	MEDAL	0.34280303030303033
29093273600	MEDAL	0.024621212121212124
29107200000	MEDAL	0.028409090909090905
29112934400	MEDAL	0.34090909090909094
29173043200	MEDAL	0.19128787878787878
29173350400	MEDAL	0.032196969696969696
29188505600	MEDAL	0.1590909090909091
29219020800	MEDAL	0.026515151515151512
29219942400	MEDAL	0.18371212121212122
29246259200	MEDAL	0.3106060606060606
29260902400	MEDAL	0.03598484848484848
29270937600	MEDAL	0.020833333333333336
29291008000	MEDAL	0.3446969696969697
29346713600	MEDAL	0.22537878787878785
29351628800	MEDAL	0.04166666666666666
29363097600	MEDAL	0.20833333333333334
29369856000	MEDAL	0.028409090909090905
29397708800	MEDAL	0.17424242424242425
29424025600	MEDAL	0.32007575757575757
29428019200	MEDAL	0.05268595041322314
29434368000	MEDAL	0.030303030303030297
29470310400	MEDAL	0.2916666666666667
29518028800	MEDAL	0.17992424242424243
29519257600	MEDAL	0.03409090909090909
29526835200	MEDAL	0.02651515151515152
29537484800	MEDAL	0.1893939393939394
29577420800	MEDAL	0.13825757575757575
29596057600	MEDAL	0.017045454545454544
29596364800	MEDAL	0.01325757575757576
29600358400	MEDAL	0.3314393939393939
29649715200	MEDAL	0.3693181818181818
29668147200	MEDAL	0.020833333333333336
29692518400	MEDAL	0.25
29700710400	MEDAL	0.022727272727272728
29712691200	MEDAL	0.1875
29755084800	MEDAL	0.14393939393939392
29758668800	MEDAL	0.022727272727272724
29763891200	MEDAL	0.022727272727272728
29772595200	MEDAL	0.39583333333333337
29815398400	MEDAL	0.03409090909090909
29828300800	MEDAL	0.4071969696969697
29865369600	MEDAL	0.20833333333333331
29867827200	MEDAL	0.011363636363636364
29889638400	MEDAL	0.22916666666666669
29920870400	MEDAL	0.02840909090909091
29931417600	MEDAL	0.043560606060606064
29935923200	MEDAL	0.25946969696969696
29938483200	MEDAL	0.4242424242424243
29964595200	MEDAL	0.026515151515151512
30006272000	MEDAL	0.428030303030303
30037811200	MEDAL	0.022727272727272728
30039347200	MEDAL	0.1893939393939394
30065152000	MEDAL	0.19886363636363635
30083174400	MEDAL	0.02083333333333333
30100172800	MEDAL	0.04166666666666666
30107648000	MEDAL	0.4147727272727273
30111744000	MEDAL	0.04166666666666667
30120448000	MEDAL	0.27840909090909094
30183116800	MEDAL	0.38825757575757575
30206259200	MEDAL	0.032196969696969696
30215372800	MEDAL	0.17424242424242425
30242406400	MEDAL	0.20643939393939392
30245785600	MEDAL	0.01893939393939394
30260224000	MEDAL	0.045454545454545456
30268211200	MEDAL	0.043560606060606064
30275686400	MEDAL	0.39962121212121215
30304358400	MEDAL	0.28977272727272724
30362521600	MEDAL	0.3939393939393939
30373785600	MEDAL	0.015151515151515152
30390476800	MEDAL	0.20833333333333334
30407270400	MEDAL	0.020833333333333332
30410035200	MEDAL	0.02462121212121212
30421913600	MEDAL	0.23106060606060608
30434304000	MEDAL	0.032196969696969696
30443622400	MEDAL	0.3617424242424243
30492160000	MEDAL	0.2897727272727273
30541721600	MEDAL	0.44886363636363635
30544896000	MEDAL	0.032196969696969696
30561075200	MEDAL	0.041666666666666664
30564659200	MEDAL	0.19128787878787878
30568345600	MEDAL	-0.005681818181818179
30599475200	MEDAL	0.2140151515151515
30603776000	MEDAL	0.026515151515151516
30611456000	MEDAL	0.384469696969697
30681907200	MEDAL	0.2897727272727273
30712012800	MEDAL	0.032196969696969696
30713344000	MEDAL	0.022727272727272724
30724608000	MEDAL	0.4943181818181819
30728806400	MEDAL	0.030303030303030297
30741708800	MEDAL	0.17424242424242423
30772736000	MEDAL	0.032196969696969696
30777548800	MEDAL	0.20075757575757577
30779289600	MEDAL	0.39204545454545453
30864179200	MEDAL	0.03409090909090909
30871347200	MEDAL	0.2859848484848485
30880665600	MEDAL	0.028409090909090908
30891315200	MEDAL	0.024621212121212117
30909030400	MEDAL	0.4318181818181818
30916198400	MEDAL	0.2481060606060606
30940672000	MEDAL	0.022727272727272728
30945382400	MEDAL	0.3712121212121212
30954086400	MEDAL	0.19696969696969696
31015321600	MEDAL	0.04356060606060606
31046348800	MEDAL	0.01325757575757576
31052697600	MEDAL	0.015151515151515154
31059353600	MEDAL	0.3465909090909091
31090790400	MEDAL	0.21022727272727273
31091200000	MEDAL	0.4015151515151515
31105843200	MEDAL	0.04924242424242424
31113318400	MEDAL	0.3541666666666667
31131033600	MEDAL	0.22159090909090912
31167180800	MEDAL	0.032196969696969696
31212236800	MEDAL	0.022727272727272728
31213875200	MEDAL	0.0075757575757575794
31247974400	MEDAL	0.2689393939393939
31264768000	MEDAL	0.22537878787878787
31270195200	MEDAL	0.022727272727272724
31272652800	MEDAL	0.32575757575757575
31282585600	MEDAL	0.33333333333333337
31307264000	MEDAL	0.1496212121212121
31318528000	MEDAL	0.0303030303030303
31373824000	MEDAL	0.01325757575757576
31379968000	MEDAL	0.02840909090909091
31432396800	MEDAL	-0.00568181818181818
31436595200	MEDAL	0.25757575757575757
31439564800	MEDAL	0.18371212121212122
31451136000	MEDAL	0.32007575757575757
31454412800	MEDAL	0.3446969696969697
31470284800	MEDAL	0.03598484848484848
31480832000	MEDAL	0.24621212121212122
31532339200	MEDAL	0.028409090909090908
31547084800	MEDAL	0.032196969696969696
31595929600	MEDAL	0.030303030303030304
31614566400	MEDAL	0.2424242424242424
31619174400	MEDAL	0.3409090909090909
31621324800	MEDAL	0.026515151515151512
31623987200	MEDAL	0.20265151515151517
31636889600	MEDAL	0.39583333333333337
31653171200	MEDAL	0.2537878787878788
31687168000	MEDAL	0.041666666666666664
31712051200	MEDAL	0.032196969696969696
31759872000	MEDAL	0.03977272727272727
31772262400	MEDAL	0.02462121212121212
31787929600	MEDAL	0.3068181818181818
31801753600	MEDAL	0.2196969696969697
31811584000	MEDAL	0.25757575757575757
31818342400	MEDAL	0.393939393939394
31825715200	MEDAL	0.21969696969696967
31844454400	MEDAL	0.02840909090909091
31878963200	MEDAL	0.015151515151515154
31922483200	MEDAL	0.026515151515151512
31925145600	MEDAL	0.03409090909090909
31957913600	MEDAL	0.375
31989760000	MEDAL	0.16098484848484848
31998976000	MEDAL	0.1647727272727273
32000819200	MEDAL	0.01325757575757576
32003072000	MEDAL	0.39772727272727276
32006758400	MEDAL	0.2765151515151515
32046182400	MEDAL	0.022727272727272728
32077516800	MEDAL	0.022727272727272728
32084992000	MEDAL	-0.03787878787878787
32125952000	MEDAL	0.30492424242424243
32155750400	MEDAL	0.028409090909090908
32172646400	MEDAL	0.1553030303030303
32178892800	MEDAL	0.28219696969696967
32187801600	MEDAL	0.3920454545454546
32212275200	MEDAL	0.2916666666666667
32215040000	MEDAL	0.015151515151515152
32227532800	MEDAL	0.011363636363636366
32249344000	MEDAL	0.005681818181818181
32293376000	MEDAL	0.29734848484848486
32309555200	MEDAL	0.024621212121212124
32346931200	MEDAL	0.2803030303030303
32364134400	MEDAL	0.21780303030303033
32374681600	MEDAL	0.35227272727272724
32377753600	MEDAL	0.003787878787878787
32383385600	MEDAL	0.028409090909090905
32412672000	MEDAL	0.013257575757575756
32416358400	MEDAL	0.259469696969697
32461107200	MEDAL	0.42613636363636365
32463257600	MEDAL	0.032196969696969696
32521625600	MEDAL	0.20265151515151514
32529715200	MEDAL	0.026515151515151512
32548556800	MEDAL	0.2556818181818182
32550707200	MEDAL	0.022727272727272728
32558182400	MEDAL	0.36742424242424243
32576512000	MEDAL	-0.026515151515151512
32617881600	MEDAL	0.03598484848484848
32619520000	MEDAL	0.2443181818181818
32629862400	MEDAL	0.3484848484848485
32685670400	MEDAL	0.011363636363636364
32696832000	MEDAL	0.19696969696969696
32718438400	MEDAL	0.03598484848484848
32735027200	MEDAL	0.2272727272727273
32738099200	MEDAL	0.015151515151515148
32744038400	MEDAL	0.35037878787878785
32770457600	MEDAL	0.03598484848484849
32798822400	MEDAL	0.4337121212121212
32821862400	MEDAL	0.22916666666666669
32842649600	MEDAL	0.01325757575757576
32872857600	MEDAL	0.29545454545454547
32883302400	MEDAL	0.03977272727272727
32893849600	MEDAL	0.007575757575757579
32914534400	MEDAL	0.26136363636363635
32925491200	MEDAL	0.04924242424242424
32930304000	MEDAL	0.40530303030303033
32967065600	MEDAL	0.42992424242424243
33005670400	MEDAL	-0.009469696969696972
33025740800	MEDAL	0.36363636363636365
33046220800	MEDAL	0.29924242424242425
33049497600	MEDAL	0.022727272727272728
33050931200	MEDAL	0.017045454545454544
33077043200	MEDAL	0.028409090909090908
33093120000	MEDAL	0.27083333333333337
33117184000	MEDAL	0.3522727272727273
33135411200	MEDAL	0.38636363636363635
33170636800	MEDAL	0.04166666666666667
33210060800	MEDAL	0.009469696969696968
33215590400	MEDAL	0.01515151515151515
33218764800	MEDAL	0.24431818181818182
33229516800	MEDAL	0.29734848484848486
33230848000	MEDAL	0.015151515151515154
33271603200	MEDAL	0.2272727272727273
33303244800	MEDAL	0.36931818181818177
33304678400	MEDAL	0.36553030303030304
33338982400	MEDAL	0.024621212121212124
33365606400	MEDAL	0.05303030303030303
33381580800	MEDAL	0.015151515151515154
33389670400	MEDAL	0.01893939393939394
33392947200	MEDAL	0.26704545454545453
33438515200	MEDAL	0.26136363636363635
33450393600	MEDAL	0.20643939393939392
33473024000	MEDAL	0.46212121212121215
33490124800	MEDAL	0.38636363636363635
33508966400	MEDAL	0.032196969696969696
33523097600	MEDAL	0.02462121212121212
33546649600	MEDAL	0.032196969696969696
33547468800	MEDAL	0.026515151515151512
33566412800	MEDAL	0.34469696969696967
33627955200	MEDAL	0.23106060606060605
33642393600	MEDAL	0.43939393939393934
33649868800	MEDAL	0.20454545454545453
33675571200	MEDAL	0.3352272727272727
33679564800	MEDAL	0.026515151515151516
33681715200	MEDAL	-0.017045454545454544
33712537600	MEDAL	0.018939393939393936
33713152000	MEDAL	0.04356060606060606
33740390400	MEDAL	0.32386363636363635
33806848000	MEDAL	0.21780303030303033
33811660800	MEDAL	0.4185606060606061
33832857600	MEDAL	0.028409090909090908
33858355200	MEDAL	0.007575757575757574
33858560000	MEDAL	0.4015151515151515
33860710400	MEDAL	0.28787878787878785
33877811200	MEDAL	0.01893939393939394
33880064000	MEDAL	0.03787878787878787
33917542400	MEDAL	0.30303030303030304
33981030400	MEDAL	0.5075757575757576
33985638400	MEDAL	0.28787878787878785
33988812800	MEDAL	0.017045454545454544
34029772800	MEDAL	0.0018939393939393923
34039193600	MEDAL	0.36174242424242425
34044416000	MEDAL	0.020833333333333336
34046771200	MEDAL	0.017045454545454544
34074009600	MEDAL	0.2935606060606061
34092851200	MEDAL	0.33333333333333337
34144768000	MEDAL	0.03977272727272727
34150502400	MEDAL	0.45265151515151514
34164224000	MEDAL	0.2878787878787879
34199040000	MEDAL	-0.015151515151515154
34206412800	MEDAL	0.030303030303030307
34212147200	MEDAL	0.022727272727272724
34223616000	MEDAL	0.3541666666666667
34268057600	MEDAL	0.3522727272727273
34285670400	MEDAL	0.34848484848484845
34300108800	MEDAL	0.04924242424242424
34320896000	MEDAL	0.41666666666666663
34340147200	MEDAL	0.2784090909090909
34363699200	MEDAL	0.01893939393939394
34366771200	MEDAL	0.022727272727272728
34378854400	MEDAL	0.017045454545454544
34410803200	MEDAL	0.3806818181818182
34442240000	MEDAL	0.32007575757575757
34453094400	MEDAL	0.02840909090909091
34488832000	MEDAL	0.41666666666666663
34497638400	MEDAL	0.34090909090909094
34516787200	MEDAL	0.28219696969696967
34520064000	MEDAL	0.01515151515151515
34533273600	MEDAL	0.022727272727272728
34547302400	MEDAL	0.03598484848484849
34598195200	MEDAL	0.34090909090909094
34609561600	MEDAL	-0.015151515151515154
34617753600	MEDAL	0.3768939393939394
34658508800	MEDAL	0.44886363636363635
34677964800	MEDAL	0.026515151515151512
34691584000	MEDAL	0.2234848484848485
34698342400	MEDAL	0.020833333333333332
34708275200	MEDAL	0.1571969696969697
34714931200	MEDAL	0.009469696969696968
34774220800	MEDAL	0.028409090909090908
34786713600	MEDAL	0.3731060606060606
34793164800	MEDAL	0.3806818181818182
34827366400	MEDAL	0.45454545454545453
34836070400	MEDAL	0.009469696969696972
34864128000	MEDAL	0.032196969696969696
34864742400	MEDAL	0.2746212121212121
34880307200	MEDAL	0.03409090909090909
34914713600	MEDAL	0.14393939393939392
34940313600	MEDAL	-2.6020852139652106e-18
34969395200	MEDAL	0.33901515151515155
34972262400	MEDAL	0.45833333333333326
34994380800	MEDAL	0.028409090909090908
34995404800	MEDAL	0.39583333333333337
35026534400	MEDAL	0.022727272727272728
35039846400	MEDAL	0.2537878787878788
35046297600	MEDAL	0.02462121212121212
35105075200	MEDAL	0.005681818181818182
35117875200	MEDAL	0.17234848484848483
35142246400	MEDAL	0.41287878787878785
35146444800	MEDAL	0.018939393939393936
35156889600	MEDAL	0.3768939393939394
35163750400	MEDAL	0.37310606060606066
35188940800	MEDAL	0.007575757575757577
35213619200	MEDAL	0.25757575757575757
35213619200	MEDAL	0.039772727272727265
35268096000	MEDAL	0.020833333333333336
35300249600	MEDAL	0.0037878787878787897
35316121600	MEDAL	0.34090909090909094
35320320000	MEDAL	0.15719696969696972
35331686400	MEDAL	0.3712121212121212
35341516800	MEDAL	0.3693181818181818
35354009600	MEDAL	0.007575757575757569
35379814400	MEDAL	0.03409090909090909
35386777600	MEDAL	0.3068181818181818
35431628800	MEDAL	0.02462121212121212
35455180800	MEDAL	2.6020852139652106e-18
35492249600	MEDAL	0.39015151515151514
35499212800	MEDAL	0.46590909090909094
35517030400	MEDAL	0.013257575757575754
35522560000	MEDAL	0.19507575757575757
35526656000	MEDAL	0.37310606060606055
35546009600	MEDAL	0.022727272727272728
35560243200	MEDAL	0.3352272727272727
35595571200	MEDAL	0.032196969696969696
35609190400	MEDAL	0.007575757575757574
35666841600	MEDAL	0.393939393939394
35669913600	MEDAL	0.4015151515151515
35674624000	MEDAL	-0.0037878787878787897
35711385600	MEDAL	0.43939393939393945
35713024000	MEDAL	0.03598484848484848
35726540800	MEDAL	0.23201936376210236
35739443200	MEDAL	0.32007575757575757
35759001600	MEDAL	-0.013257575757575761
35762483200	MEDAL	-0.007575757575757577
35834368000	MEDAL	0.3939393939393939
35835289600	MEDAL	-0.011363636363636359
35851059200	MEDAL	0.43939393939393934
35880243200	MEDAL	0.03787878787878787
35896320000	MEDAL	0.36742424242424243
35916390400	MEDAL	-0.005681818181818179
35919360000	MEDAL	0.27083333333333337
35924172800	MEDAL	-0.017045454545454548
35928985600	MEDAL	0.2121212121212121
35996979200	MEDAL	-0.026515151515151512
36002508800	MEDAL	0.3712121212121212
36036403200	MEDAL	0.3560606060606061
36046745600	MEDAL	0.03787878787878788
36070092800	MEDAL	0.0018939393939393923
36082585600	MEDAL	0.41666666666666663
36093337600	MEDAL	0.007575757575757574
36097331200	MEDAL	0.2878787878787879
36132454400	MEDAL	0.17613636363636365
36168294400	MEDAL	-0.03409090909090909
36170956800	MEDAL	0.38636363636363635
36211814400	MEDAL	0.020833333333333332
36222054400	MEDAL	0.0037878787878787884
36222156800	MEDAL	0.4734848484848485
36262809600	MEDAL	0.02651515151515152
36268134400	MEDAL	0.4015151515151515
36275507200	MEDAL	0.20265151515151514
36336742400	MEDAL	0.2178030303030303
36338585600	MEDAL	0.49242424242424243
36343603200	MEDAL	-0.0018939393939393899
36376268800	MEDAL	0.003787878787878787
36377395200	MEDAL	0.013257575757575756
36405043200	MEDAL	0.446969696969697
36430336000	MEDAL	-0.013257575757575756
36456960000	MEDAL	0.2537878787878788
36466790400	MEDAL	0.3106060606060606
36505600000	MEDAL	0.42613636363636365
36521369600	MEDAL	-0.0056818181818181785
36529049600	MEDAL	0.009469696969696972
36539392000	MEDAL	0.25946969696969696
36544307200	MEDAL	0.03598484848484848
36590080000	MEDAL	0.46590909090909094
36598476800	MEDAL	0.04356060606060606
36638515200	MEDAL	0.22916666666666663
36666880000	MEDAL	0.34090909090909094
36673843200	MEDAL	0.4356060606060606
36682240000	MEDAL	0.018939393939393936
36698726400	MEDAL	-2.6020852139652106e-18
36708249600	MEDAL	0.030303030303030297
36742246400	MEDAL	0.2140151515151515
36770201600	MEDAL	0.446969696969697
36770816000	MEDAL	-0.032196969696969696
36816691200	MEDAL	0.2746212121212121
36834406400	MEDAL	0.005681818181818182
36842086400	MEDAL	0.40340909090909094
36866560000	MEDAL	0.2859848484848485
36870860800	MEDAL	0.04166666666666667
36876288000	MEDAL	-0.015151515151515148
36942848000	MEDAL	0.041666666666666664
36944998400	MEDAL	0.3806818181818182
36945920000	MEDAL	0.22348484848484845
36991283200	MEDAL	0.011363636363636364
36994048000	MEDAL	0.22348484848484848
37010944000	MEDAL	0.46969696969696967
37033164800	MEDAL	0.024621212121212124
37053849600	MEDAL	0.01515151515151515
37063372800	MEDAL	0.38446969696969696
37113548800	MEDAL	0.011363636363636364
37121126400	MEDAL	0.4109848484848485
37149388800	MEDAL	0.21780303030303033
37149900800	MEDAL	0.005681818181818182
37170892800	MEDAL	0.13257575757575757
37180825600	MEDAL	0.4128787878787879
37195264000	MEDAL	0.034090909090909095
37230796800	MEDAL	0.005681818181818182
37259571200	MEDAL	0.39204545454545453
37281689600	MEDAL	-0.0037878787878787897
37293465600	MEDAL	0.42424242424242425
37308108800	MEDAL	-0.0018939393939393923
37345075200	MEDAL	0.22348484848484845
37353062400	MEDAL	0.2632575757575758
37358694400	MEDAL	0.41287878787878785
37358899200	MEDAL	0.022727272727272728
37406310400	MEDAL	-0.032196969696969696
37449728000	MEDAL	0.017045454545454544
37451673600	MEDAL	0.36174242424242425
37466931200	MEDAL	0.4242424242424243
37467545600	MEDAL	0.0037878787878787897
37519872000	MEDAL	0.25
37523660800	MEDAL	0.030303030303030304
37536870400	MEDAL	0.4412878787878788
37557350400	MEDAL	0.3162878787878788
37581824000	MEDAL	-0.026515151515151512
37619404800	MEDAL	0.017045454545454544
37620019200	MEDAL	0.02462121212121212
37639168000	MEDAL	0.34090909090909094
37642956800	MEDAL	0.41666666666666674
37685452800	MEDAL	0.032196969696969696
37694259200	MEDAL	0.3068181818181818
37716889600	MEDAL	0.34469696969696967
37760102400	MEDAL	0.0037878787878787845
37761433600	MEDAL	0.30303030303030304
37772902400	MEDAL	0.018939393939393936
37791334400	MEDAL	0.032196969696969696
37817036800	MEDAL	0.47537878787878785
37824000000	MEDAL	0.38257575757575757
37848064000	MEDAL	0.030303030303030304
37867724800	MEDAL	0.2689393939393939
37895577600	MEDAL	0.45265151515151514
37928243200	MEDAL	0.0303030303030303
37934080000	MEDAL	-0.015151515151515155
37960192000	MEDAL	0.020833333333333336
37964185600	MEDAL	0.30303030303030304
37992857600	MEDAL	0.509469696969697
38009753600	MEDAL	0.032196969696969696
38012211200	MEDAL	0.40909090909090906
38050304000	MEDAL	0.35416666666666663
38075084800	MEDAL	0.3731060606060606
38084710400	MEDAL	0.01893939393939394
38106419200	MEDAL	0.024621212121212127
38130278400	MEDAL	0.03787878787878788
38168064000	MEDAL	0.35037878787878785
38171340800	MEDAL	0.3768939393939394
38172467200	MEDAL	0.01893939393939394
38196633600	MEDAL	0.3731060606060606
38231552000	MEDAL	0.32765151515151514
38240768000	MEDAL	0.009469696969696968
38252441600	MEDAL	0.4166666666666667
38276812800	MEDAL	0.017045454545454548
38284288000	MEDAL	0.018939393939393943
38333235200	MEDAL	0.017045454545454544
38351462400	MEDAL	0.509469696969697
38371225600	MEDAL	0.36174242424242425
38383513600	MEDAL	0.45265151515151514
38394060800	MEDAL	0.02083333333333333
38408704000	MEDAL	0.22348484848484848
38422016000	MEDAL	0.42992424242424243
[truncated: 13,822 more rows]
