# Supplementary material for: Learning few-shot imitation as cultural transmission
Source: Nat Commun. 2023 Nov 28;14:7536. doi: 10.1038/s41467-023-42875-2 (PMC10684502; doi:10.1038/s41467-023-42875-2)
Supplement: Supplementary file 36 — Source Data [file 41467_2023_42875_MOESM36_ESM.zip › Source Data/4b (middle).csv]

Training time (hours)	label	train_ct
4.8333333333333336e-08	MEDAL-ADR	0.0
5.8611111111111115e-08	MEDAL-ADR	0.0
5.944444444444444e-08	MEDAL-ADR	0.0
6.055555555555556e-08	MEDAL-ADR	0.0
6.972222222222221e-08	MEDAL-ADR	0.0
9.916666666666666e-08	MEDAL-ADR	0.0
1.2416666666666669e-07	MEDAL-ADR	0.0
4.200833333333333e-06	MEDAL-ADR	0.0
4.381388888888889e-06	MEDAL-ADR	0.0
4.577222222222222e-06	MEDAL-ADR	0.0
0.17725754583333334	MEDAL-ADR	-0.0004756302161185873
0.17735704083333334	MEDAL-ADR	-0.01509921586996923
0.17743708500000002	MEDAL-ADR	0.005088693606535686
0.17752505416666667	MEDAL-ADR	-0.012523459510066651
0.17753119833333333	MEDAL-ADR	-0.013284666545189503
0.17756157916666665	MEDAL-ADR	-0.007899841091792856
0.17771223722222224	MEDAL-ADR	0.01580493043446672
0.21074321416666666	MEDAL-ADR	0.007322376300313901
0.2107969397222222	MEDAL-ADR	-0.003256966907882303
0.24405689388888888	MEDAL-ADR	-0.020156960173677827
0.3451981972222222	MEDAL-ADR	0.0012634053996855236
0.34542888527777776	MEDAL-ADR	-0.008196938051042109
0.34551211694444445	MEDAL-ADR	-0.011844434939128347
0.3455376722222222	MEDAL-ADR	0.005171552418741257
0.3456977022222222	MEDAL-ADR	-0.007208653717310069
0.3458179430555555	MEDAL-ADR	-0.004500117026635594
0.3460632644444444	MEDAL-ADR	0.012943870360445954
0.41235056666666664	MEDAL-ADR	-0.0021889943849337863
0.4123975761111111	MEDAL-ADR	0.003919186454969699
0.47905701083333335	MEDAL-ADR	-0.013582734258245195
0.5132877966666667	MEDAL-ADR	0.001508425158265873
0.51345786	MEDAL-ADR	-0.004612836610972991
0.5135563083333333	MEDAL-ADR	-0.0075951094470949965
0.5135933041666667	MEDAL-ADR	0.005858467300461932
0.513737336111111	MEDAL-ADR	-0.006852884287226616
0.5138530286111112	MEDAL-ADR	-0.0010793516339610097
0.5141174761111111	MEDAL-ADR	0.007755868189876318
0.6139117836111112	MEDAL-ADR	-0.0024083732459640335
0.6139547063888888	MEDAL-ADR	0.0017729179753532822
0.681390346388889	MEDAL-ADR	-0.0011728072184164916
0.6814086266666667	MEDAL-ADR	0.00010057983947059715
0.6815401647222222	MEDAL-ADR	0.003098797223019275
0.6816911275	MEDAL-ADR	-0.003963140483445393
0.6817778252777776	MEDAL-ADR	-0.006512484277350083
0.6820883730555555	MEDAL-ADR	6.322442971791334e-05
0.6823509011111111	MEDAL-ADR	0.005538661733532845
0.7139990002777777	MEDAL-ADR	-0.008655650106935019
0.8154770799999999	MEDAL-ADR	-0.0007277898255524624
0.8155406852777779	MEDAL-ADR	0.00014216534776017448
0.8493464763888888	MEDAL-ADR	-0.0005410887211714233
0.8493475844444445	MEDAL-ADR	0.0019328020458449276
0.8495731675000001	MEDAL-ADR	0.001612256837067153
0.8496802305555555	MEDAL-ADR	-0.0037090546563660976
0.8500333627777777	MEDAL-ADR	-0.004249633743739683
0.8502154163888888	MEDAL-ADR	0.0025456471531305493
0.8505305941666667	MEDAL-ADR	0.0020905467414247393
0.9489035702777778	MEDAL-ADR	-0.00448317053199462
1.016878871388889	MEDAL-ADR	0.0017844391025292566
1.0170940333333334	MEDAL-ADR	-0.0006718591027198347
1.0173605350000001	MEDAL-ADR	-0.002742171247951515
1.0173910502777779	MEDAL-ADR	4.242877822683709e-05
1.0175989833333332	MEDAL-ADR	-0.006361634455408145
1.0176865994444444	MEDAL-ADR	-0.003051155743434232
1.018077621388889	MEDAL-ADR	-0.002127920274544459
1.0184083669444444	MEDAL-ADR	-0.00213431952243404
1.0187013066666666	MEDAL-ADR	0.003170062823876777
1.1837880952777777	MEDAL-ADR	-0.004226140247450605
1.1853955211111111	MEDAL-ADR	-0.0003911328312980449
1.185492125	MEDAL-ADR	-0.0024655571632385942
1.1855519269444443	MEDAL-ADR	-0.003291722548331169
1.1857766155555554	MEDAL-ADR	-0.008304946224200463
1.1861329530555556	MEDAL-ADR	-0.004490136113993513
1.18641941	MEDAL-ADR	-0.0026680272682336943
1.186709106111111	MEDAL-ADR	0.0017341171825431445
1.2182808872222222	MEDAL-ADR	0.001331198942990057
1.2185321755555556	MEDAL-ADR	-0.0010613144541333497
1.3534980002777777	MEDAL-ADR	-0.004772354953452429
1.3536020783333333	MEDAL-ADR	-0.002519433299800218
1.3536688783333335	MEDAL-ADR	-0.0029460558619273814
1.3538878519444446	MEDAL-ADR	-0.005964180567377423
1.3542304402777778	MEDAL-ADR	-0.007391685918388166
1.354492594722222	MEDAL-ADR	-0.004347943111798334
1.3549702580555554	MEDAL-ADR	0.0024209156387220883
1.4185734833333332	MEDAL-ADR	-0.00763697401836317
1.4198913825000001	MEDAL-ADR	0.000777984902216713
1.4199738683333334	MEDAL-ADR	-0.0007075429694222332
1.5215900983333335	MEDAL-ADR	-0.006636343838315021
1.5215918894444445	MEDAL-ADR	-0.0029009311328692935
1.5216135669444446	MEDAL-ADR	-8.715713198024664e-05
1.521879465	MEDAL-ADR	-0.007829484260776091
1.5222247369444444	MEDAL-ADR	-0.004115002972548062
1.5225404447222222	MEDAL-ADR	-0.000978250574421432
1.5229991991666667	MEDAL-ADR	-0.0018161544499796128
1.6214300136111113	MEDAL-ADR	-0.0007916159352098217
1.6215116347222223	MEDAL-ADR	-0.004186437683885989
1.6536382636111109	MEDAL-ADR	-0.007048868041914481
1.689525766388889	MEDAL-ADR	-0.00837844358558497
1.6896783716666666	MEDAL-ADR	-0.0061574066723387565
1.6898724125	MEDAL-ADR	-0.006131473490379544
1.6898803927777777	MEDAL-ADR	0.0014277254983000424
1.690215385	MEDAL-ADR	-0.0019365879736312347
1.690830001111111	MEDAL-ADR	-0.004465670166738576
1.69105328	MEDAL-ADR	-0.00922000819687212
1.8229934652777777	MEDAL-ADR	-0.004373355020876544
1.823150768888889	MEDAL-ADR	-0.00730037732275067
1.8576740780555556	MEDAL-ADR	-0.008406076457582172
1.8576774575	MEDAL-ADR	-0.0038186918963437713
1.857867643611111	MEDAL-ADR	-0.004289955285312036
1.8579574177777778	MEDAL-ADR	-0.0009336731443968859
1.8582519069444445	MEDAL-ADR	-0.004350087827519653
1.8588741216666667	MEDAL-ADR	-0.01058883693232559
1.8590287788888888	MEDAL-ADR	-0.01202776708419932
1.8886653275	MEDAL-ADR	-0.006808060207332838
2.024548551944444	MEDAL-ADR	-0.00779914557259874
2.025080255	MEDAL-ADR	-0.004434485782734681
2.0257522786111113	MEDAL-ADR	-0.00841020932897232
2.0258552683333333	MEDAL-ADR	-0.00843875042527336
2.0260110463888887	MEDAL-ADR	-0.005032122461763874
2.0263149538888885	MEDAL-ADR	-0.003982105177450516
2.026565742777778	MEDAL-ADR	-0.006006270976529469
2.0268619880555554	MEDAL-ADR	-0.007283088512304816
2.027552913888889	MEDAL-ADR	-0.013203545956363326
2.123573604166667	MEDAL-ADR	-0.009578216561379447
2.1938626475	MEDAL-ADR	-0.009878200035815646
2.1939121344444446	MEDAL-ADR	-0.009855165598074325
2.193976913611111	MEDAL-ADR	-0.007648533618577046
2.194537525	MEDAL-ADR	-0.0050444976865648365
2.194623243333333	MEDAL-ADR	-0.009849170177338992
2.195352215	MEDAL-ADR	-0.008417163827973535
2.1955231824999997	MEDAL-ADR	-0.014314609029574921
2.2260691472222223	MEDAL-ADR	-0.006565511736684921
2.226592538611111	MEDAL-ADR	-0.0012885695226207425
2.358497562777778	MEDAL-ADR	-0.007560254121107595
2.361947902222222	MEDAL-ADR	-0.010312823238194761
2.361948807777778	MEDAL-ADR	-0.007718785815555132
2.3619590630555556	MEDAL-ADR	-0.006731249910895102
2.362626881388889	MEDAL-ADR	-0.010122497679167917
2.3627898741666664	MEDAL-ADR	-0.005883020551054272
2.3633050175000005	MEDAL-ADR	-0.0075868595844669935
2.363449060833333	MEDAL-ADR	-0.01348349878669718
2.4275970908333333	MEDAL-ADR	-0.006518908761538275
2.428147999444444	MEDAL-ADR	-0.0030817245046168102
2.5299873386111114	MEDAL-ADR	-0.007499022919107678
2.5300104375	MEDAL-ADR	-0.012039114103626982
2.5303856286111115	MEDAL-ADR	-0.007910850889389814
2.5306331330555554	MEDAL-ADR	-0.012554415707177701
2.5308597686111107	MEDAL-ADR	-0.0060475128057558575
2.531295231388889	MEDAL-ADR	-0.005840546019669565
2.532044762222222	MEDAL-ADR	-0.011768536169528469
2.593460006111111	MEDAL-ADR	-0.01171113993268589
2.629166781388889	MEDAL-ADR	-0.010575082667128595
2.629621574722222	MEDAL-ADR	-0.004646996675923956
2.6978929897222224	MEDAL-ADR	-0.0051669575132240655
2.698018288611111	MEDAL-ADR	-0.011745058845659056
2.6985099886111112	MEDAL-ADR	-0.006912077231103182
2.6985545283333336	MEDAL-ADR	-0.014567537722010632
2.699035816111111	MEDAL-ADR	-0.0035371105504540933
2.699491818888889	MEDAL-ADR	-0.010697690211429911
2.7001226002777776	MEDAL-ADR	-0.01328381924264481
2.8282693866666664	MEDAL-ADR	-0.012205525508078456
2.8307332124999998	MEDAL-ADR	-0.011538748978295533
2.831174838611111	MEDAL-ADR	-0.004431034886815335
2.865851653333334	MEDAL-ADR	-0.003588689047997836
2.866041536388889	MEDAL-ADR	-0.01426765482298454
2.8665168125000005	MEDAL-ADR	-0.015824249685044124
2.866642288888889	MEDAL-ADR	-0.004699365681280417
2.866952687222222	MEDAL-ADR	-0.00019266690667962437
2.8676203452777775	MEDAL-ADR	-0.012805552339534834
2.868247634722222	MEDAL-ADR	-0.009584158571638673
3.032204922777778	MEDAL-ADR	-0.013902662669488145
3.032640618055555	MEDAL-ADR	-0.006951168154379388
3.0340234	MEDAL-ADR	-0.0061096494730545434
3.0341905305555557	MEDAL-ADR	-0.01144212855107493
3.0346165036111112	MEDAL-ADR	-0.000963063839895886
3.0346678191666663	MEDAL-ADR	-0.00963466722583583
3.0351519391666666	MEDAL-ADR	0.0015128948494573713
3.0359179488888888	MEDAL-ADR	-0.014605916701550002
3.036235768611111	MEDAL-ADR	-0.007678375675041607
3.063572248888889	MEDAL-ADR	-0.009181159008698089
3.2019291291666665	MEDAL-ADR	-0.006892067829116993
3.202365156388889	MEDAL-ADR	-0.013227913398325925
3.2025730280555553	MEDAL-ADR	-0.0016995721707596932
3.2028454825000003	MEDAL-ADR	-0.007071673249479122
3.2033492050000003	MEDAL-ADR	0.0012547691850991654
3.204088536111111	MEDAL-ADR	-0.01582868495212907
3.204257889166667	MEDAL-ADR	-0.005192177189954478
3.2335356769444443	MEDAL-ADR	-0.01430151626916121
3.2341597708333336	MEDAL-ADR	-0.00791268250211256
3.298342345	MEDAL-ADR	-0.008358155301573375
3.370083549722222	MEDAL-ADR	-0.008458478453648912
3.3703508033333334	MEDAL-ADR	-0.010877083567623048
3.3708114244444447	MEDAL-ADR	-0.0006562559630349512
3.3709700275	MEDAL-ADR	-0.0070127880975175165
3.371503711111111	MEDAL-ADR	-0.0027767998332759425
3.372236255833333	MEDAL-ADR	-0.0006980391942722681
3.3722502716666667	MEDAL-ADR	-0.015543318437086468
3.434990643888889	MEDAL-ADR	-0.012659117088386377
3.43578155	MEDAL-ADR	-0.009794895679374476
3.5330997405555555	MEDAL-ADR	-0.008704529544319602
3.5382481227777776	MEDAL-ADR	-0.0078739792500699
3.5384779155555552	MEDAL-ADR	-0.008844501376449399
3.5390418025	MEDAL-ADR	-0.0008196979559573997
3.5391945038888886	MEDAL-ADR	-0.005573664661597482
3.5396585013888884	MEDAL-ADR	-0.005701369258087795
3.5402126694444447	MEDAL-ADR	-0.014683324977907758
3.5403670744444447	MEDAL-ADR	-0.0014985817863489848
3.636409895555555	MEDAL-ADR	-0.013595157901387553
3.637171920833333	MEDAL-ADR	-0.010572762620748487
3.7062435733333334	MEDAL-ADR	-0.007936991616081981
3.7065625038888887	MEDAL-ADR	-0.009247176627098133
3.7069399847222226	MEDAL-ADR	-0.0013177597372378631
3.7074589494444443	MEDAL-ADR	-0.007934585694003935
3.707639868333333	MEDAL-ADR	-0.004901608762599646
3.7083384802777783	MEDAL-ADR	-0.015685912123322796
3.708342612777778	MEDAL-ADR	-0.003307478450598416
3.7679897188888893	MEDAL-ADR	-0.00847926450218532
3.8377602316666666	MEDAL-ADR	-0.017178952934820482
3.8385308375000005	MEDAL-ADR	-0.008990255986647858
3.874360167777778	MEDAL-ADR	-0.0057862792388081695
3.8747287994444446	MEDAL-ADR	-0.006200906365760843
3.875085775	MEDAL-ADR	-0.0025522956652810833
3.8755069458333335	MEDAL-ADR	-0.008262637251188705
3.875728111388889	MEDAL-ADR	-0.005729061256641676
3.8762674488888886	MEDAL-ADR	-0.004184320040602915
3.876410634722222	MEDAL-ADR	-0.013601576721308836
4.002907945833333	MEDAL-ADR	-0.010489946430109604
4.039316051666667	MEDAL-ADR	-0.014073294822529371
4.039892766666667	MEDAL-ADR	-0.008740331598650414
4.042324630833333	MEDAL-ADR	-0.0035536297032357006
4.04289179	MEDAL-ADR	-0.0035317413320446
4.043080413611111	MEDAL-ADR	-0.00329325965776168
4.043515685277778	MEDAL-ADR	-0.008837733168667393
4.043979927222222	MEDAL-ADR	-0.006819020693926458
4.044342308333333	MEDAL-ADR	-0.004917498368639177
4.0444223838888895	MEDAL-ADR	-0.010711440846874885
4.210372343055556	MEDAL-ADR	-0.0017195671131470026
4.211161531944445	MEDAL-ADR	-0.00403537221887907
4.211255501666667	MEDAL-ADR	-0.004801323749586032
4.211585243611111	MEDAL-ADR	-0.008174414538728421
4.212061338333333	MEDAL-ADR	-0.00741778737563404
4.212389166388889	MEDAL-ADR	-0.008647308746205808
4.212523007777778	MEDAL-ADR	-0.005234435952410204
4.237714286666667	MEDAL-ADR	-0.01316742179627841
4.240692898333333	MEDAL-ADR	-0.008837889994902013
4.241405356666667	MEDAL-ADR	-0.010263733813773726
4.378474527777778	MEDAL-ADR	-0.0009691485277211413
4.379155628888889	MEDAL-ADR	-0.004763160585223241
4.3793423222222225	MEDAL-ADR	-0.0036987645062958926
4.379671420555555	MEDAL-ADR	-0.006550540156296964
4.380120215000001	MEDAL-ADR	-0.007136892481733621
4.380430249444444	MEDAL-ADR	-0.0085163582998038
4.380503574444445	MEDAL-ADR	-0.00513914851707999
4.442194440833333	MEDAL-ADR	-0.008231356693042573
4.4428892752777775	MEDAL-ADR	-0.01099392126280832
4.472996109166667	MEDAL-ADR	-0.01673447385121451
4.546393614444444	MEDAL-ADR	-0.002065819330418913
4.547141379166666	MEDAL-ADR	-0.005968346408861298
4.5474926105555555	MEDAL-ADR	-0.004507871666854128
4.547857262222222	MEDAL-ADR	-0.0049294960108280834
4.548063394166666	MEDAL-ADR	-0.005257628501047811
4.5485389175	MEDAL-ADR	-0.0076312522226029324
4.548643928611111	MEDAL-ADR	-0.005060968221849822
4.643544928333332	MEDAL-ADR	-0.010374764005444062
4.64445141888889	MEDAL-ADR	-0.012240662434868158
4.707944529166666	MEDAL-ADR	-0.015407483229543382
4.714640426944444	MEDAL-ADR	-0.002034941001247626
4.7153250841666665	MEDAL-ADR	-0.0046191456177689695
4.715473428888889	MEDAL-ADR	-0.004801611936845053
4.715820978055556	MEDAL-ADR	-0.007469418553301832
4.716325338888889	MEDAL-ADR	-0.004570734281800114
4.716604501388888	MEDAL-ADR	-0.007850314024904236
4.716840834166667	MEDAL-ADR	-0.004421977137769232
4.844931950833334	MEDAL-ADR	-0.007331705517157851
4.845945745	MEDAL-ADR	-0.012736724249338601
4.8827781563888895	MEDAL-ADR	0.003745068726379548
4.8835563075	MEDAL-ADR	-0.00322502260810426
4.883696396388888	MEDAL-ADR	-0.005496269295031876
4.883968581666667	MEDAL-ADR	-0.010697165256232096
4.884493593055555	MEDAL-ADR	-0.005513068575450149
4.884697036388888	MEDAL-ADR	-0.0070755547271943945
4.885434073888889	MEDAL-ADR	-0.004936578485062424
4.943195302222223	MEDAL-ADR	-0.01077485439370177
5.0463216808333335	MEDAL-ADR	-0.008016241521889612
5.047419178055555	MEDAL-ADR	-0.010928222102498107
5.0509267541666665	MEDAL-ADR	0.014834689887732618
5.051640423055556	MEDAL-ADR	-0.003597572797487559
5.051946781111111	MEDAL-ADR	-0.004019394079609204
5.0520732880555554	MEDAL-ADR	-0.011543715134626983
5.052664696111111	MEDAL-ADR	-0.007153174857455831
5.052847927777778	MEDAL-ADR	-0.005594303398986232
5.05347462	MEDAL-ADR	-0.003223548610670751
5.178649989166667	MEDAL-ADR	-0.009887108207092548
5.219056003888889	MEDAL-ADR	0.03004848937686714
5.219863906388889	MEDAL-ADR	-0.005616548774147589
5.219963880277778	MEDAL-ADR	-0.006234184373711177
5.2205939033333335	MEDAL-ADR	-0.010427891968784977
5.221002461666667	MEDAL-ADR	-0.00642399777049341
5.221202186666668	MEDAL-ADR	-0.011681072139529501
5.221400835	MEDAL-ADR	-0.0027263211873366005
5.247867862222223	MEDAL-ADR	-0.003636160741313031
5.248889318055555	MEDAL-ADR	-0.008732438982961575
5.387288138055555	MEDAL-ADR	0.04801974763489256
5.387911547777778	MEDAL-ADR	-0.00629873067106219
5.388212686944445	MEDAL-ADR	-0.0037888638458586413
5.388758532777778	MEDAL-ADR	-0.008801876591728526
5.388899940277779	MEDAL-ADR	-0.0059119930825692665
5.3892580125	MEDAL-ADR	-0.012544098928168542
5.389504288611111	MEDAL-ADR	-0.0002254065368151861
5.413610679722223	MEDAL-ADR	-0.007784544919568038
5.449330408055555	MEDAL-ADR	-0.001880887224703697
5.450402655	MEDAL-ADR	-0.007050321985470223
5.5554697991666675	MEDAL-ADR	0.073510055503825
5.5559993613888885	MEDAL-ADR	-0.0065244063134105405
5.556259371944444	MEDAL-ADR	-0.004264624112649514
5.556734558611111	MEDAL-ADR	-0.008149184501839414
5.557169843333333	MEDAL-ADR	-0.002653617169100631
5.557200884722222	MEDAL-ADR	-0.010229623522201338
5.5575007575	MEDAL-ADR	-0.00029730822495516185
5.6485538802777775	MEDAL-ADR	-0.00482459986240644
5.6509369425	MEDAL-ADR	-0.00029402872874637574
5.651947155555556	MEDAL-ADR	-0.006362080378229872
5.7236386175	MEDAL-ADR	0.10022503734768703
5.724089945555556	MEDAL-ADR	-0.006423272140895935
5.724383553611111	MEDAL-ADR	-0.007239310494726705
5.724914339722222	MEDAL-ADR	-0.005909077345650309
5.7251099775	MEDAL-ADR	-0.01230293146861704
5.725346212777778	MEDAL-ADR	-0.002870947736676315
5.725560388611111	MEDAL-ADR	-0.0005092152282754511
5.852440303888888	MEDAL-ADR	0.0032844257703585336
5.8534722	MEDAL-ADR	-0.007086725241239621
5.884182814444444	MEDAL-ADR	-0.005474065045551566
5.8918771111111115	MEDAL-ADR	0.11250973922581556
5.892127063055555	MEDAL-ADR	-0.005617535837542577
5.892476687777778	MEDAL-ADR	-0.009137166095814667
5.893006983055556	MEDAL-ADR	-0.005159145010944484
5.893330198611111	MEDAL-ADR	-0.010706414309666748
5.89356668	MEDAL-ADR	-0.0005989042497000466
5.893677054444444	MEDAL-ADR	-0.001272623522842836
6.053870683333333	MEDAL-ADR	0.00550299896732752
6.055057537500001	MEDAL-ADR	-0.0070491929054833325
6.060101273611111	MEDAL-ADR	0.13651276896783798
6.060212216944445	MEDAL-ADR	-0.005200038295415724
6.060471268055555	MEDAL-ADR	-0.009693855473963196
6.0611528925	MEDAL-ADR	-0.00573114287785151
6.061252429722222	MEDAL-ADR	-0.009085133877713687
6.061754027777778	MEDAL-ADR	0.0005838402197639054
6.061825883611111	MEDAL-ADR	-0.002326016595321242
6.118942776111111	MEDAL-ADR	-0.00315554953654055
6.228142894722223	MEDAL-ADR	0.17249079285513114
6.2283460108333335	MEDAL-ADR	-0.0034666921969438162
6.228550141944444	MEDAL-ADR	-0.010015473037498949
6.2292015972222226	MEDAL-ADR	-0.005403475929027349
6.229314473888889	MEDAL-ADR	-0.009774622925061729
6.229773586666667	MEDAL-ADR	0.00548858852422277
6.2297994602777775	MEDAL-ADR	-0.0022998240226843178
6.255370110277777	MEDAL-ADR	0.004886735164548132
6.257104459722223	MEDAL-ADR	-0.008419590794681218
6.353736141666667	MEDAL-ADR	-0.006784336257600087
6.396330530833334	MEDAL-ADR	0.19258606788811108
6.396505115	MEDAL-ADR	-0.002178007790507805
6.396722264166667	MEDAL-ADR	-0.007653522507579584
6.39732194611111	MEDAL-ADR	-0.007210421643498111
6.397410822222223	MEDAL-ADR	-0.011067432569591406
6.397912010277778	MEDAL-ADR	0.005907628108544263
6.397956841388889	MEDAL-ADR	-0.0035481263516129046
6.457036597500001	MEDAL-ADR	0.016086469386501462
6.458529157777777	MEDAL-ADR	-0.008257936575895169
6.564512944166666	MEDAL-ADR	-0.0036675569375255014
6.564606655555555	MEDAL-ADR	0.20968972065450936
6.564871671944444	MEDAL-ADR	-0.007163910860601503
6.565474059444444	MEDAL-ADR	-0.012181153338842564
6.565486616666667	MEDAL-ADR	-0.006166907679302943
6.565958482222222	MEDAL-ADR	0.016145484146514646
6.566098640277778	MEDAL-ADR	-0.002664103350298687
6.588640001666667	MEDAL-ADR	-0.007541433313604888
6.658469775555556	MEDAL-ADR	0.04090471149063041
6.660015682777778	MEDAL-ADR	-0.00839803693399687
6.732627600555556	MEDAL-ADR	-0.004874903211277218
6.732808577499999	MEDAL-ADR	0.23436618646866836
6.7331308497222215	MEDAL-ADR	-0.005861481172952747
6.733413378055556	MEDAL-ADR	-0.009889016288582976
6.733604005555555	MEDAL-ADR	-0.005376827576119701
6.73423441	MEDAL-ADR	0.03152145804549757
6.734300727777778	MEDAL-ADR	-0.002634622237825224
6.823503598611111	MEDAL-ADR	-0.0054446667348707085
6.859967313055555	MEDAL-ADR	0.059156586991389044
6.861637739444445	MEDAL-ADR	-0.007348378364527414
6.9008903677777775	MEDAL-ADR	0.2682892648006998
6.90115112	MEDAL-ADR	-0.005395546064045893
6.901260868055555	MEDAL-ADR	-0.00606219691401641
6.901470767777777	MEDAL-ADR	-0.006483577647154893
6.901602666944444	MEDAL-ADR	-0.00439446790869421
6.902225880833333	MEDAL-ADR	0.0648604592098189
6.902439621111111	MEDAL-ADR	-0.0011484638108784672
7.058319084722222	MEDAL-ADR	-0.004974720132300724
7.0614501447222215	MEDAL-ADR	0.07714858483100828
7.0632216525	MEDAL-ADR	-0.00600337950538111
7.068954422777778	MEDAL-ADR	0.2778190212898882
7.069160277222222	MEDAL-ADR	-0.0031712404895785596
7.069590281666666	MEDAL-ADR	-0.00479805286246477
7.069771166666667	MEDAL-ADR	-0.002666693130886804
7.069913638333333	MEDAL-ADR	-0.005222445135533297
7.070305873888889	MEDAL-ADR	0.10858303515973833
7.070330120277777	MEDAL-ADR	-0.0024603233180636843
7.237021455555555	MEDAL-ADR	0.27609821321591543
7.237251435000001	MEDAL-ADR	-0.004123891657039398
7.237640576944444	MEDAL-ADR	-0.0031295169076179974
7.237844788888889	MEDAL-ADR	-0.0015978592815627274
7.238058159444445	MEDAL-ADR	-0.004356428886632388
7.238377397222223	MEDAL-ADR	0.16686090629137956
7.238539598333333	MEDAL-ADR	-0.004046053940338634
7.262997753611112	MEDAL-ADR	0.1210600420643434
7.2648946875	MEDAL-ADR	-0.004320184330420812
7.293160931388889	MEDAL-ADR	-0.004070303047494044
7.4051300430555544	MEDAL-ADR	0.2813257494498797
7.405316101944445	MEDAL-ADR	-0.003440393871297397
7.4057219875	MEDAL-ADR	-0.0040545717947314125
7.405870344722222	MEDAL-ADR	-0.0018797874560086028
7.406142307500001	MEDAL-ADR	-0.00020284223157429225
7.406469102499999	MEDAL-ADR	0.219460638574625
7.406495605277779	MEDAL-ADR	-0.004493492378824102
7.464550419722221	MEDAL-ADR	0.17307228610741174
7.466346773055556	MEDAL-ADR	-0.004136535482730805
7.528009070277778	MEDAL-ADR	-0.005009986304453233
7.573241078888889	MEDAL-ADR	0.29575506181132527
7.5734862597222214	MEDAL-ADR	-0.002745267097576765
7.573857748055556	MEDAL-ADR	-0.005417676984033396
7.573936319722223	MEDAL-ADR	-0.00175875281024099
7.5742248736111115	MEDAL-ADR	0.00516487211778445
7.5744222	MEDAL-ADR	-0.004110022917544526
7.574605457222222	MEDAL-ADR	0.2469064769807332
7.666148454722222	MEDAL-ADR	0.21652709546026389
7.66769964388889	MEDAL-ADR	-0.0030469793939258377
7.741426554166667	MEDAL-ADR	0.3156654322274729
7.741650569444445	MEDAL-ADR	0.0015358096094688924
7.741936314444445	MEDAL-ADR	-0.005394510407313832
7.742122904166667	MEDAL-ADR	-0.0038032454099992483
7.742402019166667	MEDAL-ADR	0.0047774240493115355
7.74258120111111	MEDAL-ADR	-0.0050779148024303255
7.742672134166667	MEDAL-ADR	0.29129263885486567
7.7628589888888895	MEDAL-ADR	-0.003910522890745173
7.867586200000001	MEDAL-ADR	0.24583487144218202
7.869133757222223	MEDAL-ADR	-0.0033620115444435534
7.9096198975	MEDAL-ADR	0.001613905004119065
7.909785143333333	MEDAL-ADR	0.3303995097413136
7.909811149722222	MEDAL-ADR	-0.0048725543995778746
7.910221876111111	MEDAL-ADR	-0.0021507470274426607
7.910564703888889	MEDAL-ADR	0.005722460398864354
7.910584976388889	MEDAL-ADR	-0.0057873079672505785
7.9108296580555555	MEDAL-ADR	0.3436694258909405
7.997702386111111	MEDAL-ADR	-0.004665424030910283
8.069026665833334	MEDAL-ADR	0.28887553324956466
8.07062293	MEDAL-ADR	-0.003628702917006831
8.07775587861111	MEDAL-ADR	-0.00037397780567816107
8.077839301388888	MEDAL-ADR	-0.008216079485461256
8.078063222222223	MEDAL-ADR	0.32172731637502416
8.0784539475	MEDAL-ADR	-0.0005702734932519296
8.0786227575	MEDAL-ADR	-0.005233575603502078
8.078773895833333	MEDAL-ADR	0.01184257488365911
8.0788629475	MEDAL-ADR	0.3695774297898791
8.2326685075	MEDAL-ADR	-0.0032967524418793257
8.245860347222223	MEDAL-ADR	0.003637530955431431
8.245911464444443	MEDAL-ADR	-0.010479852328009187
8.246161214722223	MEDAL-ADR	0.3311961472830224
8.246570919722222	MEDAL-ADR	-0.007563787035210887
8.24660071361111	MEDAL-ADR	-0.001049809452257472
8.246915402499999	MEDAL-ADR	0.3964818700856609
8.246936770277777	MEDAL-ADR	0.02418284823700636
8.27049009138889	MEDAL-ADR	0.3247675968790201
8.272603213611111	MEDAL-ADR	-0.005905815981473963
8.4138623575	MEDAL-ADR	0.0020122936371043693
8.414050143055556	MEDAL-ADR	-0.012774114006218579
8.414289648611112	MEDAL-ADR	0.3488691285442757
8.414525624166666	MEDAL-ADR	-0.0020114699982726144
8.414641111111111	MEDAL-ADR	-0.009242563760271476
8.414790179722223	MEDAL-ADR	0.4075470987956167
8.41502568361111	MEDAL-ADR	0.04389967660244869
8.467481529999999	MEDAL-ADR	0.00012529069872599602
8.471939389166668	MEDAL-ADR	0.35282517630890464
8.474078488888889	MEDAL-ADR	-0.005636383231148127
8.581962323611112	MEDAL-ADR	0.000503432806505134
8.582184813611113	MEDAL-ADR	-0.01499166605874521
8.582413647777777	MEDAL-ADR	0.3614367698300994
8.582677780833333	MEDAL-ADR	-0.005926589277963657
8.582794040277777	MEDAL-ADR	-0.01159430474695496
8.582919780555557	MEDAL-ADR	0.41085162225638794
8.583047913333333	MEDAL-ADR	0.07897278128365698
8.673537721944445	MEDAL-ADR	0.3672618727727641
8.675714098055556	MEDAL-ADR	-0.005244660706710753
8.702457489444445	MEDAL-ADR	-0.0009111678277282041
8.750119776388889	MEDAL-ADR	0.006765219572152848
8.750296621666667	MEDAL-ADR	-0.014319419858290546
8.750532281111111	MEDAL-ADR	0.3725424752235205
8.750815343055557	MEDAL-ADR	-0.012610525919251865
8.750858085277777	MEDAL-ADR	-0.007789136135341693
8.751086739166668	MEDAL-ADR	0.4184451133722342
8.751125501111112	MEDAL-ADR	0.1197744902857841
8.875017258055555	MEDAL-ADR	0.3803575856049769
8.877120145833334	MEDAL-ADR	-0.006251573321382048
8.918253247222223	MEDAL-ADR	0.010640173003265134
8.918381846666668	MEDAL-ADR	-0.010929707894459607
8.918845004166666	MEDAL-ADR	0.3755116610351448
8.9189147275	MEDAL-ADR	-0.009718294261546837
8.919017327777777	MEDAL-ADR	-0.009566457860931174
8.919312674444445	MEDAL-ADR	0.16037741269279754
8.919502661944446	MEDAL-ADR	0.42071453504094897
8.937787600277778	MEDAL-ADR	0.00037594638990613965
9.076581421944445	MEDAL-ADR	0.39178754269903215
9.078567505277778	MEDAL-ADR	-0.0035761745833762615
9.086445619722221	MEDAL-ADR	-0.008464454366992492
9.086454301666667	MEDAL-ADR	0.013672484482997006
9.086953179444444	MEDAL-ADR	0.38153579762225
9.087081780277778	MEDAL-ADR	-0.0085705500711361
9.087337370833334	MEDAL-ADR	-0.007432936167875603
9.087385004444446	MEDAL-ADR	0.19283722096473793
9.087825033333333	MEDAL-ADR	0.4143928313200719
9.17256885722222	MEDAL-ADR	-0.00048813975897510294
9.254388254444445	MEDAL-ADR	-0.006056141008539043
9.254649436111112	MEDAL-ADR	0.02143747379604645
9.255112452222221	MEDAL-ADR	-0.008046469456398087
9.255131229722222	MEDAL-ADR	0.3770045057821223
9.255468315	MEDAL-ADR	-0.0037669677577999816
9.255984871944444	MEDAL-ADR	0.41578200676089205
9.25603788888889	MEDAL-ADR	0.23453365241942825
9.278065958888886	MEDAL-ADR	0.40290102391539573
9.28002269361111	MEDAL-ADR	-0.003258624478117333
9.407475608333334	MEDAL-ADR	-0.0003254265059834013
9.422354920833333	MEDAL-ADR	-0.006997101774838089
9.422861114444446	MEDAL-ADR	0.02831699449139819
9.423279393055557	MEDAL-ADR	-0.004695237633049013
9.423423335	MEDAL-ADR	0.37860172716533597
9.423593895000002	MEDAL-ADR	-0.0031947721002009636
9.424091601944443	MEDAL-ADR	0.27923433146960075
9.42421450361111	MEDAL-ADR	0.3993569556220328
9.479603485000002	MEDAL-ADR	0.4077860865015501
9.481545185833333	MEDAL-ADR	-0.003271400705587393
9.590492452777777	MEDAL-ADR	-0.006042729004580774
9.59100315611111	MEDAL-ADR	0.0344360155441546
9.591324758611112	MEDAL-ADR	-0.006412730334046212
9.59153513138889	MEDAL-ADR	0.3856892256684951
9.591610117777778	MEDAL-ADR	-0.0028513487883013652
9.592307334444445	MEDAL-ADR	0.32059877623841737
9.592351099444445	MEDAL-ADR	0.39813912802822377
9.642220084444444	MEDAL-ADR	-0.0007027507050352728
9.681064914166665	MEDAL-ADR	0.4296510478788955
9.682921333888888	MEDAL-ADR	-0.003029502807813488
9.758615285	MEDAL-ADR	-0.004534473999862669
9.759199738333333	MEDAL-ADR	0.049428355061374246
9.759376555555555	MEDAL-ADR	-0.0054700264650032185
9.759666428611109	MEDAL-ADR	0.3937314214848967
9.759731526111112	MEDAL-ADR	-0.0014913149202369544
9.760479111944443	MEDAL-ADR	0.3365202139961383
9.760499184166665	MEDAL-ADR	0.40666224338518225
9.877023864444444	MEDAL-ADR	0.001284732052439776
9.882548680000001	MEDAL-ADR	0.44472404167951696
9.884307253055557	MEDAL-ADR	-0.0036686944627638317
9.926622780555556	MEDAL-ADR	-0.005484075681414057
9.927350334444444	MEDAL-ADR	0.0708058140786311
9.927483748888887	MEDAL-ADR	-0.00537507937173054
9.92767180611111	MEDAL-ADR	0.3995137433068017
9.927853969722223	MEDAL-ADR	-0.001688943863734459
9.928676542777776	MEDAL-ADR	0.3545423079343403
9.928760575277778	MEDAL-ADR	0.4105471061511776
10.08421091722222	MEDAL-ADR	0.46303992798332433
10.08587202388889	MEDAL-ADR	-0.0028014315619807346
10.094714222777778	MEDAL-ADR	-0.005197600608431054
10.095473965833332	MEDAL-ADR	0.0936299928909087
10.095598856944443	MEDAL-ADR	-0.0036166729797290228
10.095764909722222	MEDAL-ADR	0.40486359503457714
10.095786520277779	MEDAL-ADR	-0.0026599094879211464
10.096769095	MEDAL-ADR	0.3614531584616426
10.096868435555557	MEDAL-ADR	0.4089905182404785
10.112025706111114	MEDAL-ADR	0.0008182705007551577
10.262904911388889	MEDAL-ADR	-0.0056827272507139715
10.263530910833335	MEDAL-ADR	0.12015964194464866
10.263789684444445	MEDAL-ADR	-0.002744222535604851
10.263854956944446	MEDAL-ADR	-0.0011015151076312097
10.26391437638889	MEDAL-ADR	0.3977660445738548
10.264948213611111	MEDAL-ADR	0.3637462610114804
10.265023651944443	MEDAL-ADR	0.408957108839596
10.28567183361111	MEDAL-ADR	0.4764782700385362
10.287959780555555	MEDAL-ADR	-0.0031885223622218103
10.346788000833332	MEDAL-ADR	0.002500138449020018
10.430965825555553	MEDAL-ADR	-0.007661118224514994
10.431644986666665	MEDAL-ADR	0.15034848817380597
10.431822615	MEDAL-ADR	-0.00286988979887417
10.431969201944444	MEDAL-ADR	0.398251411703244
10.43200903027778	MEDAL-ADR	-0.0006301199215302817
10.432965169166668	MEDAL-ADR	0.38280033013639136
10.4330839175	MEDAL-ADR	0.41468187876802776
10.48709247638889	MEDAL-ADR	0.506324082664904
10.489482604166666	MEDAL-ADR	-0.002343831662074576
10.581637701111111	MEDAL-ADR	0.0022285567188223354
10.598943280277776	MEDAL-ADR	-0.006975714462141413
10.599701352222223	MEDAL-ADR	0.17327831618208456
10.599865653611111	MEDAL-ADR	-0.0026557291064761472
10.599951785833333	MEDAL-ADR	0.4124856849466647
10.600048128888888	MEDAL-ADR	-0.0007423141045074767
10.601092844722222	MEDAL-ADR	0.38656164834944184
10.60133207472222	MEDAL-ADR	0.4202426273777543
10.688734188333333	MEDAL-ADR	0.5257864412851379
10.690949867777778	MEDAL-ADR	-0.003675487046118934
10.767103058888889	MEDAL-ADR	-0.005508168087976256
10.767752481666665	MEDAL-ADR	0.18554626660269846
10.76786970611111	MEDAL-ADR	0.41160438559031565
10.768101633055556	MEDAL-ADR	-0.003273190939747873
10.768159277222223	MEDAL-ADR	-0.0019019112455510474
10.769167948888887	MEDAL-ADR	0.3868193806698835
10.769507711666668	MEDAL-ADR	0.4136596237714961
10.816538653333334	MEDAL-ADR	0.0010320473044521882
10.890216678333333	MEDAL-ADR	0.538042207632339
10.892589990000001	MEDAL-ADR	-0.0038143297110526733
10.935108196111111	MEDAL-ADR	-0.004166147111844865
10.935594858888889	MEDAL-ADR	0.19823576964366355
10.935990509166666	MEDAL-ADR	0.41427753202012885
10.936141329166666	MEDAL-ADR	-0.003568198963212578
10.9363524975	MEDAL-ADR	-0.001747274781365924
10.937198681666667	MEDAL-ADR	0.3775356842894665
10.93751696638889	MEDAL-ADR	0.4262627451911534
11.051438434166666	MEDAL-ADR	-0.00039001934770026617
11.091771384444446	MEDAL-ADR	0.5438042499113722
11.094045015	MEDAL-ADR	-0.004459866493204916
11.103249253888889	MEDAL-ADR	-0.004669342595160089
11.103539964722222	MEDAL-ADR	0.2026961290378047
11.104005812222223	MEDAL-ADR	0.4096123940319378
11.104311532777778	MEDAL-ADR	-0.002821066438154511
11.104554480555555	MEDAL-ADR	-0.0014983833076493256
11.1053348275	MEDAL-ADR	0.3834734019294118
11.105636301666667	MEDAL-ADR	0.4382748965797552
11.271412574444446	MEDAL-ADR	-0.0038841753887801237
11.271608316944446	MEDAL-ADR	0.22039939682462065
11.272184846111113	MEDAL-ADR	0.40330166669267
11.272793290277779	MEDAL-ADR	-0.0017095821035767078
11.272960409166666	MEDAL-ADR	-0.003089657160663689
11.273280660000001	MEDAL-ADR	0.3825086049050924
11.273540729166665	MEDAL-ADR	0.43432745510889326
11.2861985575	MEDAL-ADR	-0.002035328904715956
11.293489018333334	MEDAL-ADR	0.5583272640073171
11.295548002777776	MEDAL-ADR	-0.004569529338235869
11.439530722777778	MEDAL-ADR	-0.0032780057422627804
11.439791642222222	MEDAL-ADR	0.24243359288381566
11.440273795	MEDAL-ADR	0.4108308143903567
11.440859156111111	MEDAL-ADR	-0.0013775767717040873
11.441167028333334	MEDAL-ADR	-0.0009439264414568642
11.441390874444442	MEDAL-ADR	0.38689505390890644
11.441648155555557	MEDAL-ADR	0.4459273179462777
11.494970072222223	MEDAL-ADR	0.5702187412161258
11.496898964722222	MEDAL-ADR	-0.003436589872432541
11.521152194444445	MEDAL-ADR	-0.0010398282319750854
11.607641121944445	MEDAL-ADR	-0.002817714901812061
11.6077610775	MEDAL-ADR	0.2524709070284227
11.608391245277778	MEDAL-ADR	0.41819929136428957
11.608846144444446	MEDAL-ADR	-0.0014533226622460544
11.609319303888888	MEDAL-ADR	-0.0003930212998398811
11.609518330833334	MEDAL-ADR	0.383329719669101
11.6097421025	MEDAL-ADR	0.4547108863983622
11.696567255555554	MEDAL-ADR	0.577703484406531
11.698497928333332	MEDAL-ADR	-0.0036830839932093535
11.755927039166666	MEDAL-ADR	-0.0022881151530551604
11.775740966666666	MEDAL-ADR	-0.0014759884929021502
11.77589886611111	MEDAL-ADR	0.2531424576997171
11.776590958611111	MEDAL-ADR	0.4343188905874128
11.77695866777778	MEDAL-ADR	-0.0019340042455442278
11.777522516666666	MEDAL-ADR	0.3846146518935838
11.777541100277778	MEDAL-ADR	-0.0007302729462976957
11.7778522225	MEDAL-ADR	0.4597349616769597
11.898024224722223	MEDAL-ADR	0.5934339461504712
11.900029891944445	MEDAL-ADR	-0.0034284572471407772
11.94377542638889	MEDAL-ADR	-0.0011252478013265548
11.944100149722223	MEDAL-ADR	0.2612544063350371
11.944874314444442	MEDAL-ADR	0.4375643198763177
11.94509040027778	MEDAL-ADR	-0.0034098642435921775
11.945616471111112	MEDAL-ADR	0.38241378399331294
11.945819796666665	MEDAL-ADR	-0.0022573131174304286
11.945943664722222	MEDAL-ADR	0.4661409716023036
11.990771376666666	MEDAL-ADR	-0.001979130610203743
12.09954873138889	MEDAL-ADR	0.5943797405205093
12.10140649361111	MEDAL-ADR	-0.0031712208781859517
12.111629087777777	MEDAL-ADR	-0.002279855091024823
12.112304544722223	MEDAL-ADR	0.25804660149025604
12.113000425277777	MEDAL-ADR	0.4306931109256494
12.113301760555554	MEDAL-ADR	-0.004025462187595244
12.113815573055554	MEDAL-ADR	0.366758642384112
12.11405358888889	MEDAL-ADR	-0.002501300493776782
12.114085065277777	MEDAL-ADR	0.4717345512916906
12.225641965277777	MEDAL-ADR	-0.0035346102802202174
12.279600243888888	MEDAL-ADR	-0.002063344736316664
12.28052591527778	MEDAL-ADR	0.26921767524747975
12.281223050277779	MEDAL-ADR	0.4234821830929911
12.281273896666667	MEDAL-ADR	-0.004115905833440497
12.2820363175	MEDAL-ADR	0.36897881187546644
12.28209853861111	MEDAL-ADR	0.4751535426690367
12.282165553611112	MEDAL-ADR	-0.003927639564622982
12.301080519166668	MEDAL-ADR	0.6082314336460343
12.302842495	MEDAL-ADR	-0.004503098353281117
12.447470400833334	MEDAL-ADR	-0.0021872514692327545
12.448641204166666	MEDAL-ADR	0.26250904675818904
12.449295736944444	MEDAL-ADR	-0.004892239370595812
12.449381169444445	MEDAL-ADR	0.4269253894729457
12.450217149166665	MEDAL-ADR	0.47569061992562
12.450249001666666	MEDAL-ADR	-0.004006750905739444
12.45027226388889	MEDAL-ADR	0.36709326960408284
12.46062719277778	MEDAL-ADR	-0.003985879046182943
12.502672056666665	MEDAL-ADR	0.6181657420205151
12.504763683611111	MEDAL-ADR	-0.003975481276264498
12.615442749444444	MEDAL-ADR	-0.0023142500216340968
12.616577469166666	MEDAL-ADR	0.2566016077913993
12.617260649722223	MEDAL-ADR	-0.005345724622800543
12.617340420555557	MEDAL-ADR	0.43697851307328806
12.618155027222222	MEDAL-ADR	0.4760603577975489
12.618348635555556	MEDAL-ADR	0.3680036738854702
12.618373092777777	MEDAL-ADR	-0.0016336169063212599
12.695546878888887	MEDAL-ADR	-0.0038146601048627033
12.704129782777779	MEDAL-ADR	0.6246104946803435
12.706345064722223	MEDAL-ADR	-0.002934917079942963
12.783940544444444	MEDAL-ADR	-0.002040983077331926
12.78469027888889	MEDAL-ADR	0.2762643354464315
12.78529076111111	MEDAL-ADR	-0.00523821565383943
12.785405505833332	MEDAL-ADR	0.44236649995536736
12.78622800277778	MEDAL-ADR	0.4798983123442913
12.786311163888888	MEDAL-ADR	0.38076196219457525
12.786598846944445	MEDAL-ADR	-0.001402688642126223
12.905668218333334	MEDAL-ADR	0.6284152339198313
12.907768918888888	MEDAL-ADR	-0.00420564585857478
12.930505109444445	MEDAL-ADR	-0.0024759159820229625
12.951960710555555	MEDAL-ADR	-0.0010783489412433743
12.95281339138889	MEDAL-ADR	0.27832015968845025
12.953329196666667	MEDAL-ADR	-0.003257118252170149
12.953571011111112	MEDAL-ADR	0.43594240691125385
12.954430367777778	MEDAL-ADR	0.3982152307123842
12.954439132500001	MEDAL-ADR	0.48609772942082197
12.954953105	MEDAL-ADR	-0.0013970406193543321
13.107125318888887	MEDAL-ADR	0.6305067967734277
13.109277749444447	MEDAL-ADR	-0.006584612190586253
13.119951738055557	MEDAL-ADR	-0.0007930227838961453
13.12078832638889	MEDAL-ADR	0.2807902526974713
13.121470516111112	MEDAL-ADR	-0.0017251828062214215
13.121538136666667	MEDAL-ADR	0.440392157039854
13.122529511666666	MEDAL-ADR	0.4084466266939404
13.122665415555556	MEDAL-ADR	0.4840987752360274
13.122977314166665	MEDAL-ADR	-0.0012538023733500076
13.165445837777778	MEDAL-ADR	-0.0008911642541454469
13.287783653333333	MEDAL-ADR	-3.568939167271682e-05
13.2887875225	MEDAL-ADR	0.28414621184177147
13.289498220277778	MEDAL-ADR	-0.0014008022890924644
13.289704723888889	MEDAL-ADR	0.4474778719288822
13.290527845000002	MEDAL-ADR	0.41084796172561366
13.290774185555556	MEDAL-ADR	0.4841729521046598
13.291180418055555	MEDAL-ADR	5.767670306664309e-05
13.309230744166666	MEDAL-ADR	0.6324793915174807
13.310688593055554	MEDAL-ADR	-0.008259876915131751
13.400136676666667	MEDAL-ADR	9.459573139614737e-05
13.45574619527778	MEDAL-ADR	-0.0035398848137615604
13.456785158611114	MEDAL-ADR	0.29017059547621366
13.457641904166668	MEDAL-ADR	0.4510899081167003
13.457655471944443	MEDAL-ADR	-0.000924311286944254
13.45850928361111	MEDAL-ADR	0.4224060477223318
13.458731550555553	MEDAL-ADR	0.48552535661961344
13.459230811944446	MEDAL-ADR	-0.00017790542022587272
13.5107275175	MEDAL-ADR	0.646680250082692
13.512215451666666	MEDAL-ADR	-0.007850474413234027
13.62389693972222	MEDAL-ADR	-0.004061887971619149
13.624766844166667	MEDAL-ADR	0.2988739697629704
13.625615284444445	MEDAL-ADR	-0.003068203656691942
13.625807709722222	MEDAL-ADR	0.46122441761972693
13.626542663055556	MEDAL-ADR	0.43400762399661
13.626850924722223	MEDAL-ADR	0.4804713339860521
13.627881806388888	MEDAL-ADR	0.0023641941449043936
13.635423733055553	MEDAL-ADR	-0.0008212032984806666
13.712323731666666	MEDAL-ADR	0.6507984308445033
13.713695404722221	MEDAL-ADR	-0.006918631293804369
13.791882549444443	MEDAL-ADR	-0.0033915457683367464
13.792792615833333	MEDAL-ADR	0.29841143474673093
13.79382301611111	MEDAL-ADR	-0.004328671079367305
13.794064972777779	MEDAL-ADR	0.4651714484656507
13.794519606388889	MEDAL-ADR	0.4251967731030094
13.794877917500001	MEDAL-ADR	0.4819111222913771
13.796243402777778	MEDAL-ADR	0.002254797811133576
13.870214820555555	MEDAL-ADR	-0.0011375007967935804
13.913933376666666	MEDAL-ADR	0.6497969931120219
13.915219039166667	MEDAL-ADR	-0.005034458922695852
13.95999264972222	MEDAL-ADR	-0.004048622520636695
13.960819470277778	MEDAL-ADR	0.3076008954792804
13.961827280833335	MEDAL-ADR	-0.005068405594345628
13.962159043333335	MEDAL-ADR	0.47486981606926837
13.962525496944444	MEDAL-ADR	0.4218613992003635
13.962991986944445	MEDAL-ADR	0.47682703517899905
13.964692102777777	MEDAL-ADR	0.0015031985407557165
14.105065772222222	MEDAL-ADR	-0.0008628270724705377
14.1155527425	MEDAL-ADR	0.6504209217564163
14.116786509999999	MEDAL-ADR	-0.0026536640147933
14.127919291944444	MEDAL-ADR	-0.0035275820946746713
14.128960388888888	MEDAL-ADR	0.32051537686040077
14.1299884775	MEDAL-ADR	-0.003972305300244381
14.13035105	MEDAL-ADR	0.4743852780403962
14.13053946111111	MEDAL-ADR	0.42159755579878677
14.131154468055557	MEDAL-ADR	0.47656788119056487
14.132940153055555	MEDAL-ADR	0.001208063167752575
14.296053254166667	MEDAL-ADR	-0.003237264898774332
14.297025168333334	MEDAL-ADR	0.34148581273375506
14.298089948333333	MEDAL-ADR	-0.005626743974939659
14.298512868055555	MEDAL-ADR	0.46445088972310866
14.298663904722222	MEDAL-ADR	0.4312210395150381
14.299311674444445	MEDAL-ADR	0.48077061914582436
14.30146693888889	MEDAL-ADR	0.0004853385481201465
14.317183448333335	MEDAL-ADR	0.6518131408722254
14.318174450277779	MEDAL-ADR	-0.003360847832208656
14.339915587777776	MEDAL-ADR	0.0015331521814986632
14.464139865277778	MEDAL-ADR	-0.002045494546093858
14.465164919722222	MEDAL-ADR	0.35381298344607337
14.466210561944445	MEDAL-ADR	-0.004439867884119554
14.466545475277778	MEDAL-ADR	0.47313245556104966
14.4667268175	MEDAL-ADR	0.4366922808354746
14.467704740833334	MEDAL-ADR	0.4765455608622515
14.469592548333333	MEDAL-ADR	-0.0001105629561986086
14.518802670833335	MEDAL-ADR	0.650289393049109
14.51969830138889	MEDAL-ADR	-0.004506751374604345
14.574805674722223	MEDAL-ADR	0.004108521207418863
14.632170843055555	MEDAL-ADR	-0.001903853177660959
14.633073092777778	MEDAL-ADR	0.3616880915884124
14.634415369722223	MEDAL-ADR	-0.006719859041514556
14.634593108055556	MEDAL-ADR	0.47433387260387877
14.634883470277778	MEDAL-ADR	0.4413275492651171
14.635719961944444	MEDAL-ADR	0.47604099864254934
14.637553392222223	MEDAL-ADR	-0.0007321809816272843
14.720308754722222	MEDAL-ADR	0.6422124726733475
14.721279825	MEDAL-ADR	-0.0036935225057460304
14.800158122222221	MEDAL-ADR	-0.0008774975600360805
14.801043041666668	MEDAL-ADR	0.37152259006313926
14.802457693055555	MEDAL-ADR	-0.0052320207288266245
14.80256488222222	MEDAL-ADR	0.4820160766060349
14.803084284444445	MEDAL-ADR	0.44714201608363485
14.804501526666666	MEDAL-ADR	0.4871905758430368
14.805708523888889	MEDAL-ADR	-0.0007786072194145582
14.809763429166669	MEDAL-ADR	0.004793617843530669
14.921669761944447	MEDAL-ADR	0.6420692857636324
14.922731583333334	MEDAL-ADR	-0.0024988021137752774
14.968139103055556	MEDAL-ADR	-0.0008421433296427456
14.969312608333334	MEDAL-ADR	0.3818157793443131
14.970467528611113	MEDAL-ADR	-0.0050285067769642285
14.970561000277778	MEDAL-ADR	0.4831591820256765
14.971050120833333	MEDAL-ADR	0.45729020980173807
14.972487565	MEDAL-ADR	0.4899995231967593
14.973694335000001	MEDAL-ADR	-0.0011834791601624925
15.044593370833333	MEDAL-ADR	0.006779974619701451
15.123180066111109	MEDAL-ADR	0.6472834429321814
15.124358811944445	MEDAL-ADR	-0.003480335054408595
15.136125434166667	MEDAL-ADR	-0.0001412041121842881
15.137451398333333	MEDAL-ADR	0.3848214362878579
15.138602664444445	MEDAL-ADR	0.4860363606966273
15.13873616111111	MEDAL-ADR	-0.005211828051556123
15.1390243	MEDAL-ADR	0.4485713378443717
15.140494395555555	MEDAL-ADR	0.5036000304115387
15.141786268333334	MEDAL-ADR	-0.0011201119345895637
15.280187480555556	MEDAL-ADR	0.006599667843373648
15.304140149444445	MEDAL-ADR	-0.00012974100251152238
15.305323265	MEDAL-ADR	0.3889374222163782
15.306578693055558	MEDAL-ADR	0.48872137907460034
15.30671380138889	MEDAL-ADR	-0.004160126112454029
15.307211530833333	MEDAL-ADR	0.4638036007568443
15.308514459166666	MEDAL-ADR	0.49763291692646977
15.309793918611112	MEDAL-ADR	-0.0009272727744173057
15.3247044425	MEDAL-ADR	0.6485323843369681
15.32580976027778	MEDAL-ADR	-0.0027167054918664
15.47213420972222	MEDAL-ADR	0.00026772605049916434
15.473452194444445	MEDAL-ADR	0.38929553634218944
15.474550990000001	MEDAL-ADR	0.4889441294756798
15.474828397222222	MEDAL-ADR	-0.00586040088018623
15.4753202975	MEDAL-ADR	0.4737060185593034
15.476465823888889	MEDAL-ADR	0.5022359918254762
15.477940100833335	MEDAL-ADR	-0.0004803268730468838
15.515007826944444	MEDAL-ADR	0.007377234963780362
15.526279057777778	MEDAL-ADR	0.6492216825567523
15.527153405555557	MEDAL-ADR	-0.0022744959908707276
15.640311977777776	MEDAL-ADR	-7.61201863607228e-05
15.641629354444444	MEDAL-ADR	0.3906450958904467
15.642725267500001	MEDAL-ADR	0.4937796125860424
15.642767198055555	MEDAL-ADR	-0.005185893212676956
15.643474143055554	MEDAL-ADR	0.48624617335683284
15.644380473888889	MEDAL-ADR	0.5061965435699254
15.646087399722223	MEDAL-ADR	-0.0005692396158270576
15.72790960638889	MEDAL-ADR	0.654025912001155
15.728622355	MEDAL-ADR	-0.0019391636415530015
15.749882032777778	MEDAL-ADR	0.009291442536820144
15.808344988333335	MEDAL-ADR	0.00037587436950240773
15.8096514475	MEDAL-ADR	0.39148018512486893
15.810723034444443	MEDAL-ADR	-0.005108140659366696
15.810788998888889	MEDAL-ADR	0.49467077147231203
15.811352629444444	MEDAL-ADR	0.4986709534303325
15.812451508055554	MEDAL-ADR	0.4960322169867222
15.814228229444444	MEDAL-ADR	-0.0003105519561255296
15.929348678611111	MEDAL-ADR	0.6521257276179949
15.930103651666666	MEDAL-ADR	-0.0017237173684475306
15.976518911944446	MEDAL-ADR	0.0009291058756471298
15.977657953333335	MEDAL-ADR	0.3950193420654309
15.97867674972222	MEDAL-ADR	-0.0034054271062444637
15.97897165888889	MEDAL-ADR	0.4948580336947197
15.979406132777777	MEDAL-ADR	0.5114423085290856
15.980593147499999	MEDAL-ADR	0.5043457486203665
15.982288725277778	MEDAL-ADR	-0.000690727285288771
15.98459977361111	MEDAL-ADR	0.018266367096618837
16.13086394861111	MEDAL-ADR	0.6472665038740499
16.131604516666666	MEDAL-ADR	-0.0038932234796004907
16.144455399166667	MEDAL-ADR	-0.0001736507361909769
16.14563705833333	MEDAL-ADR	0.39171086028149227
16.146742701944444	MEDAL-ADR	-0.0009320100823593934
16.147164103333335	MEDAL-ADR	0.4998005244382301
16.147371127222222	MEDAL-ADR	0.522636460226054
16.1485343825	MEDAL-ADR	0.5023714181776147
16.150369988333335	MEDAL-ADR	-6.444840890396683e-05
16.219547384722222	MEDAL-ADR	0.025629167125757718
16.312351720555554	MEDAL-ADR	0.0011449489292766144
16.313595189444445	MEDAL-ADR	0.41008952246994385
16.314947286944445	MEDAL-ADR	-0.001599998283754297
16.315328740555557	MEDAL-ADR	0.504353180809985
16.315385325	MEDAL-ADR	0.5249126036488588
16.316737656944444	MEDAL-ADR	0.49838210866512006
16.318597624444443	MEDAL-ADR	9.477544089597827e-05
16.332308243055554	MEDAL-ADR	0.6492140122363059
16.332978571666665	MEDAL-ADR	-0.002775351375061382
16.45451970555556	MEDAL-ADR	0.02971503164449238
16.48039014388889	MEDAL-ADR	-0.0005819286945575895
16.481574801666667	MEDAL-ADR	0.4173324089193565
16.48319052722222	MEDAL-ADR	-0.001847741175258946
16.483347574722224	MEDAL-ADR	0.5324200679280048
16.483397655	MEDAL-ADR	0.5067936037510197
16.484744725833334	MEDAL-ADR	0.50431842994161
16.48663274638889	MEDAL-ADR	-0.0019701632617152745
16.533860213055554	MEDAL-ADR	0.6514192069617226
16.534984545277776	MEDAL-ADR	-0.002127896335283181
16.648523394166666	MEDAL-ADR	-0.0016883425800735033
16.649676285555554	MEDAL-ADR	0.41566749339212516
16.65129267472222	MEDAL-ADR	0.5374658915355323
16.651305893333333	MEDAL-ADR	-0.0012686664414540685
16.65150065361111	MEDAL-ADR	0.5065579239915123
16.652876970555557	MEDAL-ADR	0.5044040077606377
16.654863928055555	MEDAL-ADR	-0.003153719952254627
16.689407475277775	MEDAL-ADR	0.03817889502075773
16.73520603444444	MEDAL-ADR	0.6568267910592962
16.736494395277777	MEDAL-ADR	-0.003163037155634346
16.81670599027778	MEDAL-ADR	-0.0023880432524755147
16.817644133611115	MEDAL-ADR	0.41818502971914906
16.81937757388889	MEDAL-ADR	-0.0004927450780349717
16.819393528611112	MEDAL-ADR	0.543190947961655
16.819698575555556	MEDAL-ADR	0.5211652171263046
16.821067624166666	MEDAL-ADR	0.5081797693460941
16.82289766888889	MEDAL-ADR	-0.003029877069928635
16.92490985888889	MEDAL-ADR	0.07097745855895819
16.936781054444445	MEDAL-ADR	0.6635589011686253
16.938132405555557	MEDAL-ADR	-0.002559853178573888
16.984808700555554	MEDAL-ADR	-0.0030624008391007184
16.98559110861111	MEDAL-ADR	0.423229452479533
16.98735251861111	MEDAL-ADR	0.5472643042520687
16.98738973888889	MEDAL-ADR	-0.0005975939409122036
16.98784607472222	MEDAL-ADR	0.5363665324805718
16.989189429166668	MEDAL-ADR	0.5036214320291903
16.990817233055555	MEDAL-ADR	-0.002436758396764984
17.13816863583333	MEDAL-ADR	0.6624657619054862
17.139728116944447	MEDAL-ADR	-0.0018170904479617252
17.15272320861111	MEDAL-ADR	-0.0016771369062816132
17.153701230833335	MEDAL-ADR	0.4238716269663243
17.155339833611112	MEDAL-ADR	0.5535442262172985
17.15542267	MEDAL-ADR	-0.0006469931621139248
17.156828073055557	MEDAL-ADR	0.5323880408415771
17.157401366944445	MEDAL-ADR	0.513165808436489
17.159028195	MEDAL-ADR	-0.001877743424339235
17.159642062222225	MEDAL-ADR	0.10360064125660036
17.32073640111111	MEDAL-ADR	-0.00030619281812536373
17.322794300277778	MEDAL-ADR	0.4251640604852639
17.32342893722222	MEDAL-ADR	0.5560498744101584
17.323597938888888	MEDAL-ADR	-0.0003944671316674014
17.324830837222223	MEDAL-ADR	0.5447234316882366
17.32566504888889	MEDAL-ADR	0.5162051435400687
17.32706787444444	MEDAL-ADR	-0.001533479421324031
17.339687228055556	MEDAL-ADR	0.668372471040779
17.341091740555555	MEDAL-ADR	-0.0011756971944789454
17.394566949444442	MEDAL-ADR	0.1318418689458417
17.48871873638889	MEDAL-ADR	0.000430792089503725
17.490928481388888	MEDAL-ADR	0.4400233248488302
17.491600264166667	MEDAL-ADR	0.5672076344455312
17.491665467500003	MEDAL-ADR	-0.00032850545200556995
17.49280310972222	MEDAL-ADR	0.5386949379848578
17.49394434027778	MEDAL-ADR	0.5287221528935242
17.495258704444446	MEDAL-ADR	-0.004452417823343693
17.541091179722223	MEDAL-ADR	0.6749186339214379
17.542662940555555	MEDAL-ADR	-0.00038472687729448207
17.629495188055554	MEDAL-ADR	0.166632392797265
17.65674671472222	MEDAL-ADR	-0.00027795231863155927
17.659071368611112	MEDAL-ADR	0.4463298910124991
17.659567396944443	MEDAL-ADR	0.569406933554758
17.65983426277778	MEDAL-ADR	-0.001629893846591849
17.66084641638889	MEDAL-ADR	0.5455417538703231
17.662216900277777	MEDAL-ADR	0.5382160572747867
17.663475894722225	MEDAL-ADR	-0.005682832735573599
17.74272285	MEDAL-ADR	0.6728049208450068
17.74418398972222	MEDAL-ADR	0.000691682292507429
17.824651249444447	MEDAL-ADR	-0.003054536177416377
17.827192860277776	MEDAL-ADR	0.4488858638148314
17.827702488611113	MEDAL-ADR	0.5736763379334806
17.827848603055557	MEDAL-ADR	-0.0028950449718019742
17.829042178333335	MEDAL-ADR	0.5564108504955082
17.830411481666665	MEDAL-ADR	0.5422437505015845
17.831630067777777	MEDAL-ADR	-0.0037885551570490655
17.864226278055558	MEDAL-ADR	0.18556824397175453
17.944355425	MEDAL-ADR	0.6707893993091704
17.945839983888888	MEDAL-ADR	0.00027971050463949595
17.9927369675	MEDAL-ADR	-0.003598377964794593
17.995115591944444	MEDAL-ADR	0.4604189335588184
17.99577661611111	MEDAL-ADR	0.5766116967359276
17.995997240833333	MEDAL-ADR	-0.0028477202254481044
17.99711177472222	MEDAL-ADR	0.5630676079274461
17.998468304444444	MEDAL-ADR	0.5542569579578531
17.99965865333333	MEDAL-ADR	-0.005068421094664119
18.09911269111111	MEDAL-ADR	0.2106374500041582
18.145862052777776	MEDAL-ADR	0.6771572151501687
18.147377068333334	MEDAL-ADR	-0.00010643787095504051
18.161567545277777	MEDAL-ADR	-0.00470567711527102
18.163202300277778	MEDAL-ADR	0.4764730757000856
18.163758743055556	MEDAL-ADR	0.5832770773716636
18.164199064444446	MEDAL-ADR	-0.002590761216411578
18.165093676944444	MEDAL-ADR	0.5586450423088266
18.166467918888888	MEDAL-ADR	0.5600245020774266
18.167772835555557	MEDAL-ADR	-0.006041569573726198
18.329529643055555	MEDAL-ADR	-0.005184634137586141
18.331321432777777	MEDAL-ADR	0.4839453423554153
18.33181782	MEDAL-ADR	0.581943035201987
18.332421857499998	MEDAL-ADR	-0.002563963782635734
18.333055470555557	MEDAL-ADR	0.5642822131995131
18.334040890555556	MEDAL-ADR	0.23024991196484362
18.334415957222223	MEDAL-ADR	0.5667845610512551
18.33572148277778	MEDAL-ADR	-0.006757085293534591
18.347287082499996	MEDAL-ADR	0.6757606759054121
18.348942079722224	MEDAL-ADR	-0.0004023038423994496
18.497518241944444	MEDAL-ADR	-0.0039463971289621464
18.499414399444444	MEDAL-ADR	0.49321237953718
18.499938695	MEDAL-ADR	0.5844951533228306
18.500475096666666	MEDAL-ADR	-0.0016736203947050503
18.501070975833333	MEDAL-ADR	0.5540320423390055
18.5023898125	MEDAL-ADR	0.5697402477362257
18.50383352388889	MEDAL-ADR	-0.005021359197549617
18.54881494361111	MEDAL-ADR	0.673972770423428
18.550402711111115	MEDAL-ADR	-0.0012730834114417242
18.568879801944444	MEDAL-ADR	0.2350847627384672
18.665583720555556	MEDAL-ADR	-0.005655996242125729
18.667609998055557	MEDAL-ADR	0.49808257875865647
18.668012933611113	MEDAL-ADR	0.5847442980822466
18.66849907611111	MEDAL-ADR	-0.0023145340393160947
18.669144246111113	MEDAL-ADR	0.5613203857960383
18.67047982833333	MEDAL-ADR	0.5740111965954072
18.672027441666668	MEDAL-ADR	-0.005301946029444655
18.750637190555555	MEDAL-ADR	0.6762601103522154
18.752047501944443	MEDAL-ADR	-0.0010296849959738168
18.803630106944446	MEDAL-ADR	0.26082993620004574
18.833732343333335	MEDAL-ADR	-0.006113157693337997
18.83616428111111	MEDAL-ADR	0.502357128811895
18.836187764444443	MEDAL-ADR	0.5903422382518886
18.83668460361111	MEDAL-ADR	-0.0022004848888011316
18.83732723861111	MEDAL-ADR	0.5599161683879414
18.8386842775	MEDAL-ADR	0.5849839341007421
18.840027974722222	MEDAL-ADR	-0.004092314918922934
18.952159246388888	MEDAL-ADR	0.6738268757419033
18.953519523333334	MEDAL-ADR	-0.0006121845308868812
19.001740789722223	MEDAL-ADR	-0.006673414112394629
19.004201252500003	MEDAL-ADR	0.5932828915561505
19.00434241027778	MEDAL-ADR	0.5101277240444175
19.004700616944444	MEDAL-ADR	-0.002948157932638474
19.005296466388888	MEDAL-ADR	0.5569737693485257
19.00665605027778	MEDAL-ADR	0.5810191627382855
19.008219484444446	MEDAL-ADR	-0.004705611075892126
19.0384831225	MEDAL-ADR	0.2872330066185023
19.153588660277777	MEDAL-ADR	0.6736455584131067
19.155090641388888	MEDAL-ADR	-0.001291078449001227
19.16988116527778	MEDAL-ADR	-0.005310536345125508
19.172407217222222	MEDAL-ADR	0.5982314546616441
19.172500660000004	MEDAL-ADR	0.5092833659427078
19.172915558055553	MEDAL-ADR	-0.0027652580943787405
19.17344282861111	MEDAL-ADR	0.566242675887348
19.174804778888888	MEDAL-ADR	0.585118666732042
19.273211854166664	MEDAL-ADR	0.3213942845911725
19.273237806944444	MEDAL-ADR	-0.00539594009983803
19.33805910138889	MEDAL-ADR	-0.003287777639912639
19.340535999722224	MEDAL-ADR	0.6030910061530672
19.340676742777777	MEDAL-ADR	0.5119736737806221
19.341116852777777	MEDAL-ADR	-0.002028747520202834
19.341551322222223	MEDAL-ADR	0.5731148471291372
19.342955197777776	MEDAL-ADR	0.5815311454958668
19.354810805	MEDAL-ADR	0.6752469537631955
19.35649794	MEDAL-ADR	-0.0020455530892235663
19.45352946222222	MEDAL-ADR	-0.005371537079958328
19.506185396944442	MEDAL-ADR	-0.0023713720816421766
19.508039203055556	MEDAL-ADR	0.3600117002219343
19.50848730388889	MEDAL-ADR	0.6065041178064134
19.508782537499997	MEDAL-ADR	0.516833965009166
19.509058151388892	MEDAL-ADR	-0.004944014237565596
19.509724793333337	MEDAL-ADR	0.5710376522126133
19.511147570277778	MEDAL-ADR	0.5771052899854792
19.55621985388889	MEDAL-ADR	0.6736131989408393
19.55811699527778	MEDAL-ADR	0.000782538319440062
19.62154605027778	MEDAL-ADR	-0.004002840588622761
19.674227655555555	MEDAL-ADR	-0.0024623758310306143
19.676577245555556	MEDAL-ADR	0.610178495092768
19.676805099722223	MEDAL-ADR	0.5315854453757243
19.677241570277776	MEDAL-ADR	-0.0047421410896858135
19.677841660833334	MEDAL-ADR	0.5805864019943802
19.679997385555556	MEDAL-ADR	0.5918760709580143
19.74277742277778	MEDAL-ADR	0.38228783869217087
19.757456590833332	MEDAL-ADR	0.6691808571239158
19.759652201666665	MEDAL-ADR	0.00037413429647782204
19.790231531111107	MEDAL-ADR	-0.004158239047448159
19.844587738333335	MEDAL-ADR	0.6046615931551664
19.844945816111114	MEDAL-ADR	0.5383817203967665
19.8452091225	MEDAL-ADR	-0.0050894037065577396
19.845944134444444	MEDAL-ADR	0.581967154824898
19.848161371111114	MEDAL-ADR	0.5927516939510693
19.918856017777777	MEDAL-ADR	-0.0014607389799463364
19.958238495	MEDAL-ADR	-0.003251821960102739
19.95882925361111	MEDAL-ADR	0.6680807928635552
19.961150861666667	MEDAL-ADR	-0.00022210415780695
19.977634475833334	MEDAL-ADR	0.4207214847455332
20.01274461527778	MEDAL-ADR	0.5981692607542082
20.01301919	MEDAL-ADR	0.5482897487790709
20.013325365	MEDAL-ADR	-0.003739580285791682
20.014007783055554	MEDAL-ADR	0.5757539196331918
20.016264410833337	MEDAL-ADR	0.5991495432257883
20.126230633055556	MEDAL-ADR	-0.002132427857114511
20.160367986944443	MEDAL-ADR	0.6779426246615214
20.162670865	MEDAL-ADR	-0.0006564209272816121
20.180819135555556	MEDAL-ADR	0.5960572496962628
20.18093237888889	MEDAL-ADR	0.5547089161390828
20.181342731388888	MEDAL-ADR	-0.0036053606641553455
20.18220706416667	MEDAL-ADR	0.5790059062979701
20.1844880475	MEDAL-ADR	0.6036274794703487
20.212857995833335	MEDAL-ADR	0.44560060344442237
20.294296083055556	MEDAL-ADR	-0.00330854795670614
20.34888660833333	MEDAL-ADR	0.5642087961426328
20.348975759444446	MEDAL-ADR	0.590399703978418
20.34940668416667	MEDAL-ADR	-0.002161777575758141
20.350487636944443	MEDAL-ADR	0.5804924237531957
20.352679583055554	MEDAL-ADR	0.6013964428478202
20.361685803888886	MEDAL-ADR	0.6727942216922032
20.36413403472222	MEDAL-ADR	0.0009838501565101975
20.44773968972222	MEDAL-ADR	0.46445696105720063
20.46225617888889	MEDAL-ADR	-0.0034914234192308805
20.516832353333335	MEDAL-ADR	0.5735946681663353
20.516922168611114	MEDAL-ADR	0.5971536290319207
20.517382632777778	MEDAL-ADR	-0.0029100873147645282
20.518676199722222	MEDAL-ADR	0.5796762231692489
20.520870505555553	MEDAL-ADR	0.6070567285430455
20.562956715555558	MEDAL-ADR	0.687497129256089
20.5663187275	MEDAL-ADR	0.0011478770949547245
20.630457929444443	MEDAL-ADR	-0.004957919962130979
20.682598151944443	MEDAL-ADR	0.4855309678787434
20.684913786944445	MEDAL-ADR	0.5997808578751576
20.684941925833336	MEDAL-ADR	0.5727095918883351
20.68530837611111	MEDAL-ADR	-0.0033462313097516174
20.686840866111115	MEDAL-ADR	0.5875803682354699
20.689041996944447	MEDAL-ADR	0.6071351921842912
20.7649361225	MEDAL-ADR	0.6919255549801995
20.767918744444444	MEDAL-ADR	-0.00026038962900454276
20.798638048055558	MEDAL-ADR	-0.005692752764586161
20.852972419444445	MEDAL-ADR	0.5730942733801023
20.852999384166665	MEDAL-ADR	0.6061995566125538
20.85321389111111	MEDAL-ADR	-0.003430123097328234
20.855046344722222	MEDAL-ADR	0.5918871777309993
20.857196602222224	MEDAL-ADR	0.6116768518800584
20.917478840833333	MEDAL-ADR	0.5125083216797128
20.966285590555554	MEDAL-ADR	0.6917051756254157
20.966771703611112	MEDAL-ADR	-0.0051378662994369766
20.969261426944446	MEDAL-ADR	-0.0021382296282427137
21.021071550555558	MEDAL-ADR	0.6055360861231153
21.021188263888885	MEDAL-ADR	0.5689553589257857
21.02140166222222	MEDAL-ADR	-0.0050485927935874225
21.023208904444445	MEDAL-ADR	0.587213793037385
21.02536134722222	MEDAL-ADR	0.611069034076414
21.13491359388889	MEDAL-ADR	-0.005665570065205098
21.153211970277777	MEDAL-ADR	0.5376595272804636
21.167685404999997	MEDAL-ADR	0.6895908592406815
21.17066251138889	MEDAL-ADR	-0.0018916367343763812
21.189113466666665	MEDAL-ADR	0.5613603102058431
21.18916773805556	MEDAL-ADR	0.6047784904358244
21.18950264472222	MEDAL-ADR	-0.0036831888465185987
21.191436085555555	MEDAL-ADR	0.5930949534920811
21.19366870444445	MEDAL-ADR	0.6180666998585294
21.303020294722224	MEDAL-ADR	-0.005702412529642438
21.357169080277778	MEDAL-ADR	0.5742615424130271
21.357194412500004	MEDAL-ADR	0.6055108961571272
21.357567341666666	MEDAL-ADR	-0.005071069191255128
21.359550164999998	MEDAL-ADR	0.5973197125844644
21.36178168222222	MEDAL-ADR	0.6218677180014733
21.369086415833337	MEDAL-ADR	0.6884480524691955
21.372318158055556	MEDAL-ADR	-0.002091356119069489
21.389627453055553	MEDAL-ADR	0.5535038435004783
21.471174995000002	MEDAL-ADR	-0.006039438002616408
21.52515002361111	MEDAL-ADR	0.5763844714616705
21.52525950527778	MEDAL-ADR	0.6029835510625783
21.525540285555557	MEDAL-ADR	-0.004401695754316544
21.52763317138889	MEDAL-ADR	0.6025165698776079
21.529806623888888	MEDAL-ADR	0.620555354464066
21.536958528611112	MEDAL-ADR	-0.0014607389799463364
21.573844197777778	MEDAL-ADR	-0.0012465160152685744
21.627513283611112	MEDAL-ADR	0.5653344467231893
21.636988103333337	MEDAL-ADR	0.6884480524691955
21.639163215833335	MEDAL-ADR	-0.0039241260842943345
21.69307612416667	MEDAL-ADR	0.5884801331625593
21.69324369166667	MEDAL-ADR	0.6142280220008715
21.693591912499997	MEDAL-ADR	-0.0034405001262421144
21.69606866666667	MEDAL-ADR	0.6006797563131877
21.697714645	MEDAL-ADR	0.6309032366666874
21.71755240972222	MEDAL-ADR	-0.005150605205262788
21.775381395277773	MEDAL-ADR	-0.0016838100835939555
21.80709119	MEDAL-ADR	-0.003553020993133159
21.8479382375	MEDAL-ADR	0.6904088603791206
21.861262035	MEDAL-ADR	0.5899427275741489
21.861432068055553	MEDAL-ADR	0.6232720443959731
21.86155834111111	MEDAL-ADR	-0.004235833345562647
21.862290903333335	MEDAL-ADR	0.5766553019162212
21.86433389361111	MEDAL-ADR	0.6012959618361222
21.865726769444446	MEDAL-ADR	0.6343670051691613
21.885091498333335	MEDAL-ADR	-0.005278377098650973
21.975065589444444	MEDAL-ADR	-0.0033869730959845464
21.9769235775	MEDAL-ADR	-0.0004864077402076761
22.02919740194444	MEDAL-ADR	0.5904298274292386
22.029604020833336	MEDAL-ADR	0.6226719535661325
22.029614944444447	MEDAL-ADR	-0.004023853562480631
22.032573865277776	MEDAL-ADR	0.6013358266995256
22.034014888055555	MEDAL-ADR	0.6320517067467967
22.049405697500003	MEDAL-ADR	0.6863807624321608
22.053205512777776	MEDAL-ADR	-0.0044757541278553446
22.09721987527778	MEDAL-ADR	0.5863215686093359
22.14301686055556	MEDAL-ADR	-0.0028095160177987297
22.178519994722226	MEDAL-ADR	0.00017249916176914962
22.19725578888889	MEDAL-ADR	0.5915501681772266
22.19780203638889	MEDAL-ADR	0.6223891195041359
22.19788972611111	MEDAL-ADR	-0.004587668367876374
22.200649475833337	MEDAL-ADR	0.607069523060465
22.202042943333332	MEDAL-ADR	0.6359333077020763
22.221101029444444	MEDAL-ADR	-0.003827362023659503
22.25092623611111	MEDAL-ADR	0.6988692262368252
22.31115387555555	MEDAL-ADR	-0.002375234813989511
22.332118845277776	MEDAL-ADR	0.5890937933709096
22.365404397222225	MEDAL-ADR	0.5999503325053129
22.3658598375	MEDAL-ADR	0.6259865095227501
22.366022584444444	MEDAL-ADR	-0.0050856659931419745
22.368723474722223	MEDAL-ADR	0.6055528982523612
22.370083446944445	MEDAL-ADR	0.6415718611967389
22.380236925833334	MEDAL-ADR	0.0012021923091942199
22.389139348055554	MEDAL-ADR	-0.0024415636813395593
22.45228010527778	MEDAL-ADR	0.6952347523151245
22.4793179525	MEDAL-ADR	-0.0012945769110237048
22.53356090777778	MEDAL-ADR	0.6047027867881248
22.533950604444442	MEDAL-ADR	-0.004254935026333537
22.534012167777778	MEDAL-ADR	0.6231844816543451
22.536792173333332	MEDAL-ADR	0.6068948079284493
22.53816767416667	MEDAL-ADR	0.6339116156362576
22.55711215527778	MEDAL-ADR	-0.0018323755146711807
22.567374875833334	MEDAL-ADR	0.5947856400601812
22.582470611944448	MEDAL-ADR	-0.001254815516814244
22.647443079722223	MEDAL-ADR	-0.0006522142510345678
22.6539375725	MEDAL-ADR	0.6831313219381991
22.701581683055558	MEDAL-ADR	0.6126667067897753
22.70195401638889	MEDAL-ADR	-0.0025873356016012762
22.70221228611111	MEDAL-ADR	0.6244840988806746
22.70488602777778	MEDAL-ADR	0.6138532329864639
22.706249329166667	MEDAL-ADR	0.6315337786523499
22.725236956111114	MEDAL-ADR	-0.0018655906421287324
22.783926019166667	MEDAL-ADR	4.678612213797112e-05
22.802625673611107	MEDAL-ADR	0.6020211422390738
22.815780680277776	MEDAL-ADR	-0.002673767367573489
22.855599545277776	MEDAL-ADR	0.6849416443794362
22.869588741666668	MEDAL-ADR	0.6063117969624425
22.870031318888888	MEDAL-ADR	-0.0027647641819051536
22.87048426361111	MEDAL-ADR	0.6214801949330772
22.87289214111111	MEDAL-ADR	0.6205713983340843
22.87426408861111	MEDAL-ADR	0.6325206464423907
22.89349156333333	MEDAL-ADR	-0.002149405661195816
22.983885143888887	MEDAL-ADR	-0.0006494706427098123
22.9855366925	MEDAL-ADR	0.00040911969744950114
23.037639039722226	MEDAL-ADR	0.6025070412864794
23.03801475222222	MEDAL-ADR	-0.002573049853114493
23.03851579277778	MEDAL-ADR	0.6196069691004916
23.03946384472222	MEDAL-ADR	0.615228648517562
23.040893631666666	MEDAL-ADR	0.6171571450552737
23.042241091666668	MEDAL-ADR	0.636059938644253
23.057141223055556	MEDAL-ADR	0.6847920612661718
23.06160766611111	MEDAL-ADR	-0.00022003756408488099
23.15194176638889	MEDAL-ADR	-0.0008554561361200186
23.187173805833332	MEDAL-ADR	-0.0020735878684439283
23.20562084222222	MEDAL-ADR	0.6034443860821737
23.206243519444445	MEDAL-ADR	-0.004616753040596621
23.20653536	MEDAL-ADR	0.6220416364746683
23.209061560833334	MEDAL-ADR	0.6195507769035746
23.21014730055556	MEDAL-ADR	0.6339246137902846
23.22982406944444	MEDAL-ADR	-0.000759218059179122
23.25862205472222	MEDAL-ADR	0.6751811201529315
23.27690811833333	MEDAL-ADR	0.6245303265225256
23.32012264305556	MEDAL-ADR	-0.0019521068118351147
23.37376281388889	MEDAL-ADR	0.6061244531979185
23.37418950527778	MEDAL-ADR	-0.004744547287401876
23.374537872500003	MEDAL-ADR	0.6217210112114608
23.37723117638889	MEDAL-ADR	0.6214898724091027
23.378318655555557	MEDAL-ADR	0.6310393349877725
23.3887122825	MEDAL-ADR	-0.0013823919122959523
23.39773770416667	MEDAL-ADR	-0.0016962784981816147
23.46017875777778	MEDAL-ADR	0.6800534424824007
23.488113671111112	MEDAL-ADR	-0.0016571498275983658
23.51188759333333	MEDAL-ADR	0.6329728174045745
23.541857184166666	MEDAL-ADR	0.6127158088268012
23.54212105361111	MEDAL-ADR	-0.0036538349855371986
23.542673382222223	MEDAL-ADR	0.6188552469365993
23.545475133333333	MEDAL-ADR	0.6309621392355598
23.54628488722222	MEDAL-ADR	0.6367228525386648
23.565871363055557	MEDAL-ADR	-0.0020372460796482215
23.590287326111113	MEDAL-ADR	-0.0016017124952977314
23.65611599027778	MEDAL-ADR	-0.0016471835619296838
23.661459995555557	MEDAL-ADR	0.6856921939781662
23.70997317333333	MEDAL-ADR	0.6135811756387874
23.710088409444445	MEDAL-ADR	-0.0026901211227762342
23.710906552222223	MEDAL-ADR	0.6241543610187226
23.713788240555555	MEDAL-ADR	0.6388416441237221
23.71432117305556	MEDAL-ADR	0.6393873521929994
23.733914896111113	MEDAL-ADR	-0.001825924559719425
23.74690813416667	MEDAL-ADR	0.6433120904901325
23.79199676388889	MEDAL-ADR	-0.0017347714249072485
23.824118063611113	MEDAL-ADR	-0.002803341828949563
23.86292207388889	MEDAL-ADR	0.6870923968021874
23.877981425833337	MEDAL-ADR	0.6202360618422869
23.87814580722222	MEDAL-ADR	-0.001611145198794538
23.879122765555557	MEDAL-ADR	0.618928364507443
23.882019364722222	MEDAL-ADR	0.6369510253318237
23.882635348888886	MEDAL-ADR	0.6412470970553741
23.902110824444446	MEDAL-ADR	-0.0014715695844220748
23.982933527222222	MEDAL-ADR	0.6449528266621325
23.992196424166664	MEDAL-ADR	-0.001133221779882362
23.993469550833332	MEDAL-ADR	-0.0006538573825103325
24.046019418611113	MEDAL-ADR	0.6263395533403885
24.046227812222224	MEDAL-ADR	-0.0014676848913675335
24.047185638333335	MEDAL-ADR	0.6222246457502132
24.05010133972222	MEDAL-ADR	0.6368933887217224
24.050969029444442	MEDAL-ADR	0.6412851502184169
24.06422759388889	MEDAL-ADR	0.6953894513543172
24.0703582825	MEDAL-ADR	-0.004178658838985852
24.160272139722224	MEDAL-ADR	-0.0011453032859574381
24.194934048055554	MEDAL-ADR	-0.00032934055679716926
24.213961731944444	MEDAL-ADR	0.6272955352051959
24.21432687	MEDAL-ADR	-0.002137876884100094
24.215216669444445	MEDAL-ADR	0.6242796074238237
24.218889114722224	MEDAL-ADR	0.6592014956114465
24.21892746	MEDAL-ADR	0.6413343085343743
24.218956255000002	MEDAL-ADR	0.6442017093844313
24.238255683888887	MEDAL-ADR	-0.004351385995133752
24.265531955277776	MEDAL-ADR	0.7066126546718728
24.328434904722222	MEDAL-ADR	-0.0007281723441144925
24.381938505555556	MEDAL-ADR	0.6260566725929376
24.382495080833333	MEDAL-ADR	-0.00010079535686856301
24.383435294444446	MEDAL-ADR	0.624807258379517
24.386961756111113	MEDAL-ADR	0.6433501423775257
24.386973935555556	MEDAL-ADR	0.6410747242081014
24.396349834722223	MEDAL-ADR	-0.00014786036402811135
24.406195954999998	MEDAL-ADR	-0.003337224171275905
24.453722786666667	MEDAL-ADR	0.6689696585132852
24.466822106666665	MEDAL-ADR	0.7116577734579703
24.496426129722224	MEDAL-ADR	-0.0008104753150001276
24.549887595277774	MEDAL-ADR	0.6276386344897832
24.550528605833335	MEDAL-ADR	-0.001706541166874123
24.551413948888886	MEDAL-ADR	0.6266847086650895
24.555009549444442	MEDAL-ADR	0.6446326179861062
24.555030765833337	MEDAL-ADR	0.6344044855801625
24.574233284444446	MEDAL-ADR	-0.0025895134154239074
24.59867364333333	MEDAL-ADR	8.29981906462668e-05
24.664438391944444	MEDAL-ADR	-0.001479910300604678
24.668084490277774	MEDAL-ADR	0.7107890903512906
24.688583834166664	MEDAL-ADR	0.6826552729311184
24.717848987777774	MEDAL-ADR	0.6243901416515597
24.718594925277777	MEDAL-ADR	-0.0015634071806406458
24.71960960722222	MEDAL-ADR	0.6334240240658119
24.722995279722223	MEDAL-ADR	0.6502764939274228
24.723011363333335	MEDAL-ADR	0.629086412530055
24.742319044444447	MEDAL-ADR	-0.0007689738158252759
24.80025522027778	MEDAL-ADR	0.0002736250762352535
24.832601937499998	MEDAL-ADR	-0.0012607296740873284
24.869403840277776	MEDAL-ADR	0.7209871083403385
24.8858661475	MEDAL-ADR	0.6296334721064427
24.886665834166664	MEDAL-ADR	-0.0015059279199848398
24.88760702472222	MEDAL-ADR	0.6401369005647592
24.891118585555557	MEDAL-ADR	0.6518876220806246
24.891149591666665	MEDAL-ADR	0.6336719408417519
24.910451685555554	MEDAL-ADR	0.0007162920472928086
24.923729822222224	MEDAL-ADR	0.687659934081345
25.000712490833333	MEDAL-ADR	-0.0017285228233614312
25.001780057777776	MEDAL-ADR	0.001763980898644609
25.05396624611111	MEDAL-ADR	0.6309984185604527
25.054854611944446	MEDAL-ADR	-0.0007483282247751693
25.05562955527778	MEDAL-ADR	0.6390643721776472
25.05908109888889	MEDAL-ADR	0.6514469844912316
25.059102822777778	MEDAL-ADR	0.6339781791638255
25.0707828275	MEDAL-ADR	0.7162831579960705
25.07859628527778	MEDAL-ADR	-0.00014191519832133586
25.158506916666667	MEDAL-ADR	0.682189783378446
25.168713446666665	MEDAL-ADR	-0.00018975228928165826
25.203415263888886	MEDAL-ADR	0.0018936660555083863
25.22207017	MEDAL-ADR	0.6396075287628323
25.222914810277775	MEDAL-ADR	0.00045148410498973223
25.22369832972222	MEDAL-ADR	0.6386283236455788
25.227024729722224	MEDAL-ADR	0.6513412008913542
25.227056725	MEDAL-ADR	0.6427366552245064
25.246639197222226	MEDAL-ADR	0.0005413873237959528
25.27218453	MEDAL-ADR	0.7110401502298327
25.33670772055556	MEDAL-ADR	-0.0010292793039655506
25.39022550472222	MEDAL-ADR	0.6342363444764264
25.390900011666666	MEDAL-ADR	0.0019921607983703214
25.391794695277778	MEDAL-ADR	0.6400194271046817
25.39322019277778	MEDAL-ADR	0.6889026595978025
25.395102108055553	MEDAL-ADR	0.6440020789154799
25.395120268333333	MEDAL-ADR	0.6480872694714904
25.405024535	MEDAL-ADR	0.0023541470937741486
25.414722113611113	MEDAL-ADR	0.0012071334022920072
25.473645134722222	MEDAL-ADR	0.7086777050097339
25.504727475555555	MEDAL-ADR	-0.0026137938274027493
25.55829665	MEDAL-ADR	0.628485270438574
25.55886040722222	MEDAL-ADR	0.0012588503251688282
25.559977618055555	MEDAL-ADR	0.6464600315449902
25.563088970833334	MEDAL-ADR	0.65121275877766
25.563122248333332	MEDAL-ADR	0.6490060410431031
25.582756485	MEDAL-ADR	-1.6790333605586224e-05
25.606368370833334	MEDAL-ADR	0.001758911462546415
25.627934330277775	MEDAL-ADR	0.6857028659613766
25.672761338055555	MEDAL-ADR	-0.0017799739872342755
25.675074334999998	MEDAL-ADR	0.7023714820546821
25.726345694166664	MEDAL-ADR	0.6334980272584636
25.72693952694444	MEDAL-ADR	0.0021232053027339954
25.72803083611111	MEDAL-ADR	0.6503318502887303
25.731067472499998	MEDAL-ADR	0.6537683443404892
25.731459655833337	MEDAL-ADR	0.6527332498821761
25.750700012222225	MEDAL-ADR	6.260209917478044e-05
25.807713790555557	MEDAL-ADR	-0.001610184175390234
25.840781353611114	MEDAL-ADR	-0.0021258199649037642
25.8629896725	MEDAL-ADR	0.6870766626057232
25.876515486944445	MEDAL-ADR	0.6999470716756976
25.89441140138889	MEDAL-ADR	0.6365816574219484
25.89502091388889	MEDAL-ADR	0.004092986023507065
25.896054271944443	MEDAL-ADR	0.6444603802886264
25.899032394722223	MEDAL-ADR	0.652002589492236
25.89961423138889	MEDAL-ADR	0.663492135037747
25.91872532722222	MEDAL-ADR	0.0009786716697201235
26.008837554722223	MEDAL-ADR	-0.0025027539091542535
26.00946146888889	MEDAL-ADR	-0.006093536438211963
26.062348903611113	MEDAL-ADR	0.6382431933013792
26.06319232	MEDAL-ADR	0.0006616464278271228
26.064140066944443	MEDAL-ADR	0.641009876001607
26.066968041111114	MEDAL-ADR	0.6517866494719398
26.067806294444445	MEDAL-ADR	0.666994318959286
26.077879893333332	MEDAL-ADR	0.6952150170923507
26.086742730555557	MEDAL-ADR	0.00072151809339264
26.0979069825	MEDAL-ADR	0.6848364397355762
26.17685732833333	MEDAL-ADR	-0.003313485408555356
26.210970174444448	MEDAL-ADR	-0.00420817273191967
26.23044684083333	MEDAL-ADR	0.6398412762522447
26.23117486027778	MEDAL-ADR	0.0004048814806403618
26.23234944888889	MEDAL-ADR	0.639283724435542
26.234906705	MEDAL-ADR	0.6624048753724454
26.235767242500003	MEDAL-ADR	0.669092437417133
26.254711928888888	MEDAL-ADR	0.0014263020201634672
26.279303862499997	MEDAL-ADR	0.6897576465300357
26.33344088861111	MEDAL-ADR	0.6808405680474254
26.344881403055556	MEDAL-ADR	-0.005964045153941585
26.398376171944445	MEDAL-ADR	0.6318393390417067
26.399245475555556	MEDAL-ADR	0.0015200995840359938
26.40036542722222	MEDAL-ADR	0.643722640561441
26.402956898333336	MEDAL-ADR	0.6631260990039928
26.40406642138889	MEDAL-ADR	0.6713115897384464
26.41258347861111	MEDAL-ADR	-0.002032216377725725
26.422762541388888	MEDAL-ADR	0.0005067196678948988
26.48082060666667	MEDAL-ADR	0.6860305868783123
26.512951710555555	MEDAL-ADR	-0.005998420857412844
26.56633592388889	MEDAL-ADR	0.6313552204575905
26.567316972777782	MEDAL-ADR	0.0004963366409946944
26.56825915361111	MEDAL-ADR	0.6848112700611593
26.568405069722225	MEDAL-ADR	0.6459248666494943
26.57104348111111	MEDAL-ADR	0.6642687588018165
26.572245501111112	MEDAL-ADR	0.6671621399650038
26.590825667500003	MEDAL-ADR	5.430613057051686e-05
26.614811489166662	MEDAL-ADR	0.0009563052544164807
26.680976004722222	MEDAL-ADR	-0.005764506215035049
26.682211102777778	MEDAL-ADR	0.6836512317371558
26.734381131944442	MEDAL-ADR	0.637780609990368
26.73541775111111	MEDAL-ADR	-5.345551676524187e-05
26.73662804638889	MEDAL-ADR	0.6487100948207682
26.739134561388887	MEDAL-ADR	0.665080774365208
26.740548784166666	MEDAL-ADR	0.6729648641433359
26.7587811075	MEDAL-ADR	-0.0006486078380119878
26.80315322416667	MEDAL-ADR	0.6939178487903239
26.81623946611111	MEDAL-ADR	0.0044271531557495605
26.849877868055554	MEDAL-ADR	-0.0049129806038745675
26.88358783972222	MEDAL-ADR	0.688757767984862
26.9024567825	MEDAL-ADR	0.6366002863776585
26.90345091361111	MEDAL-ADR	0.0009778528888720987
26.90465190111111	MEDAL-ADR	0.6489061033439113
26.907303013333333	MEDAL-ADR	0.6591374813442374
26.909747153333335	MEDAL-ADR	0.6717051271144309
26.92674582361111	MEDAL-ADR	0.0006128658242549836
27.017656265277775	MEDAL-ADR	0.0071422800535429045
27.01806646361111	MEDAL-ADR	-0.003924949831361064
27.03876992472222	MEDAL-ADR	0.6936775090570455
27.07039668138889	MEDAL-ADR	0.6432621508762895
27.07144667111111	MEDAL-ADR	0.0021458912247820797
27.072751217500002	MEDAL-ADR	0.6485572339160653
27.075395937777778	MEDAL-ADR	0.6548144941692101
27.077887843055557	MEDAL-ADR	0.6635307733385263
27.085146913055553	MEDAL-ADR	0.6963064686250117
27.094781578055557	MEDAL-ADR	0.0016744000009801154
27.186071772222224	MEDAL-ADR	-0.0029938444592008213
27.219195920277777	MEDAL-ADR	0.007099008904795893
27.238353976666666	MEDAL-ADR	0.6478125209227961
27.23957322888889	MEDAL-ADR	0.0012411140831577365
27.24098040027778	MEDAL-ADR	0.6493364408060869
27.243569216388888	MEDAL-ADR	0.6562925980812537
27.246068688055555	MEDAL-ADR	0.661209045298486
27.262904783611113	MEDAL-ADR	0.0022193124970951985
27.27458657638889	MEDAL-ADR	0.6900331453544549
27.286539125833333	MEDAL-ADR	0.6983969904831708
27.35407899916667	MEDAL-ADR	-0.002895861692080576
27.406447411944445	MEDAL-ADR	0.6522773127991055
27.40748603722222	MEDAL-ADR	0.0009315326707376728
27.40919202111111	MEDAL-ADR	0.6523390078064503
27.411771880555552	MEDAL-ADR	0.6618430483480189
27.414337554166668	MEDAL-ADR	0.6666160368112897
27.42064782083333	MEDAL-ADR	0.015213299323502152
27.430969381666667	MEDAL-ADR	-0.00240031220629989
27.487944354166668	MEDAL-ADR	0.7025991178825411
27.51005353805556	MEDAL-ADR	0.6891973546349288
27.52227140777778	MEDAL-ADR	-0.0027067528412910873
27.574544454166666	MEDAL-ADR	0.6533645999958092
27.575510194444444	MEDAL-ADR	0.0014522769758367527
27.57731445222222	MEDAL-ADR	0.6493971566664165
27.579942427499997	MEDAL-ADR	0.6584168779512651
27.582484845	MEDAL-ADR	0.6670335261315279
27.59903994722222	MEDAL-ADR	-0.0029240370581035237
27.622191975555555	MEDAL-ADR	0.016995574373036407
27.689509189722223	MEDAL-ADR	0.7042446257709813
27.690242075555556	MEDAL-ADR	-0.0022581590689567613
27.74264056111111	MEDAL-ADR	0.6592216159159192
27.74354781	MEDAL-ADR	0.0015988094919486078
27.744948075000003	MEDAL-ADR	0.6880923540703447
27.745410525	MEDAL-ADR	0.6458497484600603
27.7479994675	MEDAL-ADR	0.6607871313250548
27.75055411388889	MEDAL-ADR	0.671889741566753
27.767038191666668	MEDAL-ADR	-0.001785964304185144
27.823720390000002	MEDAL-ADR	0.026529876265579268
27.858959013055557	MEDAL-ADR	-0.0015760608482310611
27.891068314722226	MEDAL-ADR	0.7104818286862971
27.910692755277775	MEDAL-ADR	0.6576948758270678
27.911540779444444	MEDAL-ADR	-0.0007378037310006153
27.913464780833337	MEDAL-ADR	0.6462783010367716
27.91605613888889	MEDAL-ADR	0.6673409905711549
27.918547315555553	MEDAL-ADR	0.6710782175295585
27.93491367888889	MEDAL-ADR	-0.00360762479463541
27.979697432500004	MEDAL-ADR	0.6916239326187419
28.025359362777774	MEDAL-ADR	0.029546896059328268
28.02707546555556	MEDAL-ADR	-0.001519479769295249
28.078656992222218	MEDAL-ADR	0.6561602708799779
28.079616250555553	MEDAL-ADR	0.0003930263602600219
28.081553588333332	MEDAL-ADR	0.652402941854237
28.08428741805556	MEDAL-ADR	0.6674347965372176
28.086488080555558	MEDAL-ADR	0.6667928857604465
28.09249708	MEDAL-ADR	0.7214592215515558
28.102785050555557	MEDAL-ADR	-0.0031098048313778002
28.195978037222222	MEDAL-ADR	-0.0009757523757173908
28.215038680277775	MEDAL-ADR	0.6940444896860902
28.2270237625	MEDAL-ADR	0.032586308151558316
28.246813895833334	MEDAL-ADR	0.6527407822389508
28.247699178333335	MEDAL-ADR	0.0009242377430350439
28.24977878666667	MEDAL-ADR	0.6538017636902373
28.25231997777778	MEDAL-ADR	0.6712545408654522
28.25451102472222	MEDAL-ADR	0.6672733532260751
28.270811192500002	MEDAL-ADR	-0.0028261955897247223
28.293936756666664	MEDAL-ADR	0.7267796193242316
28.364110266111116	MEDAL-ADR	0.0002703087292639121
28.414971881666666	MEDAL-ADR	0.6600726511820393
28.415699944166665	MEDAL-ADR	0.000994868128352633
28.417941573611113	MEDAL-ADR	0.6538255341695999
28.42038419111111	MEDAL-ADR	0.6652067309473386
28.42258102111111	MEDAL-ADR	0.6571800659830354
28.428623774722222	MEDAL-ADR	0.03992448097639237
28.438835654444443	MEDAL-ADR	-0.0024063781474844706
28.449814539166667	MEDAL-ADR	0.6952757670266883
28.49532371111111	MEDAL-ADR	0.7266478678231034
28.53219495388889	MEDAL-ADR	-3.0542336444360646e-05
28.583195935833334	MEDAL-ADR	0.6595540835886027
28.583772913611107	MEDAL-ADR	0.001842817997308638
28.586074025833334	MEDAL-ADR	0.6516547174837831
28.588361115833333	MEDAL-ADR	0.6642390422720478
28.59057456416667	MEDAL-ADR	0.6588863950126937
28.606854484166668	MEDAL-ADR	-0.0013602702137710306
28.630298675000002	MEDAL-ADR	0.051987870544771136
28.684569387499998	MEDAL-ADR	0.6946036399063019
28.696749159444444	MEDAL-ADR	0.7257524656626867
28.700327129166666	MEDAL-ADR	-0.00015896169622971187
28.751313322222224	MEDAL-ADR	0.6606069144282336
28.751655844722222	MEDAL-ADR	0.0033354909868718455
28.75410369388889	MEDAL-ADR	0.6500513650539137
28.756571828333335	MEDAL-ADR	0.6606722991098279
28.75851174416667	MEDAL-ADR	0.654643319185204
28.774911013611113	MEDAL-ADR	-0.00289130077534197
28.832235533333332	MEDAL-ADR	0.07288099098915221
28.86847374916667	MEDAL-ADR	-0.00042343478161345873
28.898057876666666	MEDAL-ADR	0.7124367300528567
28.919308306944444	MEDAL-ADR	0.6950285862246248
28.9196772325	MEDAL-ADR	0.0031103668853206083
28.92025877777778	MEDAL-ADR	0.6594384659359157
28.92215620972222	MEDAL-ADR	0.6529193639179538
28.92466887666667	MEDAL-ADR	0.6578110824720191
28.926613101944447	MEDAL-ADR	0.6621390556524158
28.942986898611114	MEDAL-ADR	-0.0028423181722320623
29.033909744722223	MEDAL-ADR	0.09145574460261174
29.036677202222222	MEDAL-ADR	-0.002801790096004887
29.087696021666666	MEDAL-ADR	0.002247478869568219
29.088231132500002	MEDAL-ADR	0.6605934993416762
29.090167444722223	MEDAL-ADR	0.6512750301679037
29.092746486111114	MEDAL-ADR	0.6536794876535671
29.094722205555556	MEDAL-ADR	0.6645198113931801
29.099594438333334	MEDAL-ADR	0.7099251402966757
29.111012013611113	MEDAL-ADR	-0.001930767383268116
29.154079361666668	MEDAL-ADR	0.6978032068728789
29.20486790111111	MEDAL-ADR	-0.0035933336889064213
29.23550069166667	MEDAL-ADR	0.11805020986005546
29.255615145555556	MEDAL-ADR	0.0036239146086371908
29.256320728055552	MEDAL-ADR	0.6607553056685495
29.258224890833336	MEDAL-ADR	0.64831402374972
29.260797716944445	MEDAL-ADR	0.6620138852634506
29.262741985555557	MEDAL-ADR	0.6699015753919432
29.279003401388888	MEDAL-ADR	-0.0016048847555707416
29.30104826638889	MEDAL-ADR	0.7089949890871979
29.372935024999997	MEDAL-ADR	-0.005486634794832733
29.38885518861111	MEDAL-ADR	0.7076331595409051
29.423586228055555	MEDAL-ADR	0.004326461343926809
29.424346213055554	MEDAL-ADR	0.6584467995237138
29.42629194027778	MEDAL-ADR	0.6510994238729901
29.42891848611111	MEDAL-ADR	0.6570881284600322
29.430851437222223	MEDAL-ADR	0.6747526701310571
29.43706386277778	MEDAL-ADR	0.13953455033170215
29.446965030833333	MEDAL-ADR	0.00031217336374665737
29.50243755388889	MEDAL-ADR	0.7098220322032224
29.54095901638889	MEDAL-ADR	-0.004004978752110711
29.591503790555556	MEDAL-ADR	0.00322527864826981
29.59233517638889	MEDAL-ADR	0.659608076684844
29.594346805555556	MEDAL-ADR	0.6515283617532845
29.597139192222226	MEDAL-ADR	0.6625455665370922
29.598828385555557	MEDAL-ADR	0.6783019996263396
29.614973464166667	MEDAL-ADR	0.0016703790464668504
29.62365555388889	MEDAL-ADR	0.7043127735815554
29.638637547777776	MEDAL-ADR	0.17539181858759034
29.70379020222222	MEDAL-ADR	0.7043531101844152
29.708895163055555	MEDAL-ADR	-0.003925005915061759
29.7595798475	MEDAL-ADR	0.003939034152174473
29.76026156472222	MEDAL-ADR	0.6601768292318356
29.76229591138889	MEDAL-ADR	0.6522695572825653
29.76536517527778	MEDAL-ADR	0.6679718669215553
29.766711858333334	MEDAL-ADR	0.6814223003590599
29.783016872222223	MEDAL-ADR	0.0007408776550493249
29.840029425555556	MEDAL-ADR	0.21378592607466845
29.858709288055554	MEDAL-ADR	0.6988856919638635
29.87696122388889	MEDAL-ADR	-0.003036045741095902
29.90510735972222	MEDAL-ADR	0.712063949831268
29.92766007138889	MEDAL-ADR	0.00494940910370043
29.928236425555554	MEDAL-ADR	0.6528235222707922
29.9302570425	MEDAL-ADR	0.6516294539612544
29.933445330277777	MEDAL-ADR	0.6729392071351719
29.93480229138889	MEDAL-ADR	0.6817629502758111
29.95088981388889	MEDAL-ADR	0.0010235794536487034
30.041488505555556	MEDAL-ADR	0.25202962828495046
30.044983973055555	MEDAL-ADR	-0.0016921574023342142
30.093607761944444	MEDAL-ADR	0.6977346414818376
30.095759943055555	MEDAL-ADR	0.004241817124410002
30.09631022861111	MEDAL-ADR	0.6547048703108431
30.098272111111108	MEDAL-ADR	0.6564074986147854
30.1014795375	MEDAL-ADR	0.6770207849464758
30.10281324388889	MEDAL-ADR	0.6904880528483357
30.106537582499996	MEDAL-ADR	0.7183799563982121
30.118866696944444	MEDAL-ADR	-0.00020092732409113202
30.213019512222225	MEDAL-ADR	-0.001196762676049792
30.24316351888889	MEDAL-ADR	0.2778147408004453
30.263863142222224	MEDAL-ADR	0.003630758010868797
30.264435397499998	MEDAL-ADR	0.6519087260448374
30.266314480277778	MEDAL-ADR	0.6528694927072531
30.26951648361111	MEDAL-ADR	0.6792310489359256
30.27086392	MEDAL-ADR	0.6905574270099061
30.28681179916667	MEDAL-ADR	0.001316334045307637
30.307936173055555	MEDAL-ADR	0.7110539039656247
30.328506845833335	MEDAL-ADR	0.6964461266327413
30.381243760555556	MEDAL-ADR	0.0002527631337348957
30.432076498888886	MEDAL-ADR	0.005596127976702797
30.432496325555558	MEDAL-ADR	0.657463738627358
30.434478798055554	MEDAL-ADR	0.6532233602736223
30.437544234722225	MEDAL-ADR	0.6763371948471192
30.43896114611111	MEDAL-ADR	0.6903289327136277
30.444664219166665	MEDAL-ADR	0.3073544018922115
30.454922283611108	MEDAL-ADR	0.0017412929014046495
30.509798016944444	MEDAL-ADR	0.7177880993554149
30.549337716388887	MEDAL-ADR	-0.0009153315350654854
30.563272113055557	MEDAL-ADR	0.7048297700598569
30.600140659444445	MEDAL-ADR	0.010660901565914942
30.600687409444443	MEDAL-ADR	0.6629573378928524
30.60245744666667	MEDAL-ADR	0.6613444768164318
30.605619964444443	MEDAL-ADR	0.6737322612513397
30.607004390555556	MEDAL-ADR	0.6964174382817799
30.62297489361111	MEDAL-ADR	0.002126527170321269
30.646372967222224	MEDAL-ADR	0.32849667230230517
30.711205516944446	MEDAL-ADR	0.7124074297486032
30.717401663055554	MEDAL-ADR	5.785211305057742e-05
30.768047330555554	MEDAL-ADR	0.009757819025283413
30.768757229722222	MEDAL-ADR	0.6548103705906214
30.770394438888893	MEDAL-ADR	0.6627431647244681
30.773649743055554	MEDAL-ADR	0.6737174559355157
30.77501297527778	MEDAL-ADR	0.6864039170520133
30.791330500555556	MEDAL-ADR	0.004188447967644035
30.797994311944443	MEDAL-ADR	0.708866634375831
30.848028259166668	MEDAL-ADR	0.35361468050329287
30.88544716027778	MEDAL-ADR	-0.0005790971500807565
30.912741524444446	MEDAL-ADR	0.7121365563469828
30.93595691222222	MEDAL-ADR	0.011553578142817624
30.93678612	MEDAL-ADR	0.6530289777840206
30.938509702222223	MEDAL-ADR	0.663067366347631
30.94172214833333	MEDAL-ADR	0.6789173641625905
30.943080310833334	MEDAL-ADR	0.6828849428798487
30.9591620525	MEDAL-ADR	0.0043000950558050545
31.03282264277778	MEDAL-ADR	0.707186785230522
31.049896398333335	MEDAL-ADR	0.36861919566684687
31.053560180277778	MEDAL-ADR	-0.001469450521945219
31.104085971944446	MEDAL-ADR	0.006939731399832028
31.10493145555556	MEDAL-ADR	0.6578426958719433
31.10650303527778	MEDAL-ADR	0.6656353693866487
31.10996504388889	MEDAL-ADR	0.6735807513395757
31.111062533888887	MEDAL-ADR	0.6691917544935228
31.11409447527778	MEDAL-ADR	0.7068767468367827
31.127016999166663	MEDAL-ADR	0.0021410406322686813
31.221755069722224	MEDAL-ADR	-0.002837867345733599
31.2514711975	MEDAL-ADR	0.37911786623565524
31.26785450638889	MEDAL-ADR	0.7074625506838119
31.272128333888887	MEDAL-ADR	0.010393013619578596
31.27303392972222	MEDAL-ADR	0.660830441492792
31.27464594611111	MEDAL-ADR	0.6650998725318316
31.277932001111115	MEDAL-ADR	0.6769148696487272
31.27899280861111	MEDAL-ADR	0.6746669076766936
31.295106712499997	MEDAL-ADR	0.0012537493104013437
31.3154996975	MEDAL-ADR	0.7089317338501868
31.389736180555555	MEDAL-ADR	-0.0037425994610219247
31.439977486944443	MEDAL-ADR	0.009222901357002704
31.441146065833333	MEDAL-ADR	0.6548471052968347
31.442718111944444	MEDAL-ADR	0.6611772056832115
31.44594599611111	MEDAL-ADR	0.6725958564332168
31.447021592499997	MEDAL-ADR	0.6771644108144175
31.45292366916667	MEDAL-ADR	0.40114913820283593
31.46307792166667	MEDAL-ADR	0.001057267771740842
31.502526131944443	MEDAL-ADR	0.7024468430257231
31.516958713888886	MEDAL-ADR	0.7050664031342633
31.557804579166667	MEDAL-ADR	-0.00498687892303925
31.608032545555556	MEDAL-ADR	0.009843619735052895
31.609241802499998	MEDAL-ADR	0.6579328057662577
31.610623010833333	MEDAL-ADR	0.6595131846660558
31.614020218611113	MEDAL-ADR	0.6840002913971246
31.615071519722225	MEDAL-ADR	0.6825574027000612
31.631012456944447	MEDAL-ADR	0.0020626184330274997
31.65436225805556	MEDAL-ADR	0.43026712685584945
31.71830612666667	MEDAL-ADR	0.705571322302573
31.725838374722223	MEDAL-ADR	-0.003324585948692834
31.73726580138889	MEDAL-ADR	0.7091363282125487
31.776085746944446	MEDAL-ADR	0.010015454978331041
31.77719945861111	MEDAL-ADR	0.6614699087751243
31.778687372222223	MEDAL-ADR	0.6527626398085322
31.78206320972222	MEDAL-ADR	0.6704780547899847
31.783177005555558	MEDAL-ADR	0.677165381670217
31.79912169	MEDAL-ADR	0.0023899927945824104
31.85595670277778	MEDAL-ADR	0.45151247394976224
31.893897900833334	MEDAL-ADR	-0.003429898710958527
31.91983192166667	MEDAL-ADR	0.6998449173592861
31.944184140555556	MEDAL-ADR	0.01141369613668864
31.945398094722222	MEDAL-ADR	0.6639928495174143
31.94666278416667	MEDAL-ADR	0.6528799821812665
31.95010915861111	MEDAL-ADR	0.6633750169591863
31.951219396666666	MEDAL-ADR	0.6769726883092453
31.967153798888887	MEDAL-ADR	0.0024838321985967225
31.972114635555553	MEDAL-ADR	0.7069630403357005
32.05746156527778	MEDAL-ADR	0.47906785290145854
32.06185847416667	MEDAL-ADR	-0.0016538212456801498
32.11205537222222	MEDAL-ADR	0.01313302070220169
32.11353999388889	MEDAL-ADR	0.6582935618748239
32.11457138638889	MEDAL-ADR	0.6558292655313755
32.11831073555556	MEDAL-ADR	0.6665576863781878
32.11914526527778	MEDAL-ADR	0.6851042741941065
32.12127178555555	MEDAL-ADR	0.7022201916072809
32.13529690222222	MEDAL-ADR	0.001270976662035999
32.20692263583333	MEDAL-ADR	0.7177212015888321
32.22997765638889	MEDAL-ADR	-0.0018221790457671931
32.258997720833335	MEDAL-ADR	0.491951049042758
32.2799204225	MEDAL-ADR	0.015921869750761944
32.281578737222226	MEDAL-ADR	0.6569497367545476
32.28268079111111	MEDAL-ADR	0.6590098257696213
32.28642470444444	MEDAL-ADR	0.6756237358329515
32.28723853555555	MEDAL-ADR	0.6768446869882785
32.303302779722216	MEDAL-ADR	0.0012233903992197575
32.32265016444445	MEDAL-ADR	0.7019075680016587
32.397986932777776	MEDAL-ADR	-0.00274735308031989
32.44165404138889	MEDAL-ADR	0.7153800584502822
32.4479699725	MEDAL-ADR	0.02230497626041863
32.449692715833336	MEDAL-ADR	0.656311008220476
32.45073459972222	MEDAL-ADR	0.6631380648771635
32.45446819194445	MEDAL-ADR	0.6805308637644196
32.45528899277778	MEDAL-ADR	0.6800223609849618
32.460603944999995	MEDAL-ADR	0.49474353773240376
32.47136886111111	MEDAL-ADR	0.0027984560029923385
32.52414167111111	MEDAL-ADR	0.7099891110722026
32.56605439083334	MEDAL-ADR	-0.0016159578408250091
32.615998930833335	MEDAL-ADR	0.020593377638801147
32.617718085	MEDAL-ADR	0.6622417823092386
32.61885849361111	MEDAL-ADR	0.6672906728891711
32.62258535722222	MEDAL-ADR	0.6850367182582742
32.62351528166667	MEDAL-ADR	0.6897662381772421
32.639467835	MEDAL-ADR	0.006677226738300209
32.66206976	MEDAL-ADR	0.5175150370596978
32.676337520833336	MEDAL-ADR	0.7147368030994085
32.72554961583333	MEDAL-ADR	0.7080727854950984
32.73408046722222	MEDAL-ADR	-0.0015579094153388843
32.78412801666666	MEDAL-ADR	0.02006224741349085
32.78578148583333	MEDAL-ADR	0.6693014470379184
32.786881782222224	MEDAL-ADR	0.6639091600709486
32.79069313638889	MEDAL-ADR	0.6819964421309949
32.79177120055555	MEDAL-ADR	0.6868520217446709
32.80818639222222	MEDAL-ADR	0.00960391042607734
32.86371609527778	MEDAL-ADR	0.5366258545203242
32.90226332	MEDAL-ADR	-0.0014893378489056258
32.911401635833336	MEDAL-ADR	0.7097278569934182
32.927020230555556	MEDAL-ADR	0.7080824412920153
32.95203024027778	MEDAL-ADR	0.02162388117502216
32.953883628888896	MEDAL-ADR	0.6724771734689476
32.95495478527778	MEDAL-ADR	0.6676193673034937
32.95880820666667	MEDAL-ADR	0.6885652894781118
32.959602635555555	MEDAL-ADR	0.6849729976355133
32.97607663638889	MEDAL-ADR	0.008863929032293473
33.06541213972222	MEDAL-ADR	0.551817499389408
33.07025449222222	MEDAL-ADR	-0.002402760982855512
33.12069878583333	MEDAL-ADR	0.021020254413505426
33.12175733777778	MEDAL-ADR	0.6696805635295069
33.12305078694445	MEDAL-ADR	0.6661516322309766
33.126872195555556	MEDAL-ADR	0.6833159864550757
33.12765910638889	MEDAL-ADR	0.6886475232934394
33.128418724166664	MEDAL-ADR	0.7020419794680073
33.14410664861111	MEDAL-ADR	0.009440652868226117
33.146301790833334	MEDAL-ADR	0.7147362852726917
33.23835401111111	MEDAL-ADR	0.0014611171319642254
33.267492394444446	MEDAL-ADR	0.5569460435250831
33.288926260555556	MEDAL-ADR	0.03138039146147172
33.289928675	MEDAL-ADR	0.6719838920538141
33.291234914722224	MEDAL-ADR	0.6715533839202337
33.2948344	MEDAL-ADR	0.6763498430535336
33.295679954444445	MEDAL-ADR	0.6784550363040868
33.31208848944444	MEDAL-ADR	0.01447912221978586
33.32974010444444	MEDAL-ADR	0.7054699449443392
33.38102181666667	MEDAL-ADR	0.7197388571539038
33.40644072083334	MEDAL-ADR	0.0010095239975181896
33.45691147694445	MEDAL-ADR	0.043001073270023504
33.45794388611111	MEDAL-ADR	0.6752115990675396
33.45937001388889	MEDAL-ADR	0.6798902672512996
33.46304524361111	MEDAL-ADR	0.6888253939372802
33.46357686	MEDAL-ADR	0.6760283809797569
33.469146627777775	MEDAL-ADR	0.5632018768435951
33.479965864166665	MEDAL-ADR	0.017977111260983898
33.531284055	MEDAL-ADR	0.7062844693135786
33.574514344722225	MEDAL-ADR	0.0007085526010462418
33.615983865555556	MEDAL-ADR	0.7170595631296882
33.62498564805556	MEDAL-ADR	0.054401627974141706
33.62594851055556	MEDAL-ADR	0.6783375097368131
33.62741556666666	MEDAL-ADR	0.6766800815872853
33.63120978138889	MEDAL-ADR	0.6909794708608967
33.6317478625	MEDAL-ADR	0.686606610429553
33.64814096944445	MEDAL-ADR	0.028272140330928022
33.67066746166667	MEDAL-ADR	0.5646601309187778
33.732800150277775	MEDAL-ADR	0.7100482749502963
33.74265928166667	MEDAL-ADR	-0.00019025278923066337
33.79300789305555	MEDAL-ADR	0.06446492322570703
33.79464576666667	MEDAL-ADR	0.6772058012394454
33.795390080555556	MEDAL-ADR	0.6722329105728114
33.79924992083333	MEDAL-ADR	0.6853652231468109
33.79982802027778	MEDAL-ADR	0.6811882912795603
33.81622551027778	MEDAL-ADR	0.06249614319934209
33.85066823694444	MEDAL-ADR	0.7167142053974208
33.87230569388889	MEDAL-ADR	0.5772069698642496
33.91075054416667	MEDAL-ADR	0.00032810958629602414
33.934148415	MEDAL-ADR	0.7118760371207955
33.961122708055555	MEDAL-ADR	0.06808722560500803
33.96256442166667	MEDAL-ADR	0.6793024506707921
33.96357801111111	MEDAL-ADR	0.6623484935447437
33.96734399638889	MEDAL-ADR	0.6993767867326852
33.96786830972222	MEDAL-ADR	0.6745099709707574
33.98425394888889	MEDAL-ADR	0.08844857732738817
34.07390648416666	MEDAL-ADR	0.5875928463848915
34.078807936388884	MEDAL-ADR	0.0017551458698219316
34.08540419888889	MEDAL-ADR	0.7088205975024895
34.129104823055556	MEDAL-ADR	0.07552212006199861
34.13066368444444	MEDAL-ADR	0.6781481848820088
34.131749305	MEDAL-ADR	0.6591455227397227
34.135577438333335	MEDAL-ADR	0.7243457724196551
34.135657906666665	MEDAL-ADR	0.7069905204234161
34.13587019861111	MEDAL-ADR	0.6790524714084429
34.152235373888885	MEDAL-ADR	0.12420331689066638
34.24696570333334	MEDAL-ADR	0.0016956472871842022
34.275419442777775	MEDAL-ADR	0.5948824870815979
34.297232711388894	MEDAL-ADR	0.07846393879603362
34.29857823388888	MEDAL-ADR	0.6737569963511192
34.29982207416666	MEDAL-ADR	0.6618028223869206
34.303752635	MEDAL-ADR	0.6902075261094169
34.30405629611111	MEDAL-ADR	0.6781082815995203
34.320296014444445	MEDAL-ADR	0.17349010850620697
34.32033888722222	MEDAL-ADR	0.719927981680822
34.33692665388889	MEDAL-ADR	0.7229583436926141
34.41500914361111	MEDAL-ADR	0.004388319041936244
34.465349449722225	MEDAL-ADR	0.09101303554349599
34.46663670888889	MEDAL-ADR	0.6693036399910137
34.467760561666665	MEDAL-ADR	0.6672643495892323
34.472143405	MEDAL-ADR	0.6746907206628305
34.47214671361111	MEDAL-ADR	0.697142752437192
34.47688926861111	MEDAL-ADR	0.601535716706738
34.48827838722222	MEDAL-ADR	0.21962367665103416
34.538343078055554	MEDAL-ADR	0.7304797145327284
34.55552969833333	MEDAL-ADR	0.7184553322688201
34.58317574138889	MEDAL-ADR	0.0063738218900264605
34.633420173333334	MEDAL-ADR	0.12001367079633991
34.634694708611114	MEDAL-ADR	0.6721481796942232
34.636373268611116	MEDAL-ADR	0.6686909014732613
34.64026910305555	MEDAL-ADR	0.6959185966229018
34.64035529583334	MEDAL-ADR	0.6573339406882477
34.65640098944445	MEDAL-ADR	0.2575756376273361
34.67844666638889	MEDAL-ADR	0.6021694379278673
34.73980822416667	MEDAL-ADR	0.7291859470335198
34.751210363333335	MEDAL-ADR	0.008476141163601795
34.7903452675	MEDAL-ADR	0.7135633071900216
34.80141340666667	MEDAL-ADR	0.1357848367469508
34.80268051166667	MEDAL-ADR	0.6786672728501763
34.80440779055555	MEDAL-ADR	0.6700051683485775
34.808435322222216	MEDAL-ADR	0.6849608746341165
34.808444486666666	MEDAL-ADR	0.662774812129935
34.824411168055555	MEDAL-ADR	0.2902544315659631
34.879918831388885	MEDAL-ADR	0.6048291302357399
34.91918543305555	MEDAL-ADR	0.013737383582752075
34.94128930861111	MEDAL-ADR	0.7200005491715317
34.96953081416667	MEDAL-ADR	0.17058539467074246
34.97083738	MEDAL-ADR	0.6859601782601903
34.97240884194444	MEDAL-ADR	0.6758788098338198
34.976411	MEDAL-ADR	0.668370232397567
34.97643784694444	MEDAL-ADR	0.6763102845503468
34.99250310749999	MEDAL-ADR	0.31041233949057734
35.02515251444445	MEDAL-ADR	0.7200537284809279
35.081551894166665	MEDAL-ADR	0.6169254841018158
35.08712038944444	MEDAL-ADR	0.02293236040503031
35.13756139472222	MEDAL-ADR	0.19275770364120004
35.138824434722224	MEDAL-ADR	0.6816148313856643
35.14055899555556	MEDAL-ADR	0.677950385913318
35.14280875888889	MEDAL-ADR	0.7170303350145524
35.144389991388884	MEDAL-ADR	0.6680840276256981
35.144750529722224	MEDAL-ADR	0.6822275300403524
35.160362220833335	MEDAL-ADR	0.33990793425785365
35.25547126638889	MEDAL-ADR	0.03990478368278383
35.25994819222222	MEDAL-ADR	0.7175199089321305
35.28320974416667	MEDAL-ADR	0.6147229811814399
35.3056298675	MEDAL-ADR	0.21333282375430607
35.30692649722222	MEDAL-ADR	0.6832840962334377
35.308526852777774	MEDAL-ADR	0.6813663687142246
35.31235903638889	MEDAL-ADR	0.667059260258498
35.312874141111116	MEDAL-ADR	0.6672771859578105
35.32840133055556	MEDAL-ADR	0.354060549217152
35.34416201416666	MEDAL-ADR	0.7230079631382174
35.42360363277778	MEDAL-ADR	0.05881094610585372
35.473795817222225	MEDAL-ADR	0.2417517781984782
35.47506923861111	MEDAL-ADR	0.6855711402275477
35.47663581972222	MEDAL-ADR	0.6801940347452752
35.48047038111111	MEDAL-ADR	0.6674888081914608
35.48107189277778	MEDAL-ADR	0.6758385123213883
35.484874672500005	MEDAL-ADR	0.627396599022093
35.494658433333335	MEDAL-ADR	0.7175103156882818
35.49644545666667	MEDAL-ADR	0.359989970427822
35.546674913055554	MEDAL-ADR	0.7221043186598017
35.59167991277778	MEDAL-ADR	0.08125857945518453
35.64190902055556	MEDAL-ADR	0.2606167680920027
35.643081187777774	MEDAL-ADR	0.679841544465424
35.64479951777778	MEDAL-ADR	0.6839065853313437
35.648676099444444	MEDAL-ADR	0.6829800414876923
35.64922218583333	MEDAL-ADR	0.6847952263747228
35.66455454305556	MEDAL-ADR	0.39247155634625425
35.686322786944444	MEDAL-ADR	0.6295924088127174
35.72931233416667	MEDAL-ADR	0.725737726432722
35.74810237277778	MEDAL-ADR	0.7294665471233042
35.75971787305556	MEDAL-ADR	0.10477766512862008
35.80992388194444	MEDAL-ADR	0.3091310354180941
35.81109356305556	MEDAL-ADR	0.6816503153579018
35.812798862777775	MEDAL-ADR	0.6909627139425414
35.816826105555556	MEDAL-ADR	0.6932226812699274
35.81735363777778	MEDAL-ADR	0.6883182303866806
35.832529986944444	MEDAL-ADR	0.41290868122966046
35.88789643	MEDAL-ADR	0.6367600114778867
35.92775733194445	MEDAL-ADR	0.11307559605426146
[truncated: 32,259 more rows]
