# Supplementary material for: Learning few-shot imitation as cultural transmission
Source: Nat Commun. 2023 Nov 28;14:7536. doi: 10.1038/s41467-023-42875-2 (PMC10684502; doi:10.1038/s41467-023-42875-2)
Supplement: Supplementary file 36 — Source Data [file 41467_2023_42875_MOESM36_ESM.zip › Source Data/5b.csv]

Number of trials since expert dropped out	MEAL	MEDAL-ADR	Expert score
0	6.708333333	9.458333333	9.916666667
1	0.2	7.691666667
2	-0.0756302521	5.616666667
3	-0.2166666667	4.775
4	-0.04166666667	3.841666667
5	-0.025	3.95
6	-0.175	3.608333333
7	-0.125	2.533333333
8	-0.04166666667	2.2
9	-0.08333333333	2.508333333
