# Supplementary material for: Learning few-shot imitation as cultural transmission
Source: Nat Commun. 2023 Nov 28;14:7536. doi: 10.1038/s41467-023-42875-2 (PMC10684502; doi:10.1038/s41467-023-42875-2)
Supplement: Supplementary file 36 — Source Data [file 41467_2023_42875_MOESM36_ESM.zip › Source Data/4a.csv]

Training time (hours)	Pole obstacle density (lower bound)	Pole obstacle density (upper bound)	Bumpyness height (lower bound)	Bumpyness height (upper bound)	Expert's maximum speed (lower bound)	Expert's maximum speed (upper bound)	World size (lower bound)	World size (upper bound)	Jump obstacle density (lower bound)	Jump obstacle density (upper bound)	Bumpyness density (lower bound)	Bumpyness density (upper bound)	Expert's dropout rate (lower bound)	Expert's dropout rate (upper bound)
8.92E-08	0	0	10	10	11	11	20	20	0.0001	0.0001	0.01	0.01	0.01111111111	0.01111111111
0.1774794561	0	0	10	10	11	11	20	20	0.0001	0.0001	0.01	0.01	0.01111111111	0.01111111111
0.3457651025	0	0	10	10	11	11	20	20	0.0001	0.0001	0.01	0.01	0.01111111111	0.01111111111
0.5139706939	0	0	10	10	11	11	20	20	0.0001	0.0001	0.01	0.01	0.01111111111	0.01111111111
0.6820175642	0	0	10	10	11	11	20	20	0.0001	0.0001	0.01	0.01	0.01111111111	0.01111111111
0.8501455144	0	0	10	10	11	11	20	20	0.0001	0.0001	0.01	0.01	0.01111111111	0.01111111111
1.018383464	0	0	10	10	11	11	20	20	0.0001	0.0001	0.01	0.01	0.01111111111	0.01111111111
1.186616933	0	0	10	10	11	11	20	20	0.0001	0.0001	0.01	0.01	0.01111111111	0.01111111111
1.354700389	0	0	10	10	11	11	20	20	0.0001	0.0001	0.01	0.01	0.01111111111	0.01111111111
1.522996706	0	0	10	10	11	11	20	20	0.0001	0.0001	0.01	0.01	0.01111111111	0.01111111111
1.691334079	0	0	10	10	11	11	20	20	0.0001	0.0001	0.01	0.01	0.01111111111	0.01111111111
1.859770417	0	0	10	10	11	11	20	20	0.0001	0.0001	0.01	0.01	0.01111111111	0.01111111111
2.027983607	0	0	10	10	11	11	20	20	0.0001	0.0001	0.01	0.01	0.01111111111	0.01111111111
2.196210989	0	0	10	10	11	11	20	20	0.0001	0.0001	0.01	0.01	0.01111111111	0.01111111111
2.364348113	0	0	10	10	11	11	20	20	0.0001	0.0001	0.01	0.01	0.01111111111	0.01111111111
2.532846064	0	0	10	10	11	11	20	20	0.0001	0.0001	0.01	0.01	0.01111111111	0.01111111111
2.701850799	0	0	10	10	11	11	20	20	0.0001	0.0001	0.01	0.01	0.01111111111	0.01111111111
2.870014879	0	0	10	10	11	11	20	20	0.0001	0.0001	0.01	0.01	0.01111111111	0.01111111111
3.038362836	0	0	10	10	11	11	20	20	0.0001	0.0001	0.01	0.01	0.01111111111	0.01111111111
3.206583874	0	0	10	10	11	11	20	20	0.0001	0.0001	0.01	0.01	0.01111111111	0.01111111111
3.374800294	0	0	10	10	11	11	20	20	0.0001	0.0001	0.01	0.01	0.01111111111	0.01111111111
3.542883339	0	0	10	10	11	11	20	20	0.0001	0.0001	0.01	0.01	0.01111111111	0.01111111111
3.711189161	0	0	10	10	11	11	20	20	0.0001	0.0001	0.01	0.01	0.01111111111	0.01111111111
3.879379508	0	0	10	10	11	11	20	20	0.0001	0.0001	0.01	0.01	0.01111111111	0.01111111111
4.047504347	0	0	10	10	11	11	20	20	0.0001	0.0001	0.01	0.01	0.01111111111	0.01111111111
4.215614527	0	0	10	10	11	11	20	20	0.0001	0.0001	0.01	0.01	0.01111111111	0.01111111111
4.38401298	0	0	10	10	11	11	20	20	0.0001	0.0001	0.01	0.01	0.01111111111	0.01111111111
4.55357987	0	0	10	10	11	11	20	20	0.0001	0.0001	0.01	0.01	0.01111111111	0.01111111111
4.722376869	0	0	10	10	11	11	20	20	0.0001	0.0001	0.01	0.01	0.01111111111	0.01111111111
4.890879602	0	0	10	10	11	11	20	20	0.0001	0.0001	0.01	0.01	0.01111111111	0.01111111111
5.059864038	0	0	10	10	11	11	20	20	0.0001	0.0001	0.01	0.01	0.01111111111	0.01111111111
5.22787555	0	0	10	10	11	11	20	20	0.0001	0.0001	0.01	0.01	0.01111111111	0.01111111111
5.395875931	0	0	10	10	11	11	20	20	0.0001	0.0001	0.01	0.01	0.01111111111	0.01111111111
5.563948703	0	0	10	10	11	11	20	20	0.0001	0.0001	0.01	0.01	0.01111111111	0.01111111111
5.732077017	0	0	10	10	11	11	20	20	0.0001	0.0001	0.01	0.01	0.01111111111	0.01111111111
5.900234924	0	0	10	10	11	11	20	20	0.0001	0.0001	0.01	0.01	0.01111111111	0.01111111111
6.068186444	0	0	10	10	11	11	20	20	0.0001	0.0001	0.01	0.01	0.01111111111	0.01111111111
6.236594636	0	0	10	10	11	11	20	20	0.0001	0.0001	0.01	0.01	0.01111111111	0.01111111111
6.40454962	0	0	10	10	11	11	20	20	0.0001	0.0001	0.01	0.01	0.01111111111	0.01111111111
6.572557898	0	0	10	10	11	11	20	20	0.0001	0.0001	0.01	0.01	0.01111111111	0.01111111111
6.740696811	0	0	10	10	11	11	20	20	0.0001	0.0001	0.01	0.01	0.01111111111	0.01111111111
6.908821164	0	0	10	10	11	11	20	20	0.0001	0.0001	0.01	0.01	0.01111111111	0.01111111111
7.077178917	0	0	10	10	11	11	20	20	0.0001	0.0001	0.01	0.01	0.01111111111	0.01111111111
7.24537462	0	0	10	10	11	11	20	20	0.0001	0.0001	0.01	0.01	0.01111111111	0.01111111111
7.413617896	0	0	10	10	11	11	20	20	0.0001	0.0001	0.01	0.01	0.01111111111	0.01111111111
7.582380778	0	0	10	10	11	11	20	20	0.0001	0.0001	0.01	0.01	0.01111111111	0.01111111111
7.751147808	0	0	10	10	11	11	20	20	0.0001	0.0001	0.01	0.01	0.01111111111	0.01111111111
7.919696026	0	0	10	10	11	11	20	20	0.0001	0.0001	0.01	0.01	0.01111111111	0.01111111111
8.088125986	0	0	10	10	11	11	20	20	0.0001	0.0001	0.01	0.01	0.01111111111	0.01111111111
8.257144169	0	0	10	10	11	11	20	20	0.0001	0.0001	0.01	0.01	0.01111111111	0.01111111111
8.425997216	0	0	10	10	11	11	20	20	0.0001	0.0001	0.01	0.01	0.01111111111	0.01111111111
8.594441312	0	0	10	10	11	11	20	20	0.0001	0.0001	0.01	0.01	0.01111111111	0.01111111111
8.763332248	0	0	10	10	11	11	20	20	0.0001	0.0001	0.01	0.01	0.01111111111	0.01111111111
8.932279258	0	0	10	10	11	11	20	20	0.0001	0.0001	0.01	0.01	0.01111111111	0.01111111111
9.101259925	0	0	10	10	11	11	20	20	0.0001	0.0001	0.01	0.01	0.01111111111	0.01111111111
9.270134478	0	0	10	10	11	11	20	20	0.0001	0.0001	0.01	0.01	0.01111111111	0.01111111111
9.439682099	0	0	10	10	11	11	20	20	0.0001	0.0001	0.01	0.01	0.01111111111	0.01111111111
9.608543369	0	0	10	10	11	11	20	20	0.0001	0.0001	0.01	0.01	0.01111111111	0.01111111111
9.776803994	0	0	10	10	11	11	20	20	0.0001	0.0001	0.01	0.01	0.01111111111	0.01111111111
9.945624958	0	0	10	10	11	11	20	20	0.0001	0.0001	0.01	0.01	0.01111111111	0.01111111111
10.11371537	0	0	10	10	11	11	20	20	0.0001	0.0001	0.01	0.01	0.01111111111	0.01111111111
10.28204801	0	0	10	10	11	11	20	20	0.0001	0.0001	0.01	0.01	0.01111111111	0.01111111111
10.45072142	0	0	10	10	11	11	20	20	0.0001	0.0001	0.01	0.01	0.01111111111	0.01111111111
10.61921373	0	0	10	10	11	11	20	20	0.0001	0.0001	0.01	0.01	0.01111111111	0.01111111111
10.78808047	0	0	10	10	11	11	20	20	0.0001	0.0001	0.01	0.01	0.01111111111	0.01111111111
10.95712315	0	0	10	10	11	11	20	20	0.0001	0.0001	0.01	0.01	0.01111111111	0.01111111111
11.12596059	0	0	10	10	11	11	20	20	0.0001	0.0001	0.01	0.01	0.01111111111	0.01111111111
11.29489284	0	0	10	10	11	11	20	20	0.0001	0.0001	0.01	0.01	0.01111111111	0.01111111111
11.46373989	0	0	10	10	11	11	20	20	0.0001	0.0001	0.01	0.01	0.01111111111	0.01111111111
11.63244322	0	0	10	10	11	11	20	20	0.0001	0.0001	0.01	0.01	0.01111111111	0.01111111111
11.80141148	0	0	10	10	11	11	20	20	0.0001	0.0001	0.01	0.01	0.01111111111	0.01111111111
11.9700144	0	0	10	10	11	11	20	20	0.0001	0.0001	0.01	0.01	0.01111111111	0.01111111111
12.13885679	0	0	10	10	11	11	20	20	0.0001	0.0001	0.01	0.01	0.01111111111	0.01111111111
12.30788844	0	0	10	10	11	11	20	20	0.0001	0.0001	0.01	0.01	0.01111111111	0.01111111111
12.47678994	0	0	10	10	11	11	20	20	0.0001	0.0001	0.01	0.01	0.01111111111	0.01111111111
12.64555167	0	0	10	10	11	11	20	20	0.0001	0.0001	0.01	0.01	0.01111111111	0.01111111111
12.81434821	0	0	10	10	11	11	20	20	0.0001	0.0001	0.01	0.01	0.01111111111	0.01111111111
12.98268741	0	0	10	10	11	11	20	20	0.0001	0.0001	0.01	0.01	0.01111111111	0.01111111111
13.15136089	0	0	10	10	11	11	20	20	0.0001	0.0001	0.01	0.01	0.01111111111	0.01111111111
13.31991456	0	0	10	10	11	11	20	20	0.0001	0.0001	0.01	0.01	0.01111111111	0.01111111111
13.49721392	0	0	10	10	11	11	20	20	0.0001	0.0001	0.01	0.01	0.01111111111	0.01111111111
13.67416198	0	0	10	10	11	11	20	20	0.0001	0.0001	0.01	0.01	0.01111111111	0.01111111111
13.84281938	0	0	10	10	11	11	20	20	0.0001	0.0001	0.01	0.01	0.01111111111	0.01111111111
14.0111575	0	0	10	10	11	11	20	20	0.0001	0.0001	0.01	0.01	0.01111111111	0.01111111111
14.17948011	0	0	10	10	11	11	20	20	0.0001	0.0001	0.01	0.01	0.01111111111	0.01111111111
14.34796194	0	0	10	10	11	11	20	20	0.0001	0.0001	0.01	0.01	0.01111111111	0.01111111111
14.51618104	0	0	10	10	11	11	20	20	0.0001	0.0001	0.01	0.01	0.01111111111	0.01111111111
14.68494123	0	0	10	10	11	11	20	20	0.0001	0.0001	0.01	0.01	0.01111111111	0.01111111111
14.8529853	0	0	10	10	11	11	20	20	0.0001	0.0001	0.01	0.01	0.01111111111	0.01111111111
15.02172958	0	0	10	10	11	11	20	20	0.0001	0.0001	0.01	0.01	0.01111111111	0.01111111111
15.19023236	0	0	10	10	11	11	20	20	0.0001	0.0001	0.01	0.01	0.01111111111	0.01111111111
15.35871984	0	0	10	10	11	11	20	20	0.0001	0.0001	0.01	0.01	0.01111111111	0.01111111111
15.52681617	0	0	10	10	11	11	20	20	0.0001	0.0001	0.01	0.01	0.01111111111	0.01111111111
15.6954871	0	0	10	10	11	11	20	20	0.0001	0.0001	0.01	0.01	0.01111111111	0.01111111111
15.86440862	0	0	10	10	11	11	20	20	0.0001	0.0001	0.01	0.01	0.01111111111	0.01111111111
16.03315306	0	0	10	10	11	11	20	20	0.0001	0.0001	0.01	0.01	0.01111111111	0.01111111111
16.20193142	0	0	10	10	11	11	20	20	0.0001	0.0001	0.01	0.01	0.01111111111	0.01111111111
16.37078461	0	0	10	10	11	11	20	20	0.0001	0.0001	0.01	0.01	0.01111111111	0.01111111111
16.5392185	0	0	10	10	11	11	20	20	0.0001	0.0001	0.01	0.01	0.01111111111	0.01111111111
16.70727521	0	0	10	10	11	11	20	20	0.0001	0.0001	0.01	0.01	0.01111111111	0.01111111111
16.87562331	0	0	10	10	11	11	20	20	0.0001	0.0001	0.01	0.01	0.01111111111	0.01111111111
17.04428911	0	0	10	10	11	11	20	20	0.0001	0.0001	0.01	0.01	0.01111111111	0.01111111111
17.21274274	0	0	10	10	11	11	20	20	0.0001	0.0001	0.01	0.01	0.01111111111	0.01111111111
17.38070668	0	0	10	10	11	11	20	20	0.0001	0.0001	0.01	0.01	0.01111111111	0.01111111111
17.54895272	0	0	10	10	11	11	20	20	0.0001	0.0001	0.01	0.01	0.01111111111	0.01111111111
17.71761042	0	0	10	10	11	11	20	20	0.0001	0.0001	0.01	0.01	0.01111111111	0.01111111111
17.88574319	0	0	10	10	11	11	20	20	0.0001	0.0001	0.01	0.01	0.01111111111	0.01111111111
18.05394966	0	0	10	10	11	11	20	20	0.0001	0.0001	0.01	0.01	0.01111111111	0.01111111111
18.22251794	0	0	10	10	11	11	20	20	0.0001	0.0001	0.01	0.01	0.01111111111	0.01111111111
18.39113254	0	0	10	10	11	11	20	20	0.0001	0.0001	0.01	0.01	0.01111111111	0.01111111111
18.55935784	0	0	10	10	11	11	20	20	0.0001	0.0001	0.01	0.01	0.01111111111	0.01111111111
18.72761916	0	0	10	10	11	11	20	20	0.0001	0.0001	0.01	0.01	0.01111111111	0.01111111111
18.89594906	0	0	10	10	11	11	20	20	0.0001	0.0001	0.01	0.01	0.01111111111	0.01111111111
19.0645528	0	0	10	10	11	11	20	20	0.0001	0.0001	0.01	0.01	0.01111111111	0.01111111111
19.2331091	0	0	10	10	11	11	20	20	0.0001	0.0001	0.01	0.01	0.01111111111	0.01111111111
19.40195171	0	0	10	10	11	11	20	20	0.0001	0.0001	0.01	0.01	0.01111111111	0.01111111111
19.570653	0	0	10	10	11	11	20	20	0.0001	0.0001	0.01	0.01	0.01111111111	0.01111111111
19.7394312	0	0	10	10	11	11	20	20	0.0001	0.0001	0.01	0.01	0.01111111111	0.01111111111
19.90800064	0	0	10	10	11	11	20	20	0.0001	0.0001	0.01	0.01	0.01111111111	0.01111111111
20.07671586	0	0	10	10	11	11	20	20	0.0001	0.0001	0.01	0.01	0.01111111111	0.01111111111
20.24532077	0	0	10	10	11	11	20	20	0.0001	0.0001	0.01	0.01	0.01111111111	0.01111111111
20.41373184	0	0	10	10	11	11	20	20	0.0001	0.0001	0.01	0.01	0.01111111111	0.01111111111
20.58209682	0	0	10	10	11	11	20	20	0.0001	0.0001	0.01	0.01	0.01111111111	0.01111111111
20.75038285	0	0	10	10	11	11	20	20	0.0001	0.0001	0.01	0.01	0.01111111111	0.01111111111
20.91886955	0	0	10	10	11	11	20	20	0.0001	0.0001	0.01	0.01	0.01111111111	0.01111111111
21.08709732	0	0	10	10	11	11	20	20	0.0001	0.0001	0.01	0.01	0.01111111111	0.01111111111
21.25526249	0	0	10	10	11	11	20	20	0.0001	0.0001	0.01	0.01	0.01111111111	0.01111111111
21.42339117	0	0	10	10	11	11	20	20	0.0001	0.0001	0.01	0.01	0.01111111111	0.01111111111
21.59185009	0	0	10	10	11	11	20	20	0.0001	0.0001	0.01	0.01	0.01111111111	0.01111111111
21.76049216	0	0	10	10	11	11	20	20	0.0001	0.0001	0.01	0.01	0.01111111111	0.01111111111
21.92881983	0	0	10	10	11	11	20	20	0.0001	0.0001	0.01	0.01	0.01111111111	0.01111111111
22.09690449	0	0	10	10	11	11	20	20	0.0001	0.0001	0.01	0.01	0.01111111111	0.01111111111
22.26518928	0	0	10	10	11	11	20	20	0.0001	0.0001	0.01	0.01	0.01111111111	0.01111111111
22.43364317	0	0	10	10	11	11	20	20	0.0001	0.0001	0.01	0.01	0.01111111111	0.01111111111
22.60192832	0	0	10	10	11	11	20	20	0.0001	0.0001	0.01	0.01	0.01111111111	0.01111111111
22.77063315	0	0	10	10	11	11	20	20	0.0001	0.0001	0.01	0.01	0.01111111111	0.01111111111
22.93922966	0	0	10	10	11	11	20	20	0.0001	0.0001	0.01	0.01	0.01111111111	0.01111111111
23.10801491	0	0	10	10	11	11	20	20	0.0001	0.0001	0.01	0.01	0.01111111111	0.01111111111
23.27672857	0	0	10	10	11	11	20	20	0.0001	0.0001	0.01	0.01	0.01111111111	0.01111111111
23.44559853	0	0	10	10	11	11	20	20	0.0001	0.0001	0.01	0.01	0.01111111111	0.01111111111
23.61422378	0	0	10	10	11	11	20	20	0.0001	0.0001	0.01	0.01	0.01111111111	0.01111111111
23.78247879	0	0	10	10	11	11	20	20	0.0001	0.0001	0.01	0.01	0.01111111111	0.01111111111
23.95107142	0	0	10	10	11	11	20	20	0.0001	0.0001	0.01	0.01	0.01111111111	0.01111111111
24.11958346	0	0	10	10	11	11	20	20	0.0001	0.0001	0.01	0.01	0.01111111111	0.01111111111
24.28850487	0	0	10	10	11	11	20	20	0.0001	0.0001	0.01	0.01	0.01111111111	0.01111111111
24.45712228	0	0	10	10	11	11	20	20	0.0001	0.0001	0.01	0.01	0.01111111111	0.01111111111
24.62537169	0	0	10	10	11	11	20	20	0.0001	0.0001	0.01	0.01	0.01111111111	0.01111111111
24.79346692	0	0	10	10	11	11	20	20	0.0001	0.0001	0.01	0.01	0.01111111111	0.01111111111
24.9623941	0	0	10	10	11	11	20	20	0.0001	0.0001	0.01	0.01	0.01111111111	0.01111111111
25.13119036	0	0	10	10	11	11	20	20	0.0001	0.0001	0.01	0.01	0.01111111111	0.01111111111
25.29997323	0	0	10	10	11	11	20	20	0.0001	0.0001	0.01	0.01	0.01111111111	0.01111111111
25.46876337	0	0	10	10	11	11	20	20	0.0001	0.0001	0.01	0.01	0.01111111111	0.01111111111
25.63749558	0	0	10	10	11	11	20	20	0.0001	0.0001	0.01	0.01	0.01111111111	0.01111111111
25.80635287	0	0	10	10	11	11	20	20	0.0001	0.0001	0.01	0.01	0.01111111111	0.01111111111
25.97514281	0	0	10	10	11	11	20	20	0.0001	0.0001	0.01	0.01	0.01111111111	0.01111111111
26.14427681	0	0	10	10	11	11	20	20	0.0001	0.0001	0.01	0.01	0.01111111111	0.01111111111
26.31295757	0	0	10	10	11	11	20	20	0.0001	0.0001	0.01	0.01	0.01111111111	0.01111111111
26.48168719	0	0	10	10	11	11	20	20	0.0001	0.0001	0.01	0.01	0.01111111111	0.01111111111
26.65056357	0	0	10	10	11	11	20	20	0.0001	0.0001	0.01	0.01	0.01111111111	0.01111111111
26.81928607	0	0	10	10	11	11	20	20	0.0001	0.0001	0.01	0.01	0.01111111111	0.01111111111
26.9880181	0	0	10	10	11	11	20	20	0.0001	0.0001	0.01	0.01	0.01111111111	0.01111111111
27.15660096	0	0	10	10	11	11	20	20	0.0001	0.0001	0.01	0.01	0.01111111111	0.01111111111
27.32490599	0	0	10	10	11	11	20	20	0.0001	0.0001	0.01	0.01	0.01111111111	0.01111111111
27.49335595	0	0	10	10	11	11	20	20	0.0001	0.0001	0.01	0.01	0.01111111111	0.01111111111
27.66152604	0	0	10	10	11	11	20	20	0.0001	0.0001	0.01	0.01	0.01111111111	0.01111111111
27.83002006	0	0	10	10	11	11	20	20	0.0001	0.0001	0.01	0.01	0.01111111111	0.01111111111
27.99833194	0	0	10	10	11	11	20	20	0.0001	0.0001	0.01	0.01	0.01111111111	0.01111111111
28.16691584	0	0	10	10	11	11	20	20	0.0001	0.0001	0.01	0.01	0.01111111111	0.01111111111
28.33577088	0	0	10	10	11	11	20	20	0.0001	0.0001	0.01	0.01	0.01111111111	0.01111111111
28.50449344	0	0	10	10	11	11	20	20	0.0001	0.0001	0.01	0.01	0.01111111111	0.01111111111
28.67321922	0	0	10	10	11	11	20	20	0.0001	0.0001	0.01	0.01	0.01111111111	0.01111111111
28.84199165	0	0	10	10	11	11	20	20	0.0001	0.0001	0.01	0.01	0.01111111111	0.01111111111
29.01075674	0	0	10	10	11	11	20	20	0.0001	0.0001	0.01	0.01	0.01111111111	0.01111111111
29.17957298	0	0	10	10	11	11	20	20	0.0001	0.0001	0.01	0.01	0.01111111111	0.01111111111
29.34802333	0	0	10	10	11	11	20	20	0.0001	0.0001	0.01	0.01	0.01111111111	0.01111111111
29.51677746	0	0	10	10	11	11	20	20	0.0001	0.0001	0.01	0.01	0.01111111111	0.01111111111
29.68567069	0	0	10	10	11	11	20	20	0.0001	0.0001	0.01	0.01	0.01111111111	0.01111111111
29.85457875	0	0	10	10	11	11	20	20	0.0001	0.0001	0.01	0.01	0.01111111111	0.01111111111
30.02350657	0	0	10	10	11	11	20	20	0.0001	0.0001	0.01	0.01	0.01111111111	0.01111111111
30.19262381	0	0	10	10	11	11	20	20	0.0001	0.0001	0.01	0.01	0.01111111111	0.01111111111
30.36167505	0	0	10	10	11	11	20	20	0.0001	0.0001	0.01	0.01	0.01111111111	0.01111111111
30.53050711	0	0	10	10	11	11	20	20	0.0001	0.0001	0.01	0.01	0.01111111111	0.01111111111
30.69928747	0	0	10	10	11	11	20	20	0.0001	0.0001	0.01	0.01	0.01111111111	0.01111111111
30.86793948	0	0	10	10	11	11	20	20	0.0001	0.0001	0.01	0.01	0.01111111111	0.01111111111
31.03669677	0	0	10	10	11	11	20	20	0.0001	0.0001	0.01	0.01	0.01111111111	0.01111111111
31.20557978	0	0	10	10	11	11	20	20	0.0001	0.0001	0.01	0.01	0.01111111111	0.01111111111
31.37421826	0	0	10	10	11	11	20	20	0.0001	0.0001	0.01	0.01	0.01111111111	0.01111111111
31.54248811	0	0	10	10	11	11	20	20	0.0001	0.0001	0.01	0.01	0.01111111111	0.01111111111
31.711131	0	0	10	10	11	11	20	20	0.0001	0.0001	0.01	0.01	0.01111111111	0.01111111111
31.87995986	0	0	10	10	11	11	20	20	0.0001	0.0001	0.01	0.01	0.01111111111	0.01111111111
32.04863948	0	0	10	10	11	11	20	20	0.0001	0.0001	0.01	0.01	0.01111111111	0.01111111111
32.21748169	0	0	10	10	11	11	20	20	0.0001	0.0001	0.01	0.01	0.01111111111	0.01111111111
32.38611908	0	0	10	10	11	11	20	20	0.0001	0.0001	0.01	0.01	0.01111111111	0.01111111111
32.55471685	0	0	10	10	11	11	20	20	0.0001	0.0001	0.01	0.01	0.01111111111	0.01111111111
32.72359008	0	0	10	10	11	11	20	20	0.0001	0.0001	0.01	0.01	0.01111111111	0.01111111111
32.89230891	0	0	10	10	11	11	20	20	0.0001	0.0001	0.01	0.01	0.01111111111	0.01111111111
33.06054145	0	0	10	10	11	11	20	20	0.0001	0.0001	0.01	0.01	0.01111111111	0.01111111111
33.22933755	0	0	10	10	11	11	20	20	0.0001	0.0001	0.01	0.01	0.01111111111	0.01111111111
33.39770144	0	0	10	10	11	11	20	20	0.0001	0.0001	0.01	0.01	0.01111111111	0.01111111111
33.56636705	0	0	10	10	11	11	20	20	0.0001	0.0001	0.01	0.01	0.01111111111	0.01111111111
33.734423	0	0	10	10	11	11	20	20	0.0001	0.0001	0.01	0.01	0.01111111111	0.01111111111
33.90249382	0	0	10	10	11	11	20	20	0.0001	0.0001	0.01	0.01	0.01111111111	0.01111111111
34.07143701	0	0	10	10	11	11	20	20	0.0001	0.0001	0.01	0.01	0.01111111111	0.01111111111
34.24017805	0	0	10	10	11	11	20	20	0.0001	0.0001	0.01	0.01	0.01111111111	0.01111111111
34.40889911	0	0	10	10	11	11	20	20	0.0001	0.0001	0.01	0.01	0.01111111111	0.01111111111
34.57729222	0	0	10	10	11	11	20	20	0.0001	0.0001	0.01	0.01	0.01111111111	0.01111111111
34.74625831	0	0	10	10	11	11	20	20	0.0001	0.0001	0.01	0.01	0.01111111111	0.01111111111
34.91457527	0	0	10	10	11	11	20	20	0.0001	0.0001	0.01	0.01	0.01111111111	0.01111111111
35.08314361	0	0	10	10	11	11	20	20	0.0001	0.0001	0.01	0.01	0.01111111111	0.01111111111
35.2517273	0	0	10	10	11	11	20	20	0.0001	0.0001	0.01	0.01	0.01111111111	0.01111111111
35.41987062	0	0	10	10	11	11	20	20	0.0001	0.0001	0.01	0.01	0.01111111111	0.01111111111
35.58805384	0	0	10	10	11	11	20	20	0.0001	0.0001	0.01	0.01	0.01111111111	0.01111111111
35.75632923	0	0	10	10	11	11	20	20	0.0001	0.0001	0.01	0.01	0.01111111111	0.01111111111
35.92470301	0	0	10	10	11	11	20	20	0.0001	0.0001	0.01	0.01	0.01111111111	0.01111111111
36.09331105	0	0	10	10	11	11	20	20	0.0001	0.0001	0.01	0.01	0.01111111111	0.01111111111
36.26137008	0	0	10	10	11	11	20	20	0.0001	0.0001	0.01	0.01	0.01111111111	0.01111111111
36.42943861	0	0	10	10	11	11	20	20	0.0001	0.0001	0.01	0.01	0.01111111111	0.01111111111
36.59774729	0	0	10	10	11	11	20	20	0.0001	0.0001	0.01	0.01	0.01111111111	0.01111111111
36.76622568	0	0	10	10	11	11	20	20	0.0001	0.0001	0.01	0.01	0.01111111111	0.01111111111
36.9346243	0	0	10	10	11	11	20	20	0.0001	0.0001	0.01	0.01	0.01111111111	0.01111111111
37.10290541	0	0	10	10	11	11	20	20	0.0001	0.0001	0.01	0.01	0.01111111111	0.01111111111
37.27123769	0	0	10	10	11	11	20	20	0.0001	0.0001	0.01	0.01	0.01111111111	0.01111111111
37.43936769	0	0	10	10	11	11	20	20	0.0001	0.0001	0.01	0.01	0.01111111111	0.01111111111
37.6075738	0	0	10	10	11	11	20	20	0.0001	0.0001	0.01	0.01	0.01111111111	0.01111111111
37.77605357	0	0	10	10	11	11	20	20	0.0001	0.0001	0.01	0.01	0.01111111111	0.01111111111
37.94460832	0	0	10	10	11	11	20	20	0.0001	0.0001	0.01	0.01	0.01111111111	0.01111111111
38.11286377	0	0	10	10	11	11	20	20	0.0001	0.0001	0.01	0.01	0.01111111111	0.01111111111
38.28110477	0	0	10	10	11	11	20	20	0.0001	0.0001	0.01	0.01	0.01111111111	0.01111111111
38.44935478	0	0	10	10	11	11	20	20	0.0001	0.0001	0.01	0.01	0.01111111111	0.01111111111
38.61795262	0	0	10	10	11	11	20	20	0.0001	0.0001	0.01	0.01	0.01111111111	0.01111111111
38.78652427	0	0	10	10	11	11	20	20	0.0001	0.0001	0.01	0.01	0.01111111111	0.01111111111
38.95475086	0	0	10	10	11	11	20	20	0.0001	0.0001	0.01	0.01	0.01111111111	0.01111111111
39.1231905	0	0	10	10	11	11	20	20	0.0001	0.0001	0.01	0.01	0.01111111111	0.01111111111
39.2919182	0	0	10	10	11	11	20	20	0.0001	0.0001	0.01	0.01	0.01111111111	0.01111111111
39.46037627	0	0	10	10	11	11	20	20	0.0001	0.0001	0.01	0.01	0.01111111111	0.01111111111
39.6292017	0	0	10	10	11	11	20	20	0.0001	0.0001	0.01	0.01	0.01111111111	0.01111111111
39.79782017	0	0	10	10	11	11	20	20	0.0001	0.0001	0.01	0.01	0.01111111111	0.01111111111
39.96638994	0	0	10	10	11	11	20	20	0.0001	0.0001	0.01	0.01	0.01111111111	0.01111111111
40.1351729	0	0	10	10	11	11	20	20	0.0001	0.0001	0.01	0.01	0.01111111111	0.01111111111
40.30387634	0	0	10	10	11	11	20	20	0.0001	0.0001	0.01	0.01	0.01111111111	0.01111111111
40.47260909	0	0	10	10	11	11	20	20	0.0001	0.0001	0.01	0.01	0.01111111111	0.01111111111
40.64140687	0	0	10	10	11	11	20	20	0.0001	0.0001	0.01	0.01	0.01111111111	0.01111111111
40.81012413	0	0	10	10	11	11	20	20	0.0001	0.0001	0.01	0.01	0.01111111111	0.01111111111
40.97897165	0	0	10	10	11	11	20	20	0.0001	0.0001	0.01	0.01	0.01111111111	0.01111111111
41.14764031	0	0	10	10	11	11	20	20	0.0001	0.0001	0.01	0.01	0.01111111111	0.01111111111
41.3164211	0	0	10	10	11	11	20	20	0.0001	0.0001	0.01	0.01	0.01111111111	0.01111111111
41.48490889	0	0	10	10	11	11	20	20	0.0001	0.0001	0.01	0.01	0.01111111111	0.01111111111
41.6530214	0	0	10	10	11	11	20	20	0.0001	0.0001	0.01	0.01	0.01111111111	0.01111111111
41.82164536	0	0	10	10	11	11	20	20	0.0001	0.0001	0.01	0.01	0.01111111111	0.01111111111
41.99037634	0	0	10	10	11	11	20	20	0.0001	0.0001	0.01	0.01	0.01111111111	0.01111111111
42.15910553	0	0	10	10	11	11	20	20	0.0001	0.0001	0.01	0.01	0.01111111111	0.01111111111
42.32798681	0	0	10	10	11	11	20	20	0.0001	0.0001	0.01	0.01	0.01111111111	0.01111111111
42.49703597	0	0	10	10	11	11	20	20	0.0001	0.0001	0.01	0.01	0.01111111111	0.01111111111
42.66580447	0	0	10	10	11	11	20	20	0.0001	0.0001	0.01	0.01	0.01111111111	0.01111111111
42.83451093	0	0	10	10	11	11	20	20	0.0001	0.0001	0.01	0.01	0.01111111111	0.01111111111
43.00338759	0	0	10	10	11	11	20	20	0.0001	0.0001	0.01	0.01	0.01111111111	0.01111111111
43.17198927	0	0	10	10	11	11	20	20	0.0001	0.0001	0.01	0.01	0.01111111111	0.01111111111
43.34066332	0	0	10	10	11	11	20	20	0.0001	0.0001	0.01	0.01	0.01111111111	0.01111111111
43.50945685	0	0	10	10	11	11	20	20	0.0001	0.0001	0.01	0.01	0.01111111111	0.01111111111
43.67811324	0	0	10	10	11	11	20	20	0.0001	0.0001	0.01	0.01	0.01111111111	0.01111111111
43.84627758	0	0	10	10	11	11	20	20	0.0001	0.0001	0.01	0.01	0.01111111111	0.01111111111
44.01520185	0	0	10	10	11	11	20	20	0.0001	0.0001	0.01	0.01	0.01111111111	0.01111111111
44.18405013	0	0	10	10	11	11	20	20	0.0001	0.0001	0.01	0.01	0.01111111111	0.01111111111
44.35300747	0	0	10	10	11	11	20	20	0.0001	0.0001	0.01	0.01	0.01111111111	0.01111111111
44.52190912	0	0	10	10	11	11	20	20	0.0001	0.0001	0.01	0.01	0.01111111111	0.01111111111
44.6909247	0	0	10	10	11	11	20	20	0.0001	0.0001	0.01	0.01	0.01111111111	0.01111111111
44.86036846	0	0	10	10	11	11	20	20	0.0001	0.0001	0.01	0.01	0.01111111111	0.01111111111
45.02952202	0	0	10	10	11	11	20	20	0.0001	0.0001	0.01	0.01	0.01111111111	0.01111111111
45.19823903	0	0	10	10	11	11	20	20	0.0001	0.0001	0.01	0.01	0.01111111111	0.01111111111
45.3667391	0	0	10	10	11	11	20	20	0.0001	0.0001	0.01	0.01	0.01111111111	0.01111111111
45.53524394	0	0	10	10	11	11	20	20	0.0001	0.0001	0.01	0.01	0.01111111111	0.01111111111
45.70351209	0	0	10	10	11	11	20	20	0.0001	0.0001	0.01	0.01	0.01111111111	0.01111111111
45.8721235	0	0	10	10	11	11	20	20	0.0001	0.0001	0.01	0.01	0.01111111111	0.01111111111
46.04078862	0	0	10	10	11	11	20	20	0.0001	0.0001	0.01	0.01	0.01111111111	0.01111111111
46.20916401	0	0	10	10	11	11	20	20	0.0001	0.0001	0.01	0.01	0.01111111111	0.01111111111
46.37787315	0	0	10	10	11	11	20	20	0.0001	0.0001	0.01	0.01	0.01111111111	0.01111111111
46.54641104	0	0	10	10	11	11	20	20	0.0001	0.0001	0.01	0.01	0.01111111111	0.01111111111
46.71524582	0	0	10	10	11	11	20	20	0.0001	0.0001	0.01	0.01	0.01111111111	0.01111111111
46.88394513	0	0	10	10	11	11	20	20	0.0001	0.0001	0.01	0.01	0.01111111111	0.01111111111
47.05262357	0	0	10	10	11	11	20	20	0.0001	0.0001	0.01	0.01	0.01111111111	0.01111111111
47.22128592	0	0	10	10	11	11	20	20	0.0001	0.0001	0.01	0.01	0.01111111111	0.01111111111
47.38973976	0	0	10	10	11	11	20	20	0.0001	0.0001	0.01	0.01	0.01111111111	0.01111111111
47.55861516	0	0	10	10	11	11	20	20	0.0001	0.0001	0.01	0.01	0.01111111111	0.01111111111
47.72735975	0	0	10	10	11	11	20	20	0.0001	0.0001	0.01	0.01	0.01111111111	0.01111111111
47.8959958	0	0	10	10	11	11	20	20	0.0001	0.0001	0.01	0.01	0.01111111111	0.01111111111
48.06462239	0	0	10	10	11	11	20	20	0.0001	0.0001	0.01	0.01	0.01111111111	0.01111111111
48.23346688	0	0	10	10	11	11	20	20	0.0001	0.0001	0.01	0.01	0.01111111111	0.01111111111
48.40229181	0	0	10	10	11	11	20	20	0.0001	0.0001	0.01	0.01	0.01111111111	0.01111111111
48.5712273	0	0	10	10	11	11	20	20	0.0001	0.0001	0.01	0.01	0.01111111111	0.01111111111
48.74008293	0	0	10	10	11	11	20	20	0.0001	0.0001	0.01	0.01	0.01111111111	0.01111111111
48.90883224	0	0	10	10	11	11	20	20	0.0001	0.0001	0.01	0.01	0.01111111111	0.01111111111
49.07761133	0	0	10	10	11	11	20	20	0.0001	0.0001	0.01	0.01	0.01111111111	0.01111111111
49.24647577	0	0	10	10	11	11	20	20	0.0001	0.0001	0.01	0.01	0.01111111111	0.01111111111
49.4153309	0	0	10	10	11	11	20	20	0.0001	0.0001	0.01	0.01	0.01111111111	0.01111111111
49.58391437	0	0	10	10	11	11	20	20	0.0001	0.0001	0.01	0.01	0.01111111111	0.01111111111
49.75208347	0	0	10	10	11	11	20	20	0.0001	0.0001	0.01	0.01	0.01111111111	0.01111111111
49.92111331	0	0	10	10	11	11	20	20	0.0001	0.0001	0.01	0.01	0.01111111111	0.01111111111
50.08986727	0	0	10	10	11	11	20	20	0.0001	0.0001	0.01	0.01	0.01111111111	0.01111111111
50.25877309	0	0	10	10	11	11	20	20	0.0001	0.0001	0.01	0.01	0.01111111111	0.01111111111
50.42731098	0	0	10	10	11	11	20	20	0.0001	0.0001	0.01	0.01	0.01111111111	0.01111111111
50.59536411	0	0	10	10	11	11	20	20	0.0001	0.0001	0.01	0.01	0.01111111111	0.01111111111
50.76405438	0	0	10	10	11	11	20	20	0.0001	0.0001	0.01	0.01	0.01111111111	0.01111111111
50.93279004	0	0	10	10	11	11	20	20	0.0001	0.0001	0.01	0.01	0.01111111111	0.01111111111
51.10144807	0	0	10	10	11	11	20	20	0.0001	0.0001	0.01	0.01	0.01111111111	0.01111111111
51.27008271	0	0	10	10	11	11	20	20	0.0001	0.0001	0.01	0.01	0.01111111111	0.01111111111
51.4386755	0	0	10	10	11	11	20	20	0.0001	0.0001	0.01	0.01	0.01111111111	0.01111111111
51.6073791	0	0	10	10	11	11	20	20	0.0001	0.0001	0.01	0.01	0.01111111111	0.01111111111
51.77600321	0	0	10	10	11	11	20	20	0.0001	0.0001	0.01	0.01	0.01111111111	0.01111111111
51.94437017	0	0	10	10	11	11	20	20	0.0001	0.0001	0.01	0.01	0.01111111111	0.01111111111
52.11242127	0	0	10	10	11	11	20	20	0.0001	0.0001	0.01	0.01	0.01111111111	0.01111111111
52.28083752	0	0	10	10	11	11	20	20	0.0001	0.0001	0.01	0.01	0.01111111111	0.01111111111
52.44912748	0	0	10	10	11	11	20	20	0.0001	0.0001	0.01	0.01	0.01111111111	0.01111111111
52.61770982	0	0	10	10	11	11	20	20	0.0001	0.0001	0.01	0.01	0.01111111111	0.01111111111
52.78630245	0	0	10	10	11	11	20	20	0.0001	0.0001	0.01	0.01	0.01111111111	0.01111111111
52.95510976	0	0	10	10	11	11	20	20	0.0001	0.0001	0.01	0.01	0.01111111111	0.01111111111
53.12358645	0	0	10	10	11	11	20	20	0.0001	0.0001	0.01	0.01	0.01111111111	0.01111111111
53.29221539	0	0	10	10	11	11	20	20	0.0001	0.0001	0.01	0.01	0.01111111111	0.01111111111
53.46075335	0	0	10	10	11	11	20	20	0.0001	0.0001	0.01	0.01	0.01111111111	0.01111111111
53.62952365	0	0	10	10	11	11	20	20	0.0001	0.0001	0.01	0.01	0.01111111111	0.01111111111
53.79821777	0	0	10	10	11	11	20	20	0.0001	0.0001	0.01	0.01	0.01111111111	0.01111111111
53.96662101	0	0	10	10	11	11	20	20	0.0001	0.0001	0.01	0.01	0.01111111111	0.01111111111
54.13471775	0	0	10	10	11	11	20	20	0.0001	0.0001	0.01	0.01	0.01111111111	0.01111111111
54.30337683	0	0	10	10	11	11	20	20	0.0001	0.0001	0.01	0.01	0.01111111111	0.01111111111
54.47191444	0	0	10	10	11	11	20	20	0.0001	0.0001	0.01	0.01	0.01111111111	0.01111111111
54.64050914	0	0	10	10	11	11	20	20	0.0001	0.0001	0.01	0.01	0.01111111111	0.01111111111
54.80891747	0	0	10	10	11	11	20	20	0.0001	0.0001	0.01	0.01	0.01111111111	0.01111111111
54.97698591	0	0	10	10	11	11	20	20	0.0001	0.0001	0.01	0.01	0.01111111111	0.01111111111
55.14541362	0	0	10	10	11	11	20	20	0.0001	0.0001	0.01	0.01	0.01111111111	0.01111111111
55.31360221	0	0	10	10	11	11	20	20	0.0001	0.0001	0.01	0.01	0.01111111111	0.01111111111
55.48239121	0	0	10	10	11	11	20	20	0.0001	0.0001	0.01	0.01	0.01111111111	0.01111111111
55.65122036	0	0	10	10	11	11	20	20	0.0001	0.0001	0.01	0.01	0.01111111111	0.01111111111
55.81986287	0	0	10	10	11	11	20	20	0.0001	0.0001	0.01	0.01	0.01111111111	0.01111111111
55.98833485	0	0	10	10	11	11	20	20	0.0001	0.0001	0.01	0.01	0.01111111111	0.01111111111
56.15701174	0	0	10	10	11	11	20	20	0.0001	0.0001	0.01	0.01	0.01111111111	0.01111111111
56.32543407	0	0	10	10	11	11	20	20	0.0001	0.0001	0.01	0.01	0.01111111111	0.01111111111
56.4938417	0	0	10	10	11	11	20	20	0.0001	0.0001	0.01	0.01	0.01111111111	0.01111111111
56.66204234	0	0	10	10	11	11	20	20	0.0001	0.0001	0.01	0.01	0.01111111111	0.01111111111
56.83070192	0	0	10	10	11	11	20	20	0.0001	0.0001	0.01	0.01	0.01111111111	0.01111111111
56.99947949	0	0	10	10	11	11	20	20	0.0001	0.0001	0.01	0.01	0.01111111111	0.01111111111
57.16810582	0	0	10	10	11	11	20	20	0.0001	0.0001	0.01	0.01	0.01111111111	0.01111111111
57.33672455	0	0	10	10	11	11	20	20	0.0001	0.0001	0.01	0.01	0.01111111111	0.01111111111
57.50535459	0	0	10	10	11	11	20	20	0.0001	0.0001	0.01	0.01	0.01111111111	0.01111111111
57.67404726	0	0	10	10	11	11	20	20	0.0001	0.0001	0.01	0.01	0.01111111111	0.01111111111
57.84260923	0	0	10	10	11	11	20	20	0.0001	0.0001	0.01	0.01	0.01111111111	0.01111111111
58.01139144	0	0	10	10	11	11	20	20	0.0001	0.0001	0.01	0.01	0.01111111111	0.01111111111
58.18011681	0	0	10	10	11	11	20	20	0.0001	0.0001	0.01	0.01	0.01111111111	0.01111111111
58.3488604	0	0	10	10	11	11	20	20	0.0001	0.0001	0.01	0.01	0.01111111111	0.01111111111
58.51756409	0	0	10	10	11	11	20	20	0.0001	0.0001	0.01	0.01	0.01111111111	0.01111111111
58.68587924	0	0	10	10	11	11	20	20	0.0001	0.0001	0.01	0.01	0.01111111111	0.01111111111
58.85440446	0	0	10	10	11	11	20	20	0.0001	0.0001	0.01	0.01	0.01111111111	0.01111111111
59.02309232	0	0	10	10	11	11	20	20	0.0001	0.0001	0.01	0.01	0.01111111111	0.01111111111
59.19202267	0	0	10	10	11	11	20	20	0.0001	0.0001	0.01	0.01	0.01111111111	0.01111111111
59.36078849	0	0	10	10	11	11	20	20	0.0001	0.0001	0.01	0.01	0.01111111111	0.01111111111
59.52959884	0	0	10	10	11	11	20	20	0.0001	0.0001	0.01	0.01	0.01111111111	0.01111111111
59.69832109	0	0	10	10	11	11	20	20	0.0001	0.0001	0.01	0.01	0.01111111111	0.01111111111
59.86706927	0	0	10	10	11	11	20	20	0.0001	0.0001	0.01	0.01	0.01111111111	0.01111111111
60.03589764	0	0	10	10	11	11	20	20	0.0001	0.0001	0.01	0.01	0.01111111111	0.01111111111
60.2048403	0	0	10	10	11	11	20	20	0.0001	0.0001	0.01	0.01	0.01111111111	0.01111111111
60.37392326	0	0	10	10	11	11	20	20	0.0001	0.0001	0.01	0.01	0.01111111111	0.01111111111
60.54319438	0	0	10	10	11	11	20	20	0.0001	0.0001	0.01	0.01	0.01111111111	0.01111111111
60.71219922	0	0	10	10	11	11	20	20	0.0001	0.0001	0.01	0.01	0.01111111111	0.01111111111
60.88115832	0	0	10	10	11	11	20	20	0.0001	0.0001	0.01	0.01	0.01111111111	0.01111111111
61.04967356	0	0	10	10	11	11	20	20	0.0001	0.0001	0.01	0.01	0.01111111111	0.01111111111
61.21821432	0	0	10	10	11	11	20	20	0.0001	0.0001	0.01	0.01	0.01111111111	0.01111111111
61.38650727	0	0	10	10	11	11	20	20	0.0001	0.0001	0.01	0.01	0.01111111111	0.01111111111
61.55520897	0	0	10	10	11	11	20	20	0.0001	0.0001	0.01	0.01	0.01111111111	0.01111111111
61.72344878	0	0	10	10	11	11	20	20	0.0001	0.0001	0.01	0.01	0.01111111111	0.01111111111
61.89231113	0	0	10	10	11	11	20	20	0.0001	0.0001	0.01	0.01	0.01111111111	0.01111111111
62.06134162	0	0	10	10	11	11	20	20	0.0001	0.0001	0.01	0.01	0.01111111111	0.01111111111
62.23022798	0	0	10	10	11	11	20	20	0.0001	0.0001	0.01	0.01	0.01111111111	0.01111111111
62.39877972	0	0	10	10	11	11	20	20	0.0001	0.0001	0.01	0.01	0.01111111111	0.01111111111
62.56767309	0	0	10	10	11	11	20	20	0.0001	0.0001	0.01	0.01	0.01111111111	0.01111111111
62.73590961	0	0	10	10	11	11	20	20	0.0001	0.0001	0.01	0.01	0.01111111111	0.01111111111
62.90451724	0	0	10	10	11	11	20	20	0.0001	0.0001	0.01	0.01	0.01111111111	0.01111111111
63.07309962	0	0	10	10	11	11	20	20	0.0001	0.0001	0.01	0.01	0.01111111111	0.01111111111
63.24179713	0	0	10	10	11	11	20	20	0.0001	0.0001	0.01	0.01	0.01111111111	0.01111111111
63.41029597	0	0	10	10	11	11	20	20	0.0001	0.0001	0.01	0.01	0.01111111111	0.01111111111
63.57866326	0	0	10	10	11	11	20	20	0.0001	0.0001	0.01	0.01	0.01111111111	0.01111111111
63.74693459	0	0	10	10	11	11	20	20	0.0001	0.0001	0.01	0.01	0.01111111111	0.01111111111
63.91544118	0	0	10	10	11	11	20	20	0.0001	0.0001	0.01	0.01	0.01111111111	0.01111111111
64.08394264	0	0	10	10	11	11	20	20	0.0001	0.0001	0.01	0.01	0.01111111111	0.01111111111
64.25259162	0	0	10	10	11	11	20	20	0.0001	0.0001	0.01	0.01	0.01111111111	0.01111111111
64.42091737	0	0	10	10	11	11	20	20	0.0001	0.0001	0.01	0.01	0.01111111111	0.01111111111
64.58964276	0	0	10	10	11	11	20	20	0.0001	0.0001	0.01	0.01	0.01111111111	0.01111111111
64.75820465	0	0	10	10	11	11	20	20	0.0001	0.0001	0.01	0.01	0.01111111111	0.01111111111
64.92662563	0	0	10	10	11	11	20	20	0.0001	0.0001	0.01	0.01	0.01111111111	0.01111111111
65.09525321	0	0	10	10	11	11	20	20	0.0001	0.0001	0.01	0.01	0.01111111111	0.01111111111
65.26338204	0	0	10	10	11	11	20	20	0.0001	0.0001	0.01	0.01	0.01111111111	0.01111111111
65.4315871	0	0	10	10	11	11	20	20	0.0001	0.0001	0.01	0.01	0.01111111111	0.01111111111
65.59974235	0	0	10	10	11	11	20	20	0.0001	0.0001	0.01	0.01	0.01111111111	0.01111111111
65.76805969	0	0	10	10	11	11	20	20	0.0001	0.0001	0.01	0.01	0.01111111111	0.01111111111
65.93657659	0	0	10	10	11	11	20	20	0.0001	0.0001	0.01	0.01	0.01111111111	0.01111111111
66.10490158	0	0	10	10	11	11	20	20	0.0001	0.0001	0.01	0.01	0.01111111111	0.01111111111
66.27331991	0	0	10	10	11	11	20	20	0.0001	0.0001	0.01	0.01	0.01111111111	0.01111111111
66.44168085	0	0	10	10	11	11	20	20	0.0001	0.0001	0.01	0.01	0.01111111111	0.01111111111
66.61036256	0	0	10	10	11	11	20	20	0.0001	0.0001	0.01	0.01	0.01111111111	0.01111111111
66.77884711	0	0	10	10	11	11	20	20	0.0001	0.0001	0.01	0.01	0.01111111111	0.01111111111
66.94742222	0	0	10	10	11	11	20	20	0.0001	0.0001	0.01	0.01	0.01111111111	0.01111111111
67.11580785	0	0	10	10	11	11	20	20	0.0001	0.0001	0.01	0.01	0.01111111111	0.01111111111
67.28409876	0	0	10	10	11	11	20	20	0.0001	0.0001	0.01	0.01	0.01111111111	0.01111111111
67.45290354	0	0	10	10	11	11	20	20	0.0001	0.0001	0.01	0.01	0.01111111111	0.01111111111
67.62145574	0	0	10	10	11	11	20	20	0.0001	0.0001	0.01	0.01	0.01111111111	0.01111111111
67.79025016	0	0	10	10	11	11	20	20	0.0001	0.0001	0.01	0.01	0.01111111111	0.01111111111
67.95900954	0	0	10	10	11	11	20	20	0.0001	0.0001	0.01	0.01	0.01111111111	0.01111111111
68.12777572	0	0	10	10	11	11	20	20	0.0001	0.0001	0.01	0.01	0.01111111111	0.01111111111
68.29619302	0	0	10	10	11	11	20	20	0.0001	0.0001	0.01	0.01	0.01111111111	0.01111111111
68.46478625	0	0	10	10	11	11	20	20	0.0001	0.0001	0.01	0.01	0.01111111111	0.01111111111
68.63347391	0	0	10	10	11	11	20	20	0.0001	0.0001	0.01	0.01	0.01111111111	0.01111111111
68.80208142	0	0	10	10	11	11	20	20	0.0001	0.0001	0.01	0.01	0.01111111111	0.01111111111
68.97094471	0	0	10	10	11	11	20	20	0.0001	0.0001	0.01	0.01	0.01111111111	0.01111111111
69.1397532	0	0	10	10	11	11	20	20	0.0001	0.0001	0.01	0.01	0.01111111111	0.01111111111
69.30785904	0	0	10	10	11	11	20	20	0.0001	0.0001	0.01	0.01	0.01111111111	0.01111111111
69.47612178	0	0	10	10	11	11	20	20	0.0001	0.0001	0.01	0.01	0.01111111111	0.01111111111
69.64483849	0	0	10	10	11	11	20	20	0.0001	0.0001	0.01	0.01	0.01111111111	0.01111111111
69.8136019	0	0	10	10	11	11	20	20	0.0001	0.0001	0.01	0.01	0.01111111111	0.01111111111
69.9822465	0	0	10	10	11	11	20	20	0.0001	0.0001	0.01	0.01	0.01111111111	0.01111111111
70.15096708	0	0	10	10	11	11	20	20	0.0001	0.0001	0.01	0.01	0.01111111111	0.01111111111
70.31922807	0	0	10	10	11	11	20	20	0.0001	0.0001	0.01	0.01	0.01111111111	0.01111111111
70.48774766	0	0	10	10	11	11	20	20	0.0001	0.0001	0.01	0.01	0.01111111111	0.01111111111
70.65631349	0	0	10	10	11	11	20	20	0.0001	0.0001	0.01	0.01	0.01111111111	0.01111111111
70.82494157	0	0	10	10	11	11	20	20	0.0001	0.0001	0.01	0.01	0.01111111111	0.01111111111
70.99367371	0	0	10	10	11	11	20	20	0.0001	0.0001	0.01	0.01	0.01111111111	0.01111111111
71.1624461	0	0	10	10	11	11	20	20	0.0001	0.0001	0.01	0.01	0.01111111111	0.01111111111
71.33127849	0	0	10	10	11	11	20	20	0.0001	0.0001	0.01	0.01	0.01111111111	0.01111111111
71.50019283	0	0	10	10	11	11	20	20	0.0001	0.0001	0.01	0.01	0.01111111111	0.01111111111
74.86909357	0	0	10	10	11	11	20	20	0.0001	0.0001	0.01	0.01	0.01111111111	0.01111111111
81.4374537	0	0	10	10	11	11	20	20	0.0001	0.0001	0.01	0.01	0.01111111111	0.01111111111
91.56904129	0	0	10	10	11	11	20	20	0.0001	0.0001	0.01	0.01	0.01111111111	0.01111111111
91.77020436	0	0	10	10	11	11	20	20	0.0001	0.0001	0.01	0.01	0.01111111111	0.01111111111
91.9802274	0	0	10	10	11	11	20	20	0.0001	0.0001	0.01	0.01	0.01111111111	0.01111111111
92.18176817	0	0	10	10	11	11	20	20	0.0001	0.0001	0.01	0.01	0.01111111111	0.01111111111
92.38330701	0	0	10	10	11	11	20	20	0.0001	0.0001	0.01	0.01	0.01111111111	0.01111111111
92.58475287	0	0	10	10	11	11	20	20	0.0001	0.0001	0.01	0.01	0.01111111111	0.01111111111
92.78632432	0	0	10	10	11	11	20	20	0.0001	0.0001	0.01	0.01	0.01111111111	0.01111111111
92.98777989	0	0	10	10	11	11	20	20	0.0001	0.0001	0.01	0.01	0.01111111111	0.01111111111
93.18917409	0	0	10	10	11	11	20	20	0.0001	0.0001	0.01	0.01	0.01111111111	0.01111111111
93.39061895	0	0	10	10	11	11	20	20	0.0001	0.0001	0.01	0.01	0.01111111111	0.01111111111
93.59197071	0	0	10	10	11	11	20	20	0.0001	0.0001	0.01	0.01	0.01111111111	0.01111111111
93.79325729	0	0	10	10	11	11	20	20	0.0001	0.0001	0.01	0.01	0.01111111111	0.01111111111
93.99478107	0	0	10	10	11	11	20	20	0.0001	0.0001	0.01	0.01	0.01111111111	0.01111111111
94.19624598	0	0	10	10	11	11	20	20	0.0001	0.0001	0.01	0.01	0.01111111111	0.01111111111
94.39763622	0	0	10	10	11	11	20	20	0.0001	0.0001	0.01	0.01	0.01111111111	0.01111111111
94.59898957	0	0	10	10	11	11	20	20	0.0001	0.0001	0.01	0.01	0.01111111111	0.01111111111
94.80053889	0	0	10	10	11	11	20	20	0.0001	0.0001	0.01	0.01	0.01111111111	0.01111111111
95.00199144	0	0	10	10	11	11	20	20	0.0001	0.0001	0.01	0.01	0.01111111111	0.01111111111
95.20328716	0	0	10	10	11	11	20	20	0.0001	0.0001	0.01	0.01	0.01111111111	0.01111111111
95.40471332	0	0	10	10	11	11	20	20	0.0001	0.0001	0.01	0.01	0.01111111111	0.01111111111
95.60597365	0	0	10	10	11	11	20	20	0.0001	0.0001	0.01	0.01	0.01111111111	0.01111111111
95.80741901	0	0	10	10	11	11	20	20	0.0001	0.0001	0.01	0.01	0.01111111111	0.01111111111
96.00886209	0	0	10	10	11	11	20	20	0.0001	0.0001	0.01	0.01	0.01111111111	0.01111111111
96.21015945	0	0	10	10	11	11	20	20	0.0001	0.0001	0.01	0.01	0.01111111111	0.01111111111
96.41165613	0	0	10	10	11	11	20	20	0.0001	0.0001	0.01	0.01	0.01111111111	0.01111111111
96.61301367	0	0	10	10	11	11	20	20	0.0001	0.0001	0.01	0.01	0.01111111111	0.01111111111
96.81465883	0	0	10	10	11	11	20	20	0.0001	0.0001	0.01	0.01	0.01111111111	0.01111111111
97.01610174	0	0	10	10	11	11	20	20	0.0001	0.0001	0.01	0.01	0.01111111111	0.01111111111
97.21748511	0	0	10	10	11	11	20	20	0.0001	0.0001	0.01	0.01	0.01111111111	0.01111111111
97.41895659	0	0	10	10	11	11	20	20	0.0001	0.0001	0.01	0.01	0.01111111111	0.01111111111
97.62058258	0	0	10	10	11	11	20	20	0.0001	0.0001	0.01	0.01	0.01111111111	0.01111111111
97.82203527	0	0	10	10	11	11	20	20	0.0001	0.0001	0.01	0.01	0.01111111111	0.01111111111
98.02350913	0	0	10	10	11	11	20	20	0.0001	0.0001	0.01	0.01	0.01111111111	0.01111111111
98.22485749	0	0	10	10	11	11	20	20	0.0001	0.0001	0.01	0.01	0.01111111111	0.01111111111
98.42632893	0	0	10	10	11	11	20	20	0.0001	0.0001	0.01	0.01	0.01111111111	0.01111111111
98.62759006	0	0	10	10	11	11	20	20	0.0001	0.0001	0.01	0.01	0.01111111111	0.01111111111
98.82887454	0	0	10	10	11	11	20	20	0.0001	0.0001	0.01	0.01	0.01111111111	0.01111111111
99.03015809	0	0	10	10	11	11	20	20	0.0001	0.0001	0.01	0.01	0.01111111111	0.01111111111
99.23146727	0	0	10	10	11	11	20	20	0.0001	0.0001	0.01	0.01	0.01111111111	0.01111111111
99.43278733	0	0	10	10	11	11	20	20	0.0001	0.0001	0.01	0.01	0.01111111111	0.01111111111
99.63420745	0	0	10	10	11	11	20	20	0.0001	0.0001	0.01	0.01	0.01111111111	0.01111111111
99.83547961	0	0	10	10	11	11	20	20	0.0001	0.0001	0.01	0.01	0.01111111111	0.01111111111
100.0367706	0	0	10	10	11	11	20	20	0.0001	0.0001	0.01	0.01	0.01111111111	0.01111111111
100.2380874	0	0	10	10	11	11	20	20	0.0001	0.0001	0.01	0.01	0.01111111111	0.01111111111
100.439625	0	0	10	10	11	11	20	20	0.0001	0.0001	0.01	0.01	0.01111111111	0.01111111111
100.6410384	0	0	10	10	11	11	20	20	0.0001	0.0001	0.01	0.01	0.01111111111	0.01111111111
100.8424556	0	0	10	10	11	11	20	20	0.0001	0.0001	0.01	0.01	0.01111111111	0.01111111111
101.0437795	0	0.0005	10	10.1	10.9	11.1	20	21	0.0001	0.0002	0.01	0.012	0.01	0.01222222
101.2451995	0	0.0005	10	10.1	10.8	11.1	20	22	0.0001	0.0002	0.01	0.014	0.01	0.01333333
101.4465488	0	0.001	10	10.2	10.7	11.1	20	23	0.0001	0.0002	0.01	0.016	0.01	0.01444444
101.6479872	0	0.001	10	10.2	10.6	11.1	20	24	0.0001	0.0003	0.01	0.018	0.00888889	0.01444444
101.8494603	0	0.001	10	10.2	10.6	11.1	20	24	0.0001	0.0003	0.01	0.02	0.00777778	0.01444444
102.0509327	0	0.001	10	10.2	10.6	11.1	20	24	0.0001	0.0003	0.01	0.022	0.00777778	0.01444444
102.2524789	0	0.001	10	10.2	10.6	11.1	20	24	0.0001	0.0003	0.01	0.022	0.00777778	0.01444444
102.4540214	0	0.001	10	10.2	10.6	11.1	20	24	0.0001	0.0003	0.01	0.022	0.00777778	0.01444444
102.6554681	0	0.001	10	10.2	10.6	11.1	20	24	0.0001	0.0003	0.01	0.022	0.00777778	0.01444444
102.8569495	0	0.001	10	10.2	10.6	11.1	20	24	0.0001	0.0003	0.01	0.022	0.00777778	0.01444444
103.0582641	0	0.001	10	10.2	10.6	11.1	20	24	0.0001	0.0003	0.01	0.022	0.00777778	0.01444444
103.2597366	0	0.001	10	10.2	10.6	11.1	20	24	0.0001	0.0003	0.01	0.022	0.00777778	0.01444444
103.4611908	0	0.001	10	10.2	10.6	11.1	20	24	0.0001	0.0003	0.01	0.022	0.00777778	0.01444444
103.6625206	0	0.001	10	10.2	10.6	11.1	20	24	0.0001	0.0003	0.01	0.022	0.00777778	0.01444444
103.8640329	0	0.001	10	10.2	10.5	11.1	20	24	0.0001	0.0003	0.01	0.022	0.00777778	0.01444444
104.0653432	0	0.001	10	10.2	10.5	11.1	20	24	0.0001	0.0003	0.01	0.022	0.00777778	0.01444444
104.2667793	0	0.001	10	10.2	10.5	11.1	20	24	0.0001	0.0003	0.01	0.022	0.00777778	0.01444444
104.4683047	0	0.001	10	10.2	10.5	11.2	20	24	0.0001	0.0003	0.01	0.024	0.00666667	0.01444444
104.6699103	0	0.001	10	10.2	10.5	11.3	20	24	0.0001	0.0004	0.01	0.024	0.00555556	0.01555555
104.8714444	0	0.001	10	10.2	10.5	11.4	20	24	0.0001	0.0005	0.01	0.024	0.00555556	0.01666666
105.0728355	0	0.001	10	10.2	10.5	11.5	20	25	0.0001	0.0005	0.01	0.024	0.00555556	0.01777777
105.2743886	0	0.001	10	10.2	10.5	11.5	20	26	0.0001	0.0005	0.01	0.024	0.00444445	0.01777777
105.47587	0	0.001	10	10.2	10.5	11.6	20	26	0.0001	0.0005	0.01	0.026	0.00444445	0.01888888
105.6774368	0	0.001	10	10.2	10.5	11.7	20	26	0.0001	0.0005	0.01	0.028	0.00444445	0.01999999
105.8789561	0	0.001	10	10.2	10.5	11.7	20	26	0.0001	0.0005	0.01	0.028	0.00444445	0.01999999
106.0803802	0	0.001	10	10.2	10.5	11.7	20	26	0.0001	0.0005	0.01	0.028	0.00444445	0.01999999
106.2817832	0	0.001	10	10.2	10.5	11.7	20	26	0.0001	0.0005	0.01	0.028	0.00444445	0.01999999
106.4831173	0	0.001	10	10.2	10.5	11.7	20	26	0.0001	0.0005	0.01	0.028	0.00444445	0.01999999
106.6845686	0	0.001	10	10.2	10.5	11.8	20	26	0.0001	0.0006	0.01	0.028	0.00444445	0.01999999
106.8861456	0	0.001	10	10.2	10.5	11.8	20	26	0.0001	0.0006	0.01	0.028	0.00444445	0.01999999
107.0877154	0	0.001	10	10.2	10.5	11.8	20	26	0.0001	0.0006	0.01	0.028	0.00444445	0.01999999
107.2894947	0	0.001	10	10.2	10.5	11.8	20	26	0.0001	0.0006	0.01	0.028	0.00444445	0.01999999
107.4908758	0	0.001	10	10.2	10.5	11.8	20	26	0.0001	0.0006	0.01	0.028	0.00444445	0.01999999
107.6924284	0	0.001	10	10.2	10.5	11.8	20	26	0.0001	0.0006	0.01	0.028	0.00444445	0.01999999
108.7706369	0	0.001	10	10.2	10.5	11.8	20	26	0.0001	0.0006	0.01	0.028	0.00444445	0.01999999
108.9511566	0	0.001	10	10.2	10.5	11.9	20	26	0.0001	0.0006	0.01	0.03	0.00444445	0.01999999
109.1186194	0	0.0015	10	10.3	10.5	12	20	26	0.0001	0.0007	0.01	0.03	0.00444445	0.01999999
109.286831	0	0.0015	10	10.3	10.5	12	20	26	0.0001	0.0007	0.01	0.03	0.00444445	0.01999999
109.4551069	0	0.0015	10	10.3	10.5	12	20	26	0.0001	0.0007	0.01	0.03	0.00444445	0.01999999
109.6232943	0	0.0015	10	10.3	10.5	12	20	26	0.0001	0.0007	0.01	0.03	0.00444445	0.01999999
154.6056884	0	0.0015	10	10.3	10.5	12	20	26	0.0001	0.0007	0.01	0.03	0.00444445	0.01999999
154.7833875	0	0.0015	10	10.4	10.4	12	20	26	0.0001	0.0007	0.01	0.03	0.00444445	0.01999999
154.9514187	0	0.0015	10	10.4	10.5	12	20	26	0.0001	0.0007	0.01	0.03	0.00444445	0.01999999
155.1739162	0	0.0015	10	10.4	10.4	12	20	26	0.0001	0.0007	0.01	0.03	0.00444445	0.01999999
161.520022	0	0.0015	10	10.4	10.5	12	20	26	0.0001	0.0007	0.01	0.03	0.00444445	0.01999999
161.7309792	0	0.0015	10	10.4	10.4	12	20	26	0.0001	0.0007	0.01	0.03	0.00444445	0.01999999
161.9325396	0	0.0015	10	10.4	10.5	12	20	26	0.0001	0.0007	0.01	0.03	0.00333334	0.01999999
162.134081	0	0.0015	10	10.4	10.5	12	20	26	0.0001	0.0007	0.01	0.03	0.00333334	0.01888888
162.3355723	0	0.0015	10	10.4	10.5	12	20	26	0.0001	0.0007	0.01	0.03	0.00333334	0.01999999
162.5370913	0	0.0015	10	10.4	10.5	12	20	26	0.0001	0.0007	0.01	0.03	0.00333334	0.0211111
162.7386532	0	0.0015	10	10.4	10.5	12	20	26	0.0001	0.0007	0.01	0.03	0.00333334	0.0211111
162.9485581	0	0.0015	10	10.4	10.4	12	20	26	0.0001	0.0007	0.01	0.03	0.00333334	0.0211111
163.1500101	0	0.0015	10	10.4	10.5	12	20	26	0.0001	0.0007	0.01	0.03	0.00333334	0.0211111
163.3517029	0	0.0015	10	10.4	10.4	12	20	26	0.0001	0.0007	0.01	0.03	0.00333334	0.0211111
163.5539012	0	0.002	10	10.4	10.4	12	20	26	0.0001	0.0007	0.01	0.03	0.00333334	0.02222221
163.7638162	0	0.002	10	10.4	10.4	12	20	26	0.0001	0.0008	0.01	0.03	0.00333334	0.02222221
163.9654447	0	0.002	10	10.4	10.4	12	20	26	0.0001	0.0008	0.01	0.03	0.00333334	0.02222221
164.1751978	0	0.002	10	10.4	10.4	12	20	26	0.0001	0.0008	0.01	0.03	0.00333334	0.02222221
164.3768098	0	0.002	10	10.4	10.4	12	20	26	0.0001	0.0008	0.01	0.03	0.00333334	0.02222221
164.5782199	0	0.002	10	10.4	10.4	12	20	26	0.0001	0.0008	0.01	0.03	0.00333334	0.02222221
164.7799504	0	0.002	10	10.4	10.4	12	20	26	0.0001	0.0008	0.01	0.03	0.00333334	0.02222221
164.9816018	0	0.002	10	10.4	10.4	12	20	26	0.0001	0.0008	0.01	0.03	0.00333334	0.02222221
165.1832094	0	0.002	10	10.4	10.4	12	20	26	0.0001	0.0008	0.01	0.03	0.00333334	0.02222221
165.3933481	0	0.002	10	10.4	10.4	12	20	26	0.0001	0.0008	0.01	0.03	0.00333334	0.02222221
165.5947766	0	0.002	10	10.4	10.4	12	20	26	0.0001	0.0008	0.01	0.03	0.00333334	0.02222221
165.7962654	0	0.002	10	10.4	10.4	12	20	26	0.0001	0.0008	0.01	0.03	0.00333334	0.02222221
165.9976542	0	0.002	10	10.4	10.4	12	20	26	0.0001	0.0008	0.01	0.03	0.00333334	0.02222221
166.2157486	0	0.002	10	10.4	10.4	12	20	26	0.0001	0.0008	0.01	0.032	0.00333334	0.02222221
166.4258855	0	0.002	10	10.4	10.4	12	20	26	0.0001	0.0008	0.01	0.032	0.00333334	0.02222221
166.6274262	0	0.002	10	10.4	10.4	12	20	26	0.0001	0.0008	0.01	0.032	0.00222223	0.02222221
166.8374646	0	0.0025	10	10.4	10.4	12	20	26	0.0001	0.0008	0.01	0.032	0.00222223	0.02222221
167.0389905	0	0.0025	10	10.4	10.4	12	20	26	0.0001	0.0008	0.01	0.032	0.00222223	0.02222221
167.2405251	0	0.0025	10	10.5	10.4	12	20	26	0.0001	0.0008	0.01	0.032	0.00222223	0.02222221
167.4419693	0	0.0025	10	10.5	10.4	12	20	26	0.0001	0.0008	0.01	0.032	0.00222223	0.02222221
167.6433549	0	0.0025	10	10.5	10.4	12	20	26	0.0001	0.0008	0.01	0.032	0.00222223	0.02222221
167.8451813	0	0.0025	10	10.5	10.4	12	20	26	0.0001	0.0008	0.01	0.032	0.00222223	0.02222222222
168.046792	0	0.0025	10	10.5	10.4	12	20	26	0.0001	0.0008	0.01	0.032	0.00222223	0.02222222222
168.2483349	0	0.0025	10	10.5	10.4	12	20	26	0.0001	0.0008	0.01	0.032	0.00222223	0.02222222222
168.4499313	0	0.0025	10	10.5	10.4	12	20	26	0.0001	0.0008	0.01	0.032	0.00222223	0.02222222222
168.6513581	0	0.003	10	10.6	10.4	12	20	27	0.0001	0.0009	0.01	0.032	0.00222223	0.02222222222
168.852966	0	0.003	10	10.6	10.4	12	20	27	0.0001	0.0009	0.01	0.032	0.00222223	0.02222222222
169.0545467	0	0.003	10	10.6	10.4	12	20	27	0.0001	0.0009	0.01	0.032	0.00222223	0.02222222222
169.2561618	0	0.0025	10	10.5	10.5	11.9	20	26	0.0001	0.0009	0.01	0.032	0.00222223	0.02222222222
169.4576267	0	0.0025	10	10.5	10.5	12	20	26	0.0001	0.0009	0.01	0.032	0.00222223	0.02222222222
169.6590707	0	0.0025	10	10.5	10.5	12	20	26	0.0001	0.0009	0.01	0.032	0.00222223	0.02222222222
169.8606055	0	0.0025	10	10.6	10.5	12	20	27	0.0001	0.0009	0.01	0.034	0.00222223	0.02222222222
170.0704682	0	0.0025	10	10.6	10.5	12.1	20	27	0.0001	0.0009	0.01	0.034	0.00222223	0.02222222222
170.2719504	0	0.0025	10	10.6	10.5	12.2	20	27	0.0001	0.0009	0.01	0.034	0.00222223	0.02222222222
170.473365	0	0.0025	10	10.6	10.5	12.2	20	27	0.0001	0.0009	0.01	0.034	0.00222223	0.02222222222
170.674853	0	0.0025	10	10.6	10.5	12.3	20	27	0.0001	0.0009	0.01	0.034	0.00222223	0.02222222222
170.8851351	0	0.003	10	10.7	10.5	12.2	20	27	0.0001	0.0009	0.01	0.034	0.00222223	0.02222222222
171.0865398	0	0.0025	10	10.6	10.5	12.1	20	27	0.0001	0.0009	0.01	0.034	0.00222223	0.02222222222
171.2881075	0	0.0025	10	10.6	10.5	12.2	20	27	0.0001	0.0009	0.01	0.034	0.00222223	0.02222222222
171.4896263	0	0.003	10	10.6	10.5	12.1	20	27	0.0001	0.001	0.01	0.034	0.00222223	0.02222222222
171.6910848	0	0.003	10	10.6	10.5	12.2	20	27	0.0001	0.001	0.01	0.034	0.00222223	0.02222222222
171.8927391	0	0.003	10	10.6	10.5	12.1	20	27	0.0001	0.001	0.01	0.034	0.00222223	0.02222222222
172.0944655	0	0.0035	10	10.6	10.5	12.2	20	27	0.0001	0.0011	0.01	0.034	0.00222223	0.02222222222
172.2959723	0	0.0035	10	10.6	10.4	12.1	20	27	0.0001	0.0011	0.01	0.036	0.00222223	0.02222222222
172.4974929	0	0.0035	10	10.6	10.4	12.2	20	27	0.0001	0.0011	0.01	0.036	0.00222223	0.02222222222
172.7359674	0	0.0035	10	10.6	10.4	12.1	20	27	0.0001	0.0011	0.01	0.036	0.00222223	0.02222222222
172.9373627	0	0.004	10	10.6	10.4	12.1	20	28	0.0001	0.0011	0.01	0.036	0.00222223	0.02222222222
173.1388147	0	0.004	10	10.6	10.4	12.1	20	28	0.0001	0.0011	0.01	0.038	0.00222223	0.02222222222
173.3404725	0	0.0045	10	10.7	10.3	12.1	20	29	0.0001	0.0011	0.01	0.04	0.00222223	0.02222222222
173.5420005	0	0.004	10	10.6	10.3	12.1	20	28	0.0001	0.0011	0.01	0.04	0.00222223	0.02222222222
173.7435838	0	0.0045	10	10.6	10.4	12.1	20	28	0.0001	0.0011	0.01	0.04	0.00333334	0.02222222222
173.9533117	0	0.004	10	10.6	10.3	12.1	20	28	0.0001	0.0011	0.01	0.04	0.00222223	0.02222222222
174.1546189	0	0.004	10	10.6	10.3	12.1	20	28	0.0001	0.0011	0.01	0.04	0.00222223	0.02222222222
174.3559425	0	0.004	10	10.6	10.3	12.1	20	28	0.0001	0.0011	0.01	0.04	0.00222223	0.02222222222
174.5574236	0	0.004	10	10.6	10.3	12.1	20	28	0.0001	0.0011	0.01	0.04	0.00222223	0.02222222222
174.7590059	0	0.004	10	10.6	10.3	12.1	20	28	0.0001	0.0011	0.01	0.04	0.00222223	0.02222222222
174.9604503	0	0.004	10	10.6	10.4	12.1	20	28	0.0001	0.0011	0.01	0.04	0.00222223	0.02222222222
175.1858237	0	0.004	10	10.6	10.3	12.1	20	28	0.0001	0.0011	0.01	0.04	0.00222223	0.02222222222
175.3872702	0	0.004	10	10.6	10.4	12.2	20	28	0.0001	0.0011	0.01	0.04	0.00222223	0.02222222222
175.5886788	0	0.004	10	10.6	10.3	12.1	20	28	0.0001	0.0011	0.01	0.04	0.00333334	0.02222222222
175.7903659	0	0.004	10	10.6	10.4	12.2	20	28	0.0001	0.0011	0.01	0.04	0.00222223	0.02222222222
175.9919668	0	0.004	10	10.6	10.4	12.1	20	28	0.0001	0.0011	0.01	0.04	0.00333334	0.02222222222
176.193551	0	0.004	10	10.6	10.4	12.1	20	28	0.0001	0.0011	0.01	0.04	0.00333334	0.02222222222
176.3951842	0	0.004	10	10.6	10.4	12.2	20	28	0.0001	0.0011	0.01	0.04	0.00333334	0.02222222222
176.5969087	0	0.004	10	10.6	10.4	12.1	20	28	0.0001	0.0011	0.01	0.04	0.00333334	0.02222222222
176.7984289	0	0.004	10	10.6	10.3	12.1	20	28	0.0001	0.0011	0.01	0.04	0.00333334	0.02222222222
177.000167	0	0.004	10	10.6	10.4	12.1	20	28	0.0001	0.0011	0.01	0.04	0.00333334	0.02222222222
177.201657	0	0.004	10	10.6	10.3	12.1	20	28	0.0001	0.0011	0.01	0.04	0.00333334	0.02222222222
177.4031257	0	0.004	10	10.6	10.4	12.1	20	28	0.0001	0.0011	0.01	0.04	0.00333334	0.02222222222
177.6045536	0	0.004	10	10.6	10.3	12.1	20	28	0.0001	0.0011	0.01	0.04	0.00333334	0.02222222222
177.8143564	0	0.004	10	10.6	10.4	12.1	20	28	0.0001	0.0012	0.01	0.04	0.00333334	0.02222222222
178.0158664	0	0.0045	10	10.6	10.3	12.1	20	28	0.0001	0.0012	0.01	0.04	0.00222223	0.02222222222
178.2173759	0	0.0045	10	10.6	10.4	12.1	20	28	0.0001	0.0012	0.01	0.04	0.00333334	0.02222222222
178.4187489	0	0.0045	10	10.7	10.3	12.1	20	28	0.0001	0.0012	0.01	0.04	0.00222223	0.02222222222
178.6202218	0	0.005	10	10.6	10.3	12.2	20	28	0.0001	0.0012	0.01	0.04	0.00222223	0.02222222222
178.8216328	0	0.005	10	10.6	10.3	12.1	20	28	0.0001	0.0012	0.01	0.04	0.00111112	0.02222222222
179.0231911	0	0.005	10	10.7	10.3	12.2	20	28	0.0001	0.0012	0.01	0.04	0.00111112	0.02222222222
179.2247497	0	0.005	10	10.7	10.3	12.1	20	28	0.0001	0.0012	0.01	0.04	0.00111112	0.02222222222
179.4263786	0	0.005	10	10.6	10.3	12.2	20	28	0.0001	0.0012	0.01	0.04	0.00111112	0.02222222222
179.6278603	0	0.005	10	10.7	10.3	12.1	20	28	0.0001	0.0012	0.01	0.04	0.00111112	0.02222222222
179.8293263	0	0.005	10	10.7	10.3	12.2	20	28	0.0001	0.0012	0.01	0.04	0.00111112	0.02222222222
180.0309561	0	0.005	10	10.7	10.3	12.1	20	28	0.0001	0.0012	0.01	0.04	0.00111112	0.02222222222
180.2324827	0	0.005	10	10.7	10.2	12.1	20	28	0.0001	0.0012	0.01	0.04	0.00111112	0.02222222222
180.4338782	0	0.005	10	10.7	10.2	12.2	20	28	0.0001	0.0012	0.01	0.04	0.00111112	0.02222222222
180.6355393	0	0.005	10	10.7	10.2	12.1	20	28	0.0001	0.0012	0.01	0.04	0.00111112	0.02222222222
180.8372244	0	0.005	10	10.8	10.2	12.1	20	28	0.0001	0.0012	0.01	0.04	0.00111112	0.02222222222
181.0387208	0	0.005	10	10.8	10.2	12.1	20	28	0.0001	0.0012	0.01	0.04	0.00111112	0.02222222222
181.2403701	0	0.005	10	10.8	10.2	12.1	20	28	0.0001	0.0012	0.01	0.04	0.00111112	0.02222222222
181.4424932	0	0.005	10	10.8	10.1	12.1	20	28	0.0001	0.0012	0.01	0.042	0.00111112	0.02222222222
181.6439072	0	0.005	10	10.8	10.1	12.1	20	28	0.0001	0.0012	0.01	0.042	0.00111112	0.02222222222
181.8454831	0	0.005	10	10.8	10.1	12.1	20	28	0.0001	0.0012	0.01	0.042	0.00111112	0.02222222222
182.0471253	0	0.005	10	10.8	10.1	12.1	20	28	0.0001	0.0012	0.01	0.042	0.00111112	0.02222222222
182.2487247	0	0.005	10	10.8	10.1	12.1	20	28	0.0001	0.0012	0.01	0.042	0.00111112	0.02222222222
182.450396	0	0.005	10	10.8	10.1	12.1	20	28	0.0001	0.0012	0.01	0.042	0.00111112	0.02222222222
182.6520815	0	0.005	10	10.8	10.1	12.1	20	28	0.0001	0.0012	0.01	0.042	0.00111112	0.02222222222
182.8535047	0	0.005	10	10.8	10.1	12.1	20	28	0.0001	0.0012	0.01	0.042	0.00111112	0.02222222222
183.0549876	0	0.005	10	10.8	10.1	12.1	20	28	0.0001	0.0012	0.01	0.042	0.00111112	0.02222222222
183.256389	0	0.005	10	10.8	10.1	12.1	20	28	0.0001	0.0012	0.01	0.044	0.00111112	0.02222222222
183.4857897	0	0.005	10	10.8	10.1	12.1	20	28	0.0001	0.0012	0.01	0.044	0.00111112	0.02222222222
184.1431796	0	0.005	10	10.8	10.1	12.1	20	28	0.0001	0.0012	0.01	0.044	0.00111112	0.02222222222
184.4704847	0	0.005	10	10.8	10.1	12.1	20	28	0.0001	0.0012	0.01	0.044	0.00111112	0.02222222222
184.7816052	0	0.005	10	10.8	10.1	12.1	20	28	0.0001	0.0012	0.01	0.044	0.00111112	0.02222222222
185.4557695	0	0.005	10	10.8	10.1	12.1	20	28	0.0001	0.0012	0.01	0.044	0.00111112	0.02222222222
185.7656038	0	0.005	10	10.8	10.1	12.1	20	28	0.0001	0.0012	0.01	0.044	0.00111112	0.02222222222
186.0601282	0	0.005	10	10.8	10.1	12.1	20	28	0.0001	0.0012	0.01	0.044	0.00111112	0.02222222222
186.6788292	0	0.005	10	10.8	10.1	12.1	20	28	0.0001	0.0012	0.01	0.044	0.00111112	0.02222222222
187.032103	0	0.005	10	10.8	10.1	12.1	20	28	0.0001	0.0012	0.01	0.044	0.00111112	0.02222222222
187.2528468	0	0.005	10	10.8	10.1	12.1	20	28	0.0001	0.0012	0.01	0.044	0.00111112	0.02222222222
187.4353159	0	0.005	10	10.8	10.1	12.1	20	28	0.0001	0.0012	0.01	0.044	0.00111112	0.02222222222
187.6692746	0	0.005	10	10.8	10.1	12.1	20	28	0.0001	0.0012	0.01	0.044	0.00111112	0.02222222222
190.0534494	0	0.005	10	10.8	10.1	12.1	20	28	0.0001	0.0012	0.01	0.044	0.00111112	0.02222222222
196.6213593	0	0.005	10	10.8	10.1	12.1	20	28	0.0001	0.0012	0.01	0.044	0.00111112	0.02222222222
203.1891016	0	0.005	10	10.8	10.1	12.1	20	28	0.0001	0.0012	0.01	0.044	0.00111112	0.02222222222
209.7002213	0	0.005	10	10.8	10.1	12.1	20	28	0.0001	0.0012	0.01	0.044	0.00111112	0.02222222222
209.8778592	0	0.0055	10	10.9	10	12.1	20	28	0.0001	0.0012	0.01	0.044	0.001111111111	0.02222222222
210.0460154	0	0.006	10	10.9	10	12.1	20	28	0.0001	0.0012	0.01	0.044	0.001111111111	0.02222222222
210.2142193	0	0.0055	10	10.9	10	12.1	20	28	0.0001	0.0012	0.01	0.044	0.001111111111	0.02222222222
210.382292	0	0.0055	10	10.9	10	12.1	20	28	0.0001	0.0012	0.01	0.044	0.001111111111	0.02222222222
210.5504364	0	0.0055	10	10.9	10	12	20	28	0.0001	0.0012	0.01	0.044	0.001111111111	0.02222222222
210.7184379	0	0.0055	10	10.9	10	12	20	28	0.0001	0.0012	0.01	0.044	0.001111111111	0.02222222222
210.88658	0	0.0055	10	10.9	10	12	20	28	0.0001	0.0012	0.01	0.044	0.001111111111	0.02222222222
211.0549275	0	0.0055	10	10.9	10	12	20	28	0.0001	0.0012	0.01	0.044	0.001111111111	0.02222222222
211.2231904	0	0.0055	10	10.9	10	12	20	28	0.0001	0.0012	0.01	0.044	0.001111111111	0.02222222222
211.3913868	0	0.0055	10	11	9.9	12	20	28	0.0001	0.0012	0.01	0.044	0.001111111111	0.02222222222
211.5594354	0	0.0055	10	10.9	10	12	20	28	0.0001	0.0012	0.01	0.044	0.001111111111	0.02222222222
211.7276106	0	0.0055	10	11	9.9	12	20	28	0.0001	0.0012	0.01	0.044	0.001111111111	0.02222222222
211.8959967	0	0.0055	10	10.9	10	12	20	28	0.0001	0.0012	0.01	0.044	0.001111111111	0.02222222222
212.0640926	0	0.0055	10	10.9	10	12	20	28	0.0001	0.0012	0.01	0.044	0.001111111111	0.02222222222
212.2323905	0	0.0055	10	10.9	10	12	20	28	0.0001	0.0012	0.01	0.044	0.001111111111	0.02222222222
212.400699	0	0.0055	10	10.9	10	12	20	28	0.0001	0.0012	0.01	0.044	0.001111111111	0.02222222222
212.5689733	0	0.006	10	10.9	10	12	20	28	0.0001	0.0012	0.01	0.044	0.001111111111	0.02222222222
212.7371702	0	0.006	10	10.9	10	12	20	28	0.0001	0.0012	0.01	0.044	0.001111111111	0.02222222222
212.9054328	0	0.006	10	10.9	10	12	20	28	0.0001	0.0012	0.01	0.044	0.001111111111	0.02222222222
213.0736454	0	0.006	10	10.8	10	12	20	28	0.0001	0.0012	0.01	0.044	0.001111111111	0.02222222222
213.2418157	0	0.006	10	10.8	10	12	20	28	0.0001	0.0012	0.01	0.044	0.001111111111	0.02222222222
213.4100482	0	0.006	10	10.8	10	12	20	28	0.0001	0.0012	0.01	0.044	0.001111111111	0.02222222222
213.5782358	0	0.006	10	10.8	10	12	20	28	0.0001	0.0012	0.01	0.044	0.001111111111	0.02222222222
213.7463404	0	0.006	10	10.8	10	12	20	28	0.0001	0.0012	0.01	0.044	0.001111111111	0.02222222222
213.9145776	0	0.0065	10	10.9	9.9	12.1	20	28	0.0001	0.0013	0.01	0.046	0.001111111111	0.02222222222
214.0828118	0	0.007	10	10.9	9.9	12.1	20	28	0.0001	0.0012	0.01	0.048	0.001111111111	0.02222222222
214.2510608	0	0.0065	10	10.9	9.8	12.1	20	28	0.0001	0.0013	0.01	0.05	0.001111111111	0.02222222222
214.4191732	0	0.007	10	10.9	9.8	12.1	20	28	0.0001	0.0013	0.01	0.05	0.001111111111	0.02222222222
214.5873142	0	0.0065	10	10.9	9.8	12.1	20	28	0.0001	0.0013	0.01	0.05	0.001111111111	0.02222222222
214.7553605	0	0.007	10	10.9	9.8	12.1	20	28	0.0001	0.0013	0.01	0.05	0.001111111111	0.02222222222
214.9235409	0	0.007	10	10.9	9.8	12.1	20	28	0.0001	0.0013	0.01	0.05	0.001111111111	0.02222222222
215.0916638	0	0.007	10	10.9	9.8	12.1	20	28	0.0001	0.0013	0.01	0.05	0.001111111111	0.02222222222
215.259685	0	0.007	10	10.9	9.8	12.2	20	28	0.0001	0.0013	0.01	0.05	0.001111111111	0.02222222222
215.4277485	0	0.007	10	10.9	9.8	12.1	20	28	0.0001	0.0013	0.01	0.05	0.001111111111	0.02222222222
215.5958253	0	0.007	10	10.9	9.8	12.2	20	28	0.0001	0.0014	0.01	0.05	0.001111111111	0.02222222222
215.7639182	0	0.0075	10	10.9	9.8	12.3	20	28	0.0001	0.0014	0.01	0.052	0.001111111111	0.02222222222
215.9321583	0	0.0075	10	10.9	9.8	12.2	20	28	0.0001	0.0014	0.01	0.054	0.001111111111	0.02222222222
216.1002751	0	0.0075	10	11	9.8	12.3	20	28	0.0001	0.0014	0.01	0.052	0.001111111111	0.02222222222
216.2684513	0	0.0075	10	11	9.8	12.2	20	28	0.0001	0.0014	0.01	0.054	0.001111111111	0.02222222222
216.4365455	0	0.0075	10	11	9.8	12.1	20	28	0.0001	0.0013	0.01	0.056	0.001111111111	0.02222222222
216.6047735	0	0.0075	10	10.9	9.9	12.2	20	28	0.0001	0.0014	0.01	0.056	0.001111111111	0.02222222222
216.772978	0	0.0075	10	10.9	9.9	12.1	20	28	0.0001	0.0013	0.01	0.056	0.001111111111	0.02222222222
216.9410068	0	0.0075	10	10.9	9.9	12.2	20	28	0.0001	0.0014	0.01	0.056	0.001111111111	0.02222222222
217.1091937	0	0.0075	10	10.9	9.9	12.1	20	28	0.0001	0.0013	0.01	0.056	0.001111111111	0.02222222222
217.2771868	0	0.0075	10	10.9	9.9	12.2	20	28	0.0001	0.0013	0.01	0.056	0.001111111111	0.02222222222
217.4454601	0	0.0075	10	11	9.8	12.3	20	28	0.0001	0.0014	0.01	0.056	0.001111111111	0.02222222222
217.6136547	0	0.008	10	11	9.8	12.2	20	28	0.0001	0.0014	0.01	0.058	0.001111111111	0.02222222222
217.7817297	0	0.008	10	11	9.9	12.3	20	28	0.0001	0.0014	0.01	0.058	0.001111111111	0.02222222222
217.9499055	0	0.008	10	11	9.8	12.4	20	28	0.0001	0.0014	0.01	0.058	0.001111111111	0.02222222222
218.1182163	0	0.008	10	11	9.8	12.5	20	28	0.0001	0.0014	0.01	0.058	0.001111111111	0.02222222222
218.2862104	0	0.008	10	11	9.8	12.4	20	28	0.0001	0.0014	0.01	0.058	0.001111111111	0.02222222222
218.4544461	0	0.008	10	11	9.9	12.5	20	28	0.0001	0.0014	0.01	0.058	0.001111111111	0.02222222222
218.6226821	0	0.008	10	11	9.8	12.4	20	28	0.0001	0.0014	0.01	0.058	0.001111111111	0.02222222222
218.7907325	0	0.008	10	11	9.8	12.5	20	28	0.0001	0.0014	0.01	0.058	0.001111111111	0.02222222222
218.9588904	0	0.008	10	11	9.8	12.4	20	27	0.0001	0.0014	0.01	0.058	0.001111111111	0.02222222222
219.1270038	0	0.0085	10	11.1	9.8	12.5	20	27	0.0001	0.0014	0.01	0.058	0.001111111111	0.02222222222
219.295022	0	0.0085	10	11.2	9.8	12.4	20	26	0.0001	0.0013	0.01	0.058	0.001111111111	0.02222222222
219.4632353	0	0.008	10	11.3	9.9	12.4	20	26	0.0001	0.0014	0.01	0.056	0.001111111111	0.02222222222
219.6312982	0	0.008	10	11.4	9.8	12.4	20	26	0.0001	0.0013	0.01	0.058	0.001111111111	0.02222222222
219.7993271	0	0.008	10	11.3	9.9	12.4	20	26	0.0001	0.0013	0.01	0.058	0.001111111111	0.02222222222
219.9675147	0	0.008	10	11.3	9.8	12.5	20	25	0.0001	0.0013	0.01	0.056	0.001111111111	0.02222222222
220.1357656	0	0.008	10	11.4	9.8	12.5	20	24	0.0001	0.0014	0.01	0.058	0.001111111111	0.02222222222
220.3038728	0	0.008	10	11.5	9.8	12.5	20	25	0.0001	0.0015	0.01	0.058	0.001111111111	0.02222222222
220.4719867	0	0.008	10	11.5	9.8	12.5	20	24	0.0001	0.0015	0.01	0.058	0.001111111111	0.02222222222
220.6400639	0	0.008	10	11.5	9.8	12.5	20	25	0.0001	0.0015	0.01	0.058	0.001111111111	0.02222222222
220.8082412	0	0.008	10	11.5	9.8	12.5	20	25	0.0001	0.0015	0.01	0.058	0.001111111111	0.02222222222
220.9764739	0	0.008	10	11.5	9.8	12.4	20	25	0.0001	0.0015	0.01	0.058	0.001111111111	0.02222222222
221.1446211	0	0.008	10	11.5	9.9	12.5	20	25	0.0001	0.0015	0.01	0.058	0.001111111111	0.02222222222
221.3127531	0	0.008	10	11.5	9.8	12.5	20	25	0.0001	0.0015	0.01	0.058	0.001111111111	0.02222222222
221.4808236	0	0.008	10	11.5	9.9	12.6	20	25	0.0001	0.0015	0.01	0.058	0.001111111111	0.02222222222
221.6491502	0	0.008	10	11.5	9.8	12.6	20	25	0.0001	0.0015	0.01	0.058	0.001111111111	0.02222222222
221.8172045	0	0.008	10	11.5	9.9	12.6	20	25	0.0001	0.0015	0.01	0.058	0.001111111111	0.02222222222
221.9852453	0	0.008	10	11.5	9.9	12.6	20	25	0.0001	0.0015	0.01	0.058	0.001111111111	0.02222222222
222.1534676	0	0.008	10	11.6	9.9	12.7	20	25	0.0001	0.0016	0.01	0.058	0.001111111111	0.02222222222
222.3215511	0	0.0085	10	11.7	9.9	12.7	20	25	0.0001	0.0016	0.01	0.058	0.001111111111	0.02222222222
222.4897176	0	0.008	10	11.8	9.9	12.7	20	25	0.0001	0.0016	0.01	0.06	0.001111111111	0.02222222222
222.6580214	0	0.0085	10	11.7	9.8	12.8	20	25	0.0001	0.0016	0.01	0.06	0.001111111111	0.02222222222
222.8262177	0	0.008	10	11.8	9.9	12.7	20	25	0.0001	0.0016	0.01	0.06	0.001111111111	0.02222222222
222.994445	0	0.008	10	11.7	9.8	12.8	20	25	0.0001	0.0016	0.01	0.062	0.001111111111	0.02222222222
223.1624843	0	0.008	10	11.7	9.8	12.7	20	25	0.0001	0.0016	0.01	0.064	0.001111111111	0.02222222222
223.3306502	0	0.008	10	11.7	9.9	12.8	20	25	0.0001	0.0016	0.01	0.062	0.001111111111	0.02222222222
223.4988924	0	0.008	10	11.7	9.8	12.7	20	25	0.0001	0.0017	0.01	0.062	0.001111111111	0.02222222222
223.6669963	0	0.008	10	11.7	9.8	12.8	20	25	0.0001	0.0016	0.01	0.062	0.001111111111	0.02111111
223.8351959	0	0.008	10	11.7	9.8	12.7	20	25	0.0001	0.0017	0.01	0.064	0.001111111111	0.02222222
224.0034263	0	0.008	10	11.7	9.8	12.7	20	25	0.0001	0.0017	0.01	0.064	0.001111111111	0.02111111
224.1715237	0	0.008	10	11.7	9.8	12.7	20	25	0.0001	0.0017	0.01	0.064	0.001111111111	0.02222222
224.3396708	0	0.008	10	11.8	9.8	12.7	20	25	0.0001	0.0017	0.01	0.064	0.001111111111	0.02111111
224.5077078	0	0.0085	10	11.9	9.9	12.7	20	26	0.0001	0.0017	0.01	0.064	0.001111111111	0.02222222
224.6758	0	0.008	10	12	9.9	12.8	20	26	0.0001	0.0017	0.01	0.066	0.001111111111	0.02222222
224.843833	0	0.0085	10	12.1	9.9	12.9	20	26	0.0001	0.0018	0.01	0.068	0.001111111111	0.02222222
225.011961	0	0.008	10	12.2	10	12.8	20	26	0.0001	0.0018	0.01	0.07	0.001111111111	0.02222222222
225.1800305	0	0.008	10	12.1	9.9	12.9	20	25	0.0001	0.0018	0.01	0.068	0.001111111111	0.02111111
225.3482052	0	0.0085	10	12.2	9.8	12.9	20	26	0.0001	0.0018	0.01	0.07	0.001111111111	0.02222222
225.5162139	0	0.0085	10	12.2	9.7	12.9	20	26	0.0001	0.0019	0.01	0.068	0.001111111111	0.02222222
225.6843441	0	0.0085	10	12.2	9.7	13	20	26	0.0001	0.0018	0.01	0.07	0.001111111111	0.02222222
225.8524203	0	0.0085	10	12.2	9.7	13	20	26	0.0001	0.0019	0.01	0.068	0.001111111111	0.02222222222
226.0205982	0	0.0085	10	12.2	9.8	12.9	20	26	0.0001	0.0019	0.01	0.068	0.001111111111	0.02222222222
226.1888809	0	0.0085	10	12.2	9.7	13	20	26	0.0001	0.0019	0.01	0.07	0.001111111111	0.02111111
226.3569143	0	0.0085	10	12.2	9.8	13	20	26	0.0001	0.0019	0.01	0.07	0.001111111111	0.02222222
226.5250272	0	0.009	10	12.3	9.7	13	20	26	0.0001	0.0019	0.01	0.07	0.001111111111	0.02222222222
226.6932396	0	0.0085	10	12.4	9.8	13	20	26	0.0001	0.0019	0.01	0.07	0.001111111111	0.02222222222
226.8614897	0	0.0085	10	12.3	9.7	13	20	26	0.0001	0.0019	0.01	0.07	0.001111111111	0.02222222222
227.0295999	0	0.0085	10	12.4	9.8	13	20	26	0.0001	0.002	0.01	0.072	0.001111111111	0.02222222222
227.1977759	0	0.009	10	12.3	9.7	13	20	25	0.0001	0.0019	0.01	0.072	0.001111111111	0.02222222222
227.366094	0	0.0085	10	12.4	9.8	13	20	25	0.0001	0.0019	0.01	0.072	0.001111111111	0.02222222222
227.5344438	0	0.009	10	12.4	9.8	13	20	25	0.0001	0.002	0.01	0.074	0.001111111111	0.02222222222
227.7027891	0	0.0085	10	12.4	9.8	12.9	20	24	0.0001	0.0019	0.01	0.074	0.001111111111	0.02222222222
227.871143	0	0.0085	10	12.4	9.8	12.8	20	24	0.0001	0.0019	0.01	0.074	0.001111111111	0.02222222222
228.0394188	0	0.0085	10	12.5	9.8	12.8	20	24	0.0001	0.0019	0.01	0.074	0.001111111111	0.02222222222
228.2077235	0	0.0085	10	12.5	9.8	12.7	20	24	0.0001	0.0019	0.01	0.074	0.001111111111	0.02222222222
228.376064	0	0.0085	10	12.5	9.8	12.6	20	23	0.0001	0.0019	0.01	0.074	0.001111111111	0.02222222222
228.5442291	0	0.009	10	12.5	9.8	12.7	20	24	0.0001	0.0019	0.01	0.076	0.001111111111	0.02222222222
228.7126589	0	0.009	10	12.5	9.8	12.6	20	24	0.0001	0.0019	0.01	0.078	0.001111111111	0.02222222222
228.8808626	0	0.009	10	12.5	9.7	12.7	20	24	0.0001	0.0019	0.01	0.08	0.001111111111	0.02222222222
229.0496136	0	0.0085	10	12.4	9.8	12.6	20	24	0.0001	0.0019	0.01	0.08	0.001111111111	0.02222222222
229.2178528	0	0.0085	10	12.4	9.9	12.5	20	24	0.0001	0.0019	0.01	0.08	0.001111111111	0.02222222222
229.3861511	0	0.009	10	12.5	10	12.5	20	24	0.0001	0.0019	0.01	0.082	0.001111111111	0.02222222222
229.5544563	0	0.009	10	12.4	9.9	12.4	20	24	0.0001	0.0019	0.01	0.084	0.001111111111	0.02222222222
229.7226952	0	0.009	10	12.5	10	12.5	20	24	0.0001	0.0019	0.01	0.086	0.001111111111	0.02222222222
229.8909693	0	0.0095	10	12.4	9.9	12.5	20	24	0.0001	0.0019	0.01	0.086	0.001111111111	0.02222222222
230.0593822	0	0.01	10	12.4	10	12.6	20	24	0.0001	0.0019	0.01	0.086	0.001111111111	0.02222222222
230.2276149	0	0.0105	10	12.5	9.9	12.5	20	25	0.0001	0.0019	0.01	0.088	0.001111111111	0.02222222222
230.395804	0	0.01	10	12.4	10	12.5	20	25	0.0001	0.0019	0.01	0.088	0.001111111111	0.02222222222
230.5639834	0	0.0105	10	12.4	10	12.5	20	25	0.0001	0.0019	0.01	0.088	0.001111111111	0.02222222222
230.7322304	0	0.01	10	12.4	10	12.5	20	25	0.0001	0.0019	0.01	0.088	0.001111111111	0.02222222222
230.9005406	0	0.0105	10	12.5	9.9	12.5	20	25	0.0001	0.0019	0.01	0.088	0.001111111111	0.02222222222
231.0686543	0	0.01	10	12.4	10	12.4	20	25	0.0001	0.0019	0.01	0.088	0.001111111111	0.02222222222
231.2368204	0	0.01	10	12.4	10	12.5	20	25	0.0001	0.0019	0.01	0.088	0.001111111111	0.02222222222
231.4050732	0	0.01	10	12.4	9.9	12.5	20	25	0.0001	0.0019	0.01	0.088	0.001111111111	0.02222222222
231.5732846	0	0.01	10	12.4	10	12.5	20	25	0.0001	0.0019	0.01	0.088	0.001111111111	0.02222222222
231.7416071	0	0.01	10	12.5	9.9	12.5	20	25	0.0001	0.002	0.01	0.088	0.001111111111	0.02222222222
231.9098029	0	0.0095	10	12.6	10	12.6	20	25	0.0001	0.0019	0.01	0.088	0.001111111111	0.02222222222
232.0780181	0	0.01	10	12.5	10	12.7	20	25	0.0001	0.0019	0.01	0.088	0.001111111111	0.02222222222
232.2463735	0	0.01	10	12.6	10	12.8	20	25	0.0001	0.0018	0.01	0.088	0.001111111111	0.02222222222
232.414442	0	0.01	10	12.5	10	12.8	20	25	0.0001	0.0018	0.01	0.088	0.001111111111	0.02222222222
232.5826845	0	0.01	10	12.5	10	12.8	20	24	0.0001	0.0018	0.01	0.088	0.001111111111	0.02222222222
232.7509494	0	0.0105	10	12.5	10.1	12.8	20	24	0.0001	0.0018	0.01	0.088	0.001111111111	0.02222222222
232.9190687	0	0.0105	10	12.5	10.2	12.8	20	24	0.0001	0.0019	0.01	0.09	0.001111111111	0.02222222222
233.0872239	0	0.01	10	12.5	10.1	12.9	20	24	0.0001	0.0018	0.01	0.088	0.001111111111	0.02222222222
233.2554846	0	0.01	10	12.6	10	12.8	20	24	0.0001	0.0019	0.01	0.09	0.001111111111	0.02222222222
233.4234975	0	0.01	10	12.5	9.9	12.7	20	24	0.0001	0.0019	0.01	0.09	0.001111111111	0.02222222222
233.5916441	0	0.01	10	12.5	10	12.8	20	24	0.0001	0.0019	0.01	0.09	0.001111111111	0.02222222222
233.7596966	0	0.0105	10	12.6	9.9	12.8	20	25	0.0001	0.002	0.01	0.092	0.001111111111	0.02222222222
233.9276528	0	0.0105	10	12.6	9.8	12.7	20	25	0.0001	0.0019	0.01	0.092	0.001111111111	0.02222222222
234.0956783	0	0.011	10	12.7	9.9	12.8	20	26	0.0001	0.0019	0.01	0.092	0.001111111111	0.02222222222
234.2637981	0	0.0115	10	12.7	9.8	12.8	20	26	0.0001	0.0019	0.01	0.092	0.001111111111	0.02222222222
234.4319833	0	0.012	10	12.7	9.9	12.9	20	26	0.0001	0.0019	0.01	0.092	0.001111111111	0.02222222222
234.6000653	0	0.0115	10	12.6	10	12.8	20	26	0.0001	0.002	0.01	0.092	0.001111111111	0.02222222222
234.76829	0	0.0115	10	12.6	10.1	12.8	20	26	0.0001	0.002	0.01	0.094	0.001111111111	0.02222222222
234.9367071	0	0.0115	10	12.7	10	12.8	20	26	0.0001	0.002	0.01	0.094	0.001111111111	0.02222222222
235.1049775	0	0.0115	10	12.6	10	12.8	20	26	0.0001	0.002	0.01	0.094	0.001111111111	0.02222222222
235.2732326	0	0.0115	10	12.7	10.1	12.7	20	25	0.0001	0.002	0.01	0.094	0.001111111111	0.02222222222
235.4412826	0	0.012	10	12.6	10.2	12.8	20	26	0.0001	0.002	0.01	0.096	0.001111111111	0.02222222222
235.6093057	0	0.0115	10	12.7	10.3	12.8	20	26	0.0001	0.002	0.01	0.094	0.001111111111	0.02222222222
235.7775562	0	0.012	10	12.7	10.2	12.8	20	26	0.0001	0.002	0.01	0.096	0.001111111111	0.02222222222
235.9457161	0	0.0115	10	12.8	10.3	12.7	20	25	0.0001	0.002	0.01	0.096	0.001111111111	0.02222222222
236.1139356	0	0.0115	10	12.7	10.2	12.8	20	25	0.0001	0.002	0.01	0.098	0.001111111111	0.02222222222
236.2821477	0	0.0115	10	12.8	10.1	12.7	20	25	0.0001	0.0019	0.01	0.098	0.001111111111	0.02222222222
236.4503447	0	0.0115	10	12.7	10.2	12.6	20	25	0.0001	0.0019	0.01	0.098	0.001111111111	0.02222222222
236.6185733	0	0.0115	10	12.8	10.3	12.5	20	25	0.0001	0.002	0.01	0.1	0.001111111111	0.02222222222
236.7868856	0	0.0115	10	12.7	10.2	12.5	20	26	0.0001	0.0019	0.01	0.1	0.001111111111	0.02222222222
236.9553073	0	0.0115	10	12.7	10.3	12.5	20	25	0.0001	0.0019	0.01	0.1	0.001111111111	0.02222222222
237.1234095	0	0.011	10	12.8	10.2	12.6	20	25	0.0001	0.002	0.01	0.1	0.001111111111	0.02222222222
237.2916894	0	0.0115	10	12.7	10.3	12.5	20	25	0.0001	0.0019	0.01	0.1	0.001111111111	0.02222222222
237.4599284	0	0.0115	10	12.7	10.2	12.6	20	25	0.0001	0.002	0.01	0.1	0.001111111111	0.02222222222
237.6281784	0	0.0115	10	12.7	10.3	12.7	20	25	0.0001	0.002	0.01	0.1	0.001111111111	0.02222222222
237.7961878	0	0.012	10	12.7	10.2	12.8	20	26	0.0001	0.0021	0.01	0.1	0.001111111111	0.02222222222
237.9643958	0	0.012	10	12.8	10.3	12.8	20	25	0.0001	0.002	0.01	0.1	0.001111111111	0.02222222222
238.1324223	0	0.0125	10	12.8	10.3	12.9	20	25	0.0001	0.0021	0.01	0.1	0.001111111111	0.02222222222
238.300717	0	0.012	10	12.7	10.3	12.8	20	24	0.0001	0.002	0.01	0.1	0.001111111111	0.02222222222
238.4688269	0	0.012	10	12.6	10.4	12.8	20	24	0.0001	0.0021	0.01	0.1	0.001111111111	0.02222222222
238.6370521	0	0.0125	10	12.5	10.3	12.8	20	25	0.0001	0.002	0.01	0.1	0.001111111111	0.02222222222
238.8051432	0	0.013	10	12.4	10.3	12.7	20	24	0.0001	0.0021	0.01	0.1	0.001111111111	0.02222222222
238.9731832	0	0.0125	10	12.5	10.3	12.8	20	25	0.0001	0.002	0.01	0.1	0.001111111111	0.02222222222
239.1412888	0	0.013	10	12.4	10.3	12.7	20	25	0.0001	0.0021	0.01	0.1	0.001111111111	0.02222222222
239.3095653	0	0.0125	10	12.5	10.3	12.8	20	25	0.0001	0.0022	0.01	0.1	0.001111111111	0.02222222222
239.4777756	0	0.013	10	12.6	10.3	12.7	20	25	0.0001	0.0022	0.01	0.1	0.001111111111	0.02222222222
239.6457955	0	0.0135	10	12.5	10.3	12.8	20	25	0.0001	0.0022	0.01	0.1	0.001111111111	0.02222222222
239.8140284	0	0.014	10	12.6	10.3	12.9	20	25	0.0001	0.0022	0.01	0.1	0.001111111111	0.02222222222
239.9822949	0	0.0135	10	12.5	10.3	12.8	20	25	0.0001	0.0021	0.01	0.1	0.001111111111	0.02222222222
240.1503754	0	0.014	10	12.6	10.3	12.9	20	24	0.0001	0.0022	0.01	0.1	0.001111111111	0.02222222222
240.3184271	0	0.0135	10	12.5	10.3	12.8	20	24	0.0001	0.0021	0.01	0.1	0.001111111111	0.02222222222
240.4864479	0	0.014	10	12.5	10.3	12.9	20	24	0.0001	0.0022	0.01	0.1	0.001111111111	0.02222222222
240.654736	0	0.014	10	12.5	10.4	12.8	20	24	0.0001	0.0021	0.01	0.1	0.001111111111	0.02222222222
240.8229847	0	0.0145	10	12.5	10.4	12.9	20	24	0.0001	0.0021	0.01	0.1	0.001111111111	0.02222222222
240.9913131	0	0.014	10	12.5	10.3	12.8	20	24	0.0001	0.0021	0.01	0.1	0.001111111111	0.02222222222
241.1596198	0	0.014	10	12.4	10.4	12.8	20	25	0.0001	0.0021	0.01	0.1	0.001111111111	0.02222222222
241.3279902	0	0.014	10	12.4	10.4	12.9	20	25	0.0001	0.0021	0.01	0.1	0.001111111111	0.02222222222
241.4963047	0	0.0145	10	12.4	10.3	13	20	24	0.0001	0.0021	0.01	0.1	0.001111111111	0.02222222222
241.6645334	0	0.0145	10	12.4	10.4	13	20	24	0.0001	0.0021	0.01	0.1	0.001111111111	0.02222222222
241.8327184	0	0.0145	10	12.4	10.4	13	20	24	0.0001	0.0021	0.01	0.1	0.00222222	0.02222222222
242.000812	0	0.0145	10	12.4	10.3	12.9	20	24	0.0001	0.0021	0.01	0.1	0.00222222	0.02222222222
242.1691324	0	0.015	10	12.4	10.4	12.9	20	24	0.0001	0.0022	0.01	0.1	0.00222222	0.02222222222
242.3373922	0	0.015	10	12.5	10.4	12.9	20	24	0.0001	0.0023	0.01	0.1	0.001111111111	0.02222222222
242.5055129	0	0.015	10	12.5	10.3	12.9	20	24	0.0001	0.0023	0.01	0.1	0.00222222	0.02222222222
242.6737696	0	0.015	10	12.5	10.4	12.9	20	24	0.0001	0.0022	0.01	0.1	0.001111111111	0.02222222222
242.8419447	0	0.015	10	12.5	10.3	12.9	20	24	0.0001	0.0023	0.01	0.1	0.00222222	0.02222222222
243.0101339	0	0.0155	10	12.4	10.2	12.9	20	25	0.0001	0.0022	0.01	0.1	0.001111111111	0.02222222222
243.1782182	0	0.0155	10	12.5	10.3	12.9	20	25	0.0001	0.0023	0.01	0.1	0.00222222	0.02222222222
243.3466008	0	0.0155	10	12.5	10.3	12.8	20	25	0.0001	0.0022	0.01	0.1	0.001111111111	0.02222222222
243.5147391	0	0.0155	10	12.5	10.2	12.7	20	25	0.0001	0.0023	0.01	0.1	0.00222222	0.02222222222
243.6828309	0	0.016	10	12.6	10.3	12.7	20	24	0.0001	0.0023	0.01	0.1	0.00222222	0.02222222222
243.85095	0	0.0155	10	12.6	10.2	12.7	20	24	0.0001	0.0023	0.01	0.1	0.00222222	0.02222222222
244.0189862	0	0.016	10	12.6	10.1	12.8	20	24	0.0001	0.0024	0.01	0.1	0.00222222	0.02222222222
244.1870419	0	0.016	10	12.6	10.2	12.9	20	24	0.0001	0.0023	0.01	0.1	0.00222222	0.02222222222
244.3550871	0	0.0165	10	12.6	10.1	12.9	20	25	0.0001	0.0023	0.01	0.1	0.001111111111	0.02222222222
244.5231789	0	0.016	10	12.6	10	12.9	20	24	0.0001	0.0023	0.01	0.1	0.001111111111	0.02222222222
244.6912288	0	0.016	10	12.5	10.1	12.8	20	24	0.0001	0.0023	0.01	0.1	0.00222222	0.02222222222
244.859317	0	0.016	10	12.5	10.2	12.8	20	23	0.0001	0.0023	0.01	0.1	0.001111111111	0.02222222222
245.0275616	0	0.0165	10	12.6	10.1	12.8	20	23	0.0001	0.0023	0.01	0.1	0.00222222	0.02222222222
245.1956126	0	0.016	10	12.5	10	12.8	20	23	0.0001	0.0023	0.01	0.1	0.001111111111	0.02222222222
245.3636159	0	0.0165	10	12.6	10.1	12.8	20	23	0.0001	0.0024	0.01	0.1	0.001111111111	0.02222222222
245.5316169	0	0.016	10	12.7	10	12.8	20	23	0.0001	0.0023	0.01	0.1	0.001111111111	0.02222222222
245.6996452	0	0.016	10	12.7	10	12.7	20	23	0.0001	0.0024	0.01	0.1	0.00222222	0.02222222222
245.8679801	0	0.016	10	12.7	10	12.8	20	23	0.0001	0.0023	0.01	0.1	0.001111111111	0.02222222222
246.0360991	0	0.016	10	12.8	10	12.8	20	23	0.0001	0.0023	0.01	0.1	0.001111111111	0.02222222222
246.2042697	0	0.0165	10	12.7	10	12.9	20	23	0.0001	0.0023	0.01	0.1	0.001111111111	0.02222222222
246.3722467	0	0.016	10	12.7	10	12.8	20	23	0.0001	0.0023	0.01	0.1	0.001111111111	0.02222222222
246.540361	0	0.0165	10	12.6	9.9	12.8	20	23	0.0001	0.0022	0.01	0.1	0.001111111111	0.02222222222
246.7084938	0	0.0165	10	12.7	10	12.7	20	23	0.0001	0.0021	0.01	0.1	0.001111111111	0.02222222222
246.8764941	0	0.017	10	12.8	9.9	12.7	20	22	0.0001	0.0022	0.01	0.1	0.001111111111	0.02222222222
247.0444562	0	0.017	10	12.8	10	12.6	20	22	0.0001	0.0022	0.01	0.1	0.001111111111	0.02222222222
247.2126937	0	0.017	10	12.8	9.9	12.7	20	23	0.0001	0.0022	0.01	0.1	0.001111111111	0.02222222222
247.3809259	0	0.0175	10	12.9	10	12.8	20	23	0.0001	0.0022	0.01	0.1	0.001111111111	0.02222222222
247.5491296	0	0.017	10	13	10	12.8	20	24	0.0001	0.0022	0.01	0.1	0.001111111111	0.02222222222
247.7173516	0	0.017	10	12.9	10	12.8	20	24	0.0001	0.0023	0.01	0.1	0.001111111111	0.02222222222
247.8854825	0	0.017	10	12.9	10	12.8	20	24	0.0001	0.0024	0.01	0.1	0.001111111111	0.02222222222
248.0535181	0	0.0175	10	13	10	12.8	20	23	0.0001	0.0024	0.01	0.1	0.001111111111	0.02222222222
248.221508	0	0.017	10	12.9	10	12.9	20	23	0.0001	0.0023	0.01	0.1	0.001111111111	0.02222222222
248.3896185	0	0.017	10	13	10	12.9	20	24	0.0001	0.0023	0.01	0.1	0.001111111111	0.02222222222
248.5579038	0	0.017	10	12.9	9.9	12.9	20	23	0.0001	0.0023	0.01	0.1	0.001111111111	0.02222222222
248.7261368	0	0.0175	10	13	9.8	13	20	24	0.0001	0.0023	0.01	0.1	0.001111111111	0.02222222222
248.8943	0	0.0175	10	12.9	9.7	12.9	20	24	0.0001	0.0023	0.01	0.1	0.001111111111	0.02222222222
249.0626181	0	0.018	10	12.8	9.8	13	20	24	0.0001	0.0023	0.01	0.1	0.001111111111	0.02222222222
249.231081	0	0.0185	10	12.9	9.9	13	20	24	0.0001	0.0023	0.01	0.1	0.001111111111	0.02111111
249.3995566	0	0.019	10	12.8	10	13	20	24	0.0001	0.0024	0.01	0.1	0.001111111111	0.02222222
249.5678634	0	0.0185	10	12.8	9.9	13.1	20	24	0.0001	0.0023	0.01	0.1	0.001111111111	0.02222222
249.7362138	0	0.0185	10	12.8	9.8	13.2	20	24	0.0001	0.0023	0.01	0.1	0.001111111111	0.02222222222
249.9045084	0	0.019	10	12.9	9.7	13.3	20	25	0.0001	0.0023	0.01	0.1	0.001111111111	0.02222222222
250.0730863	0	0.0185	10	12.8	9.8	13.2	20	24	0.0001	0.0022	0.01	0.1	0.001111111111	0.02111111
250.2412418	0	0.019	10	12.8	9.9	13.3	20	24	0.0001	0.0021	0.01	0.1	0.001111111111	0.02222222
250.4095156	0	0.0185	10	12.8	10	13.2	20	23	0.0001	0.0022	0.01	0.1	0.001111111111	0.02222222
250.5776226	0	0.0185	10	12.9	9.9	13.3	20	23	0.0001	0.0022	0.01	0.1	0.001111111111	0.02222222
250.7457877	0	0.018	10	13	9.8	13.2	20	23	0.0001	0.0022	0.01	0.1	0.001111111111	0.02222222
250.9139715	0	0.018	10	12.9	9.9	13.3	20	23	0.0001	0.0023	0.01	0.1	0.001111111111	0.02111111
251.0823134	0	0.0185	10	12.8	10	13.2	20	22	0.0001	0.0022	0.01	0.1	0.001111111111	0.02222222
251.2505948	0	0.018	10	12.9	10	13.3	20	23	0.0001	0.0022	0.01	0.1	0.001111111111	0.02222222222
251.418939	0	0.018	10	12.8	10	13.3	20	22	0.0001	0.0021	0.01	0.1	0.001111111111	0.02111111
251.5872012	0	0.018	10	12.9	10	13.4	20	22	0.0001	0.0021	0.01	0.1	0.00222222	0.02111111
251.7554152	0	0.018	10	12.8	10	13.3	20	22	0.0001	0.002	0.01	0.1	0.00222222	0.02222222
251.9236173	0	0.0175	10	12.7	10	13.2	20	22	0.0001	0.0019	0.01	0.1	0.00222222	0.02222222
252.0918302	0	0.0175	10	12.7	10	13.1	20	22	0.0001	0.0018	0.01	0.098	0.00222222	0.02222222222
252.2601659	0	0.0175	10	12.8	10	13	20	22	0.0001	0.0018	0.01	0.096	0.00222222	0.02111111
252.4283504	0	0.0175	10	12.8	9.9	13	20	22	0.0001	0.0018	0.01	0.094	0.001111111111	0.02222222
252.5965886	0	0.018	10	12.9	10	13.1	20	22	0.0001	0.0019	0.01	0.096	0.001111111111	0.02222222222
252.7647657	0	0.018	10	13	9.9	13.2	20	22	0.0001	0.0019	0.01	0.096	0.001111111111	0.02222222222
252.9327684	0	0.018	10	13	10	13.3	20	22	0.0001	0.0019	0.01	0.098	0.001111111111	0.02111111
253.1010554	0	0.0185	10	12.9	9.9	13.2	20	23	0.0001	0.002	0.01	0.1	0.001111111111	0.02222222
253.2692897	0	0.018	10	13	9.8	13.3	20	23	0.0001	0.002	0.01	0.1	0.001111111111	0.02222222222
253.4374153	0	0.018	10	13.1	9.9	13.3	20	23	0.0001	0.0021	0.01	0.1	0.001111111111	0.02222222222
253.6053902	0	0.018	10	13	9.8	13.3	20	24	0.0001	0.0022	0.01	0.1	0.001111111111	0.02222222222
253.7734721	0	0.018	10	13.1	9.9	13.4	20	24	0.0001	0.0023	0.01	0.1	0.001111111111	0.02222222222
253.9416656	0	0.0175	10	13	9.8	13.3	20	24	0.0001	0.0023	0.01	0.1	0.001111111111	0.02222222222
254.1099034	0	0.0175	10	13.1	9.9	13.2	20	24	0.0001	0.0022	0.01	0.1	0.001111111111	0.02222222222
254.2779318	0	0.0175	10	13	9.8	13.3	20	24	0.0001	0.0023	0.01	0.1	0.001111111111	0.02222222222
254.4461702	0	0.0175	10	13.1	9.9	13.3	20	23	0.0001	0.0022	0.01	0.1	0.001111111111	0.02222222222
254.6141749	0	0.018	10	13	10	13.3	20	24	0.0001	0.0023	0.01	0.1	0.001111111111	0.02222222222
254.7822846	0	0.0175	10	13.1	9.9	13.3	20	23	0.0001	0.0022	0.01	0.1	0.001111111111	0.02222222222
254.9503339	0	0.018	10	13	9.8	13.4	20	23	0.0001	0.0023	0.01	0.1	0.00222222	0.02222222222
255.118503	0	0.0185	10	13.1	9.9	13.3	20	23	0.0001	0.0022	0.01	0.1	0.001111111111	0.02222222222
255.2865869	0	0.019	10	13	10	13.4	20	24	0.0001	0.0023	0.01	0.1	0.001111111111	0.02222222222
255.4547733	0	0.019	10	13.1	10	13.4	20	23	0.0001	0.0022	0.01	0.1	0.001111111111	0.02222222222
255.6228917	0	0.019	10	13.2	10	13.4	20	24	0.0001	0.0023	0.01	0.1	0.001111111111	0.02222222222
255.7908182	0	0.019	10	13.3	9.9	13.4	20	24	0.0001	0.0023	0.01	0.1	0.001111111111	0.02222222222
255.9589511	0	0.0195	10	13.3	10	13.5	20	24	0.0001	0.0023	0.01	0.1	0.001111111111	0.02222222222
256.1270802	0	0.019	10	13.2	9.9	13.6	20	24	0.0001	0.0023	0.01	0.1	0.001111111111	0.02222222222
256.295353	0	0.019	10	13.3	10	13.5	20	23	0.0001	0.0023	0.01	0.1	0.001111111111	0.02222222222
256.4634938	0	0.0195	10	13.2	10	13.5	20	24	0.0001	0.0022	0.01	0.1	0.001111111111	0.02222222222
256.6316402	0	0.0195	10	13.2	9.9	13.5	20	24	0.0001	0.0021	0.01	0.1	0.001111111111	0.02222222222
256.7998085	0	0.0195	10	13.2	10	13.6	20	24	0.0001	0.002	0.01	0.1	0.00222222	0.02222222222
256.9680426	0	0.02	10	13.2	10	13.5	20	24	0.0001	0.0021	0.01	0.1	0.001111111111	0.02222222222
257.1363804	0	0.0205	10	13.3	9.9	13.6	20	24	0.0001	0.0021	0.01	0.1	0.001111111111	0.02222222222
257.3044593	0	0.0205	10	13.3	10	13.7	20	24	0.0001	0.0022	0.01	0.1	0.001111111111	0.02222222222
257.4727513	0	0.0205	10	13.3	9.9	13.6	20	24	0.0001	0.0021	0.01	0.1	0.001111111111	0.02222222222
257.6412039	0	0.0205	10	13.3	9.8	13.7	20	24	0.0001	0.0022	0.01	0.1	0.001111111111	0.02222222222
257.8093991	0	0.021	10	13.2	9.7	13.6	20	24	0.0001	0.0021	0.01	0.1	0.001111111111	0.02222222222
257.9776698	0	0.0215	10	13.3	9.8	13.7	20	24	0.0001	0.0021	0.01	0.1	0.001111111111	0.02222222222
258.1459456	0	0.022	10	13.3	9.7	13.6	20	24	0.0001	0.0022	0.01	0.1	0.001111111111	0.02222222222
258.3141357	0	0.0225	10	13.3	9.6	13.7	20	25	0.0001	0.0022	0.01	0.1	0.001111111111	0.02222222222
258.4824141	0	0.023	10	13.3	9.5	13.6	20	24	0.0001	0.0021	0.01	0.1	0.001111111111	0.02222222222
258.6505649	0	0.023	10	13.4	9.4	13.6	20	25	0.0001	0.0022	0.01	0.1	0.001111111111	0.02222222222
258.8188062	0	0.0235	10	13.3	9.4	13.6	20	25	0.0001	0.0022	0.01	0.1	0.001111111111	0.02222222222
258.9868924	0	0.023	10	13.2	9.4	13.6	20	25	0.0001	0.0022	0.01	0.1	0.001111111111	0.02222222222
259.1551169	0	0.0235	10	13.3	9.4	13.5	20	25	0.0001	0.0021	0.01	0.1	0.001111111111	0.02222222222
259.3232221	0	0.0235	10	13.3	9.4	13.6	20	25	0.0001	0.002	0.01	0.1	0.001111111111	0.02222222222
259.491464	0	0.024	10	13.3	9.3	13.5	20	25	0.0001	0.0021	0.01	0.1	0.001111111111	0.02222222222
259.6595106	0	0.0245	10	13.3	9.4	13.6	20	25	0.0001	0.002	0.01	0.1	0.001111111111	0.02222222222
259.827446	0	0.024	10	13.3	9.3	13.5	20	25	0.0001	0.0021	0.01	0.1	0.001111111111	0.02222222222
259.9954921	0	0.024	10	13.3	9.4	13.6	20	24	0.0001	0.002	0.01	0.1	0.001111111111	0.02222222222
260.1637583	0	0.0245	10	13.2	9.4	13.5	20	24	0.0001	0.0021	0.01	0.1	0.001111111111	0.02222222222
260.3319621	0	0.024	10	13.3	9.4	13.6	20	24	0.0001	0.0022	0.01	0.1	0.001111111111	0.02222222222
260.500061	0	0.024	10	13.3	9.4	13.6	20	23	0.0001	0.0022	0.01	0.1	0.001111111111	0.02222222222
260.6681013	0	0.024	10	13.3	9.3	13.5	20	24	0.0001	0.0022	0.01	0.1	0.001111111111	0.02222222222
260.836193	0	0.0245	10	13.3	9.4	13.6	20	23	0.0001	0.0022	0.01	0.1	0.001111111111	0.02222222222
261.0043972	0	0.024	10	13.4	9.4	13.6	20	24	0.0001	0.0021	0.01	0.1	0.001111111111	0.02222222222
261.1724493	0	0.024	10	13.3	9.4	13.6	20	24	0.0001	0.0022	0.01	0.1	0.001111111111	0.02222222222
261.340655	0	0.024	10	13.3	9.4	13.6	20	23	0.0001	0.0022	0.01	0.1	0.001111111111	0.02222222222
261.5088139	0	0.024	10	13.2	9.3	13.6	20	24	0.0001	0.0021	0.01	0.1	0.001111111111	0.02222222222
261.6770149	0	0.024	10	13.3	9.4	13.5	20	24	0.0001	0.0022	0.01	0.1	0.001111111111	0.02222222222
261.8453454	0	0.0245	10	13.2	9.3	13.6	20	24	0.0001	0.0022	0.01	0.1	0.001111111111	0.02222222222
262.0134671	0	0.0245	10	13.3	9.3	13.7	20	24	0.0001	0.0023	0.01	0.1	0.001111111111	0.02222222222
262.1817377	0	0.0245	10	13.3	9.3	13.6	20	24	0.0001	0.0023	0.01	0.1	0.001111111111	0.02222222222
262.3499961	0	0.024	10	13.3	9.3	13.6	20	25	0.0001	0.0023	0.01	0.1	0.001111111111	0.02222222222
262.5183382	0	0.0245	10	13.2	9.2	13.7	20	24	0.0001	0.0023	0.01	0.1	0.001111111111	0.02222222222
262.6863809	0	0.0245	10	13.3	9.3	13.6	20	24	0.0001	0.0024	0.01	0.1	0.001111111111	0.02222222222
262.8546769	0	0.0245	10	13.3	9.2	13.7	20	24	0.0001	0.0025	0.01	0.1	0.001111111111	0.02222222222
263.0227468	0	0.025	10	13.3	9.1	13.7	20	24	0.0001	0.0024	0.01	0.1	0.001111111111	0.02222222222
263.1908071	0	0.0245	10	13.4	9	13.6	20	24	0.0001	0.0023	0.01	0.1	0.001111111111	0.02222222222
263.3591236	0	0.025	10	13.4	9.1	13.7	20	24	0.0001	0.0024	0.01	0.1	0.001111111111	0.02222222222
263.527266	0	0.025	10	13.5	9	13.6	20	24	0.0001	0.0023	0.01	0.1	0.001111111111	0.02222222222
263.6955402	0	0.0255	10	13.4	9.1	13.6	20	24	0.0001	0.0024	0.01	0.1	0.001111111111	0.02222222222
263.8637879	0	0.025	10	13.4	9	13.7	20	25	0.0001	0.0024	0.01	0.1	0.001111111111	0.02222222222
264.0320401	0	0.0255	10	13.4	9.1	13.6	20	25	0.0001	0.0024	0.01	0.1	0.001111111111	0.02222222222
264.2001895	0	0.025	10	13.4	9	13.7	20	25	0.0001	0.0025	0.01	0.1	0.001111111111	0.02222222222
264.3682888	0	0.0255	10	13.4	8.9	13.7	20	25	0.0001	0.0024	0.01	0.1	0.001111111111	0.02222222222
264.5363756	0	0.025	10	13.5	9	13.8	20	25	0.0001	0.0025	0.01	0.1	0.001111111111	0.02222222222
264.7046368	0	0.0255	10	13.4	9	13.7	20	26	0.0001	0.0024	0.01	0.1	0.001111111111	0.02222222222
264.8730261	0	0.0255	10	13.5	9	13.8	20	26	0.0001	0.0025	0.01	0.1	0.001111111111	0.02222222222
265.04172	0	0.0255	10	13.4	9	13.7	20	26	0.0001	0.0024	0.01	0.1	0.001111111111	0.02222222222
265.2098311	0	0.025	10	13.5	9	13.6	20	25	0.0001	0.0024	0.01	0.1	0.001111111111	0.02222222222
265.378023	0	0.0255	10	13.5	9.1	13.7	20	25	0.0001	0.0023	0.01	0.1	0.001111111111	0.02222222222
265.5462696	0	0.025	10	13.4	9.1	13.8	20	24	0.0001	0.0022	0.01	0.1	0.001111111111	0.02222222222
265.7144301	0	0.0255	10	13.3	9.2	13.7	20	23	0.0001	0.0022	0.01	0.1	0.001111111111	0.02111111
265.8825214	0	0.0255	10	13.2	9.3	13.6	20	22	0.0001	0.0022	0.01	0.1	0.001111111111	0.02222222
266.0506133	0	0.0255	10	13.3	9.2	13.5	20	21	0.0001	0.0022	0.01	0.1	0.001111111111	0.02222222
266.2188213	0	0.026	10	13.2	9.3	13.5	20	22	0.0001	0.0022	0.01	0.1	0.001111111111	0.02222222
266.3870248	0	0.026	10	13.2	9.2	13.5	20	21	0.0001	0.0022	0.01	0.1	0.001111111111	0.02222222
266.5552494	0	0.0265	10	13.3	9.2	13.5	20	22	0.0001	0.0022	0.01	0.1	0.001111111111	0.02222222222
266.723332	0	0.027	10	13.2	9.2	13.6	20	22	0.0001	0.0022	0.01	0.1	0.001111111111	0.02222222222
266.8915814	0	0.0265	10	13.2	9.2	13.5	20	21	0.0001	0.0022	0.01	0.1	0.001111111111	0.02222222222
267.0596198	0	0.0265	10	13.2	9.2	13.6	20	22	0.0001	0.0023	0.01	0.1	0.001111111111	0.02222222222
267.2277777	0	0.0265	10	13.2	9.2	13.7	20	22	0.0001	0.0023	0.01	0.1	0.001111111111	0.02222222222
267.3960014	0	0.0265	10	13.2	9.1	13.8	20	22	0.0001	0.0024	0.01	0.1	0.001111111111	0.02222222222
267.5641284	0	0.027	10	13.2	9.2	13.7	20	22	0.0001	0.0024	0.01	0.1	0.001111111111	0.02222222222
267.7322075	0	0.0265	10	13.3	9.3	13.8	20	22	0.0001	0.0024	0.01	0.1	0.001111111111	0.02222222222
267.9003564	0	0.027	10	13.2	9.2	13.8	20	22	0.0001	0.0024	0.01	0.1	0.001111111111	0.02222222222
268.0685901	0	0.027	10	13.3	9.1	13.8	20	22	0.0001	0.0025	0.01	0.1	0.001111111111	0.02222222222
268.2366128	0	0.027	10	13.3	9.2	13.8	20	22	0.0001	0.0025	0.01	0.1	0.001111111111	0.02222222222
268.4047256	0	0.0275	10	13.3	9.1	13.8	20	22	0.0001	0.0025	0.01	0.1	0.001111111111	0.02222222222
268.5729771	0	0.0275	10	13.3	9.2	13.9	20	22	0.0001	0.0025	0.01	0.1	0.001111111111	0.02222222222
268.7412125	0	0.0275	10	13.2	9.2	13.8	20	22	0.0001	0.0025	0.01	0.1	0.001111111111	0.02111111
268.9094047	0	0.028	10	13.2	9.1	13.9	20	23	0.0001	0.0025	0.01	0.098	0.001111111111	0.02222222
269.0774902	0	0.0285	10	13.3	9	13.8	20	22	0.0001	0.0026	0.01	0.098	0.001111111111	0.02222222222
269.2457668	0	0.029	10	13.2	9.1	13.9	20	23	0.0001	0.0026	0.01	0.1	0.001111111111	0.02222222222
269.4138796	0	0.0285	10	13.2	9	13.9	20	22	0.0001	0.0026	0.01	0.098	0.001111111111	0.02111111
269.5819493	0	0.0285	10	13.2	9.1	13.8	20	22	0.0001	0.0026	0.01	0.098	0.001111111111	0.02222222
269.7501406	0	0.029	10	13.2	9.2	13.9	20	22	0.0001	0.0026	0.01	0.1	0.001111111111	0.02222222222
269.9184416	0	0.0295	10	13.2	9.3	13.8	20	22	0.0001	0.0027	0.01	0.1	0.001111111111	0.02222222222
270.08651	0	0.029	10	13.3	9.4	13.7	20	23	0.0001	0.0026	0.01	0.1	0.001111111111	0.02222222222
270.2546167	0	0.0295	10	13.3	9.5	13.7	20	23	0.0001	0.0026	0.01	0.1	0.001111111111	0.02222222222
270.4226648	0	0.03	10	13.2	9.5	13.8	20	23	0.0001	0.0027	0.01	0.1	0.001111111111	0.02222222222
270.5909086	0	0.0295	10	13.3	9.5	13.8	20	23	0.0001	0.0026	0.01	0.1	0.001111111111	0.02222222222
270.7591029	0	0.03	10	13.2	9.5	13.8	20	24	0.0001	0.0027	0.01	0.1	0.001111111111	0.02222222222
270.9272338	0	0.0295	10	13.3	9.5	13.8	20	23	0.0001	0.0026	0.01	0.098	0.001111111111	0.02222222222
271.0953642	0	0.0295	10	13.3	9.5	13.8	20	24	0.0001	0.0027	0.01	0.098	0.001111111111	0.02222222222
271.2634978	0	0.0295	10	13.2	9.5	13.7	20	23	0.0001	0.0026	0.01	0.1	0.00222222	0.02222222222
271.4321341	0	0.03	10	13.1	9.6	13.8	20	23	0.0001	0.0027	0.01	0.098	0.001111111111	0.02222222222
271.6002673	0	0.0295	10	13.2	9.5	13.8	20	23	0.0001	0.0027	0.01	0.1	0.001111111111	0.02222222222
271.7683227	0	0.03	10	13.1	9.6	13.9	20	23	0.0001	0.0028	0.01	0.1	0.00222222	0.02222222222
271.9363933	0	0.0305	10	13.2	9.5	13.8	20	23	0.0001	0.0029	0.01	0.1	0.001111111111	0.02222222222
272.1044751	0	0.03	10	13.1	9.6	13.9	20	23	0.0001	0.003	0.01	0.1	0.00222222	0.02222222222
272.2725062	0	0.03	10	13.2	9.5	13.9	20	23	0.0001	0.003	0.01	0.1	0.00222222	0.02222222222
272.4405489	0	0.03	10	13.3	9.4	13.9	20	23	0.0001	0.0029	0.01	0.1	0.00222222	0.02222222222
272.6085617	0	0.0305	10	13.2	9.5	13.9	20	23	0.0001	0.003	0.01	0.1	0.00222222	0.02222222222
272.7766028	0	0.03	10	13.2	9.4	13.8	20	23	0.0001	0.003	0.01	0.1	0.00333333	0.02222222222
272.9447848	0	0.0305	10	13.2	9.3	13.7	20	22	0.0001	0.0031	0.01	0.1	0.00222222	0.02222222222
273.1130238	0	0.03	10	13.3	9.4	13.6	20	23	0.0001	0.0031	0.01	0.1	0.00333333	0.02222222222
273.2811943	0	0.03	10	13.4	9.5	13.7	20	23	0.0001	0.0032	0.01	0.1	0.00222222	0.02222222222
273.4497696	0	0.0305	10	13.3	9.4	13.6	20	23	0.0001	0.0031	0.01	0.1	0.00333333	0.02222222222
273.6179361	0	0.0305	10	13.4	9.5	13.7	20	23	0.0001	0.0032	0.01	0.1	0.00333333	0.02222222222
273.7861497	0	0.031	10	13.3	9.4	13.6	20	22	0.0001	0.0032	0.01	0.1	0.00444444	0.02222222222
273.9544447	0	0.0315	10	13.3	9.5	13.7	20	23	0.0001	0.0032	0.01	0.1	0.00555555	0.02222222222
274.1226911	0	0.032	10	13.4	9.4	13.6	20	22	0.0001	0.0033	0.01	0.1	0.00444444	0.02222222222
274.2907913	0	0.0325	10	13.4	9.3	13.7	20	22	0.0001	0.0032	0.01	0.1	0.00444444	0.02222222222
274.4588243	0	0.033	10	13.4	9.2	13.6	20	23	0.0001	0.0032	0.01	0.1	0.00444444	0.02222222222
274.6270027	0	0.0325	10	13.4	9.3	13.7	20	23	0.0001	0.0032	0.01	0.1	0.00444444	0.02222222222
274.7950896	0	0.032	10	13.3	9.4	13.6	20	23	0.0001	0.0031	0.01	0.1	0.00333333	0.02222222222
274.9633663	0	0.0325	10	13.4	9.5	13.7	20	24	0.0001	0.003	0.01	0.1	0.00222222	0.02222222222
275.1317231	0	0.0325	10	13.4	9.4	13.6	20	25	0.0001	0.0029	0.01	0.1	0.00333333	0.02222222222
275.2999859	0	0.0325	10	13.5	9.3	13.5	20	24	0.0001	0.003	0.01	0.1	0.00222222	0.02222222222
275.4683014	0	0.032	10	13.4	9.4	13.6	20	24	0.0001	0.003	0.01	0.1	0.00333333	0.02222222222
275.6365553	0	0.032	10	13.3	9.5	13.5	20	23	0.0001	0.003	0.01	0.1	0.00222222	0.02222222222
275.8047977	0	0.032	10	13.3	9.4	13.5	20	23	0.0001	0.003	0.01	0.098	0.00222222	0.02222222222
275.9728897	0	0.032	10	13.3	9.5	13.5	20	23	0.0001	0.003	0.01	0.1	0.00222222	0.02222222222
276.1410504	0	0.032	10	13.3	9.4	13.5	20	23	0.0001	0.0031	0.01	0.098	0.00222222	0.02222222222
276.3092754	0	0.0325	10	13.2	9.3	13.4	20	23	0.0001	0.003	0.01	0.098	0.001111111111	0.02222222222
276.4776024	0	0.0325	10	13.3	9.4	13.3	20	24	0.0001	0.0031	0.01	0.1	0.001111111111	0.02222222222
276.6458439	0	0.0325	10	13.2	9.3	13.2	20	23	0.0001	0.003	0.01	0.1	0.001111111111	0.02222222222
276.814159	0	0.0325	10	13.3	9.4	13.3	20	24	0.0001	0.0031	0.01	0.1	0.001111111111	0.02222222222
276.982372	0	0.032	10	13.2	9.5	13.4	20	23	0.0001	0.003	0.01	0.1	0.001111111111	0.02222222222
277.1506791	0	0.0325	10	13.3	9.4	13.3	20	24	0.0001	0.0031	0.01	0.1	0.001111111111	0.02222222222
277.3188818	0	0.032	10	13.2	9.3	13.2	20	23	0.0001	0.003	0.01	0.1	0.001111111111	0.02222222222
277.4870475	0	0.0325	10	13.2	9.4	13.2	20	23	0.0001	0.003	0.01	0.1	0.001111111111	0.02222222222
277.6557417	0	0.032	10	13.3	9.5	13.2	20	22	0.0001	0.0031	0.01	0.098	0.001111111111	0.02222222222
277.8239407	0	0.0315	10	13.3	9.5	13.2	20	22	0.0001	0.0031	0.01	0.1	0.001111111111	0.02222222222
277.9923852	0	0.032	10	13.2	9.5	13.1	20	22	0.0001	0.0031	0.01	0.1	0.001111111111	0.02111111
278.1606176	0	0.0315	10	13.3	9.5	13	20	22	0.0001	0.0031	0.01	0.1	0.001111111111	0.02222222
278.3288894	0	0.032	10	13.4	9.5	12.9	20	22	0.0001	0.0031	0.01	0.098	0.001111111111	0.02222222222
278.4972231	0	0.0315	10	13.3	9.5	12.8	20	22	0.0001	0.0031	0.01	0.096	0.001111111111	0.02111111
278.6655236	0	0.0315	10	13.4	9.5	12.7	20	22	0.0001	0.003	0.01	0.094	0.001111111111	0.02222222
278.8336114	0	0.0315	10	13.3	9.5	12.6	20	22	0.0001	0.003	0.01	0.094	0.001111111111	0.02222222222
279.001897	0	0.0315	10	13.3	9.5	12.7	20	22	0.0001	0.0029	0.01	0.094	0.001111111111	0.02222222222
279.1700978	0	0.032	10	13.2	9.5	12.8	20	22	0.0001	0.003	0.01	0.094	0.001111111111	0.02222222222
279.3384018	0	0.032	10	13.3	9.6	12.7	20	22	0.0001	0.0029	0.01	0.094	0.001111111111	0.02111111
279.5066257	0	0.032	10	13.3	9.5	12.8	20	22	0.0001	0.003	0.01	0.096	0.001111111111	0.02222222
279.6748001	0	0.032	10	13.3	9.6	12.7	20	22	0.0001	0.003	0.01	0.096	0.001111111111	0.02222222
279.8430389	0	0.0325	10	13.2	9.5	12.8	20	23	0.0001	0.003	0.01	0.096	0.001111111111	0.02222222222
280.0113441	0	0.032	10	13.3	9.6	12.7	20	23	0.0001	0.0029	0.01	0.096	0.001111111111	0.02111111
280.1795523	0	0.0325	10	13.4	9.5	12.8	20	23	0.0001	0.003	0.01	0.096	0.001111111111	0.02222222
280.34774	0	0.032	10	13.3	9.4	12.7	20	23	0.0001	0.003	0.01	0.096	0.001111111111	0.02222222222
280.5158662	0	0.032	10	13.4	9.3	12.8	20	23	0.0001	0.003	0.01	0.098	0.001111111111	0.02222222222
280.6840386	0	0.032	10	13.3	9.4	12.7	20	23	0.0001	0.003	0.01	0.096	0.001111111111	0.02222222222
280.8522635	0	0.0315	10	13.3	9.3	12.8	20	23	0.0001	0.003	0.01	0.098	0.001111111111	0.02222222222
281.0204862	0	0.031	10	13.3	9.4	12.9	20	23	0.0001	0.0031	0.01	0.096	0.001111111111	0.02222222222
281.1886559	0	0.0305	10	13.2	9.3	12.8	20	23	0.0001	0.0031	0.01	0.098	0.001111111111	0.02222222222
281.3569266	0	0.0305	10	13.2	9.2	12.7	20	24	0.0001	0.0032	0.01	0.098	0.001111111111	0.02222222222
281.5251562	0	0.0305	10	13.2	9.1	12.8	20	24	0.0001	0.0032	0.01	0.1	0.001111111111	0.02222222222
281.6934387	0	0.0305	10	13.1	9	12.7	20	24	0.0001	0.0032	0.01	0.098	0.001111111111	0.02222222222
281.8615119	0	0.031	10	13.2	9.1	12.8	20	23	0.0001	0.0031	0.01	0.098	0.001111111111	0.02222222222
282.0296198	0	0.0305	10	13.1	9	12.7	20	24	0.0001	0.0032	0.01	0.1	0.001111111111	0.02222222222
282.197797	0	0.031	10	13.2	8.9	12.8	20	24	0.0001	0.0032	0.01	0.098	0.001111111111	0.02222222222
282.3658507	0	0.0305	10	13.2	8.8	12.9	20	25	0.0001	0.0032	0.01	0.1	0.001111111111	0.02222222222
282.5340936	0	0.0305	10	13.2	8.9	13	20	24	0.0001	0.0032	0.01	0.1	0.001111111111	0.02222222222
282.7021771	0	0.03	10	13.1	8.8	12.9	20	24	0.0001	0.0032	0.01	0.1	0.001111111111	0.02222222222
282.8703707	0	0.0305	10	13.2	8.9	13	20	24	0.0001	0.0032	0.01	0.1	0.001111111111	0.02222222222
283.0386071	0	0.0305	10	13.2	8.8	12.9	20	24	0.0001	0.0031	0.01	0.1	0.001111111111	0.02222222222
283.2067088	0	0.0305	10	13.2	8.9	13	20	24	0.0001	0.0031	0.01	0.1	0.001111111111	0.02222222222
283.3748516	0	0.031	10	13.3	8.9	12.9	20	24	0.0001	0.0031	0.01	0.1	0.001111111111	0.02111111
283.5431081	0	0.0305	10	13.2	8.8	13	20	24	0.0001	0.003	0.01	0.1	0.001111111111	0.02222222
283.7111912	0	0.031	10	13.3	8.9	13.1	20	24	0.0001	0.003	0.01	0.1	0.001111111111	0.02222222222
283.8794954	0	0.031	10	13.2	8.8	13.2	20	24	0.0001	0.0031	0.01	0.1	0.001111111111	0.02111111
284.0475606	0	0.0315	10	13.2	8.8	13.1	20	23	0.0001	0.003	0.01	0.1	0.001111111111	0.02222222
284.2161171	0	0.031	10	13.3	8.8	13.2	20	24	0.0001	0.0031	0.01	0.1	0.001111111111	0.02222222222
284.3842463	0	0.031	10	13.2	8.9	13.3	20	24	0.0001	0.0031	0.01	0.1	0.001111111111	0.02111111
284.5525152	0	0.031	10	13.3	8.9	13.2	20	23	0.0001	0.0031	0.01	0.1	0.001111111111	0.02222222
284.7208764	0	0.0315	10	13.2	8.8	13.1	20	24	0.0001	0.0032	0.01	0.1	0.001111111111	0.02222222222
284.8890988	0	0.031	10	13.3	8.9	13.1	20	24	0.0001	0.0033	0.01	0.1	0.001111111111	0.02222222222
285.0572645	0	0.031	10	13.2	8.8	13.1	20	24	0.0001	0.0032	0.01	0.1	0.001111111111	0.02222222222
285.2253903	0	0.031	10	13.2	8.9	13.1	20	24	0.0001	0.0033	0.01	0.1	0.001111111111	0.02222222222
285.393643	0	0.0315	10	13.2	8.8	13	20	24	0.0001	0.0033	0.01	0.1	0.001111111111	0.02222222222
285.5617658	0	0.032	10	13.2	8.9	13.1	20	25	0.0001	0.0034	0.01	0.098	0.001111111111	0.02222222222
285.729922	0	0.0315	10	13.1	8.8	13	20	24	0.0001	0.0035	0.01	0.096	0.001111111111	0.02222222222
285.898032	0	0.032	10	13	8.9	13	20	24	0.0001	0.0034	0.01	0.098	0.00222222	0.02222222222
286.0663195	0	0.0315	10	13	8.8	12.9	20	24	0.0001	0.0034	0.01	0.096	0.00222222	0.02111111
286.2343267	0	0.032	10	13	8.9	12.8	20	24	0.0001	0.0034	0.01	0.096	0.00222222	0.02222222
286.4024524	0	0.0325	10	13	8.8	12.9	20	25	0.0001	0.0035	0.01	0.098	0.00333333	0.02222222222
286.5705515	0	0.0325	10	13	8.8	13	20	24	0.0001	0.0034	0.01	0.1	0.00222222	0.02222222222
286.7386175	0	0.032	10	13.1	8.8	13	20	24	0.0001	0.0035	0.01	0.1	0.001111111111	0.02222222222
286.9067915	0	0.0315	10	13.1	8.8	13	20	23	0.0001	0.0034	0.01	0.1	0.00222222	0.02222222222
287.0749653	0	0.032	10	13.1	8.7	13	20	23	0.0001	0.0035	0.01	0.1	0.00222222	0.02222222222
287.2429599	0	0.0325	10	13.1	8.8	13.1	20	24	0.0001	0.0035	0.01	0.1	0.001111111111	0.02222222222
287.4113429	0	0.032	10	13.1	8.7	13	20	23	0.0001	0.0034	0.01	0.1	0.00222222	0.02222222222
287.5795171	0	0.0325	10	13.2	8.8	13.1	20	24	0.0001	0.0034	0.01	0.1	0.001111111111	0.02222222222
287.7475588	0	0.033	10	13.1	8.7	13	20	23	0.0001	0.0033	0.01	0.1	0.00222222	0.02222222222
287.9157451	0	0.0325	10	13.2	8.8	13	20	23	0.0001	0.0034	0.01	0.1	0.001111111111	0.02222222222
288.0838567	0	0.0325	10	13.1	8.8	13.1	20	23	0.0001	0.0034	0.01	0.1	0.00222222	0.02222222222
288.2520305	0	0.033	10	13.1	8.8	13.2	20	23	0.0001	0.0034	0.01	0.1	0.001111111111	0.02222222222
288.420217	0	0.0325	10	13.1	8.8	13.1	20	23	0.0001	0.0033	0.01	0.1	0.001111111111	0.02222222222
288.5882407	0	0.033	10	13.1	8.9	13.2	20	23	0.0001	0.0033	0.01	0.1	0.001111111111	0.02222222222
288.7563681	0	0.0325	10	13	8.8	13.1	20	22	0.0001	0.0032	0.01	0.1	0.001111111111	0.02222222222
288.9242835	0	0.033	10	13.1	8.8	13.2	20	23	0.0001	0.0033	0.01	0.1	0.001111111111	0.02222222222
289.092266	0	0.033	10	13	8.7	13.1	20	22	0.0001	0.0032	0.01	0.1	0.001111111111	0.02222222222
289.2604058	0	0.0335	10	13.1	8.8	13.2	20	23	0.0001	0.0033	0.01	0.1	0.001111111111	0.02222222222
289.4285666	0	0.033	10	13.2	8.7	13.1	20	22	0.0001	0.0033	0.01	0.1	0.001111111111	0.02222222222
289.5967393	0	0.033	10	13.2	8.8	13.1	20	23	0.0001	0.0033	0.01	0.1	0.001111111111	0.02222222222
289.7649593	0	0.0335	10	13.2	8.7	13.1	20	23	0.0001	0.0034	0.01	0.1	0.001111111111	0.02222222222
289.9330284	0	0.033	10	13.2	8.8	13.2	20	23	0.0001	0.0035	0.01	0.1	0.001111111111	0.02222222222
290.1010069	0	0.0335	10	13.2	8.7	13.1	20	24	0.0001	0.0035	0.01	0.1	0.001111111111	0.02222222222
290.2692196	0	0.033	10	13.1	8.8	13.2	20	23	0.0001	0.0035	0.01	0.1	0.001111111111	0.02222222222
290.4371347	0	0.0325	10	13.1	8.7	13.1	20	23	0.0001	0.0034	0.01	0.1	0.001111111111	0.02222222222
290.6051745	0	0.032	10	13.2	8.7	13.2	20	23	0.0001	0.0034	0.01	0.1	0.001111111111	0.02222222222
290.7731586	0	0.0315	10	13.2	8.6	13.1	20	23	0.0001	0.0034	0.01	0.1	0.001111111111	0.02222222222
290.941371	0	0.032	10	13.1	8.6	13.1	20	23	0.0001	0.0033	0.01	0.1	0.001111111111	0.02222222222
291.1094433	0	0.0315	10	13.2	8.5	13.1	20	23	0.0001	0.0034	0.01	0.1	0.001111111111	0.02222222222
291.2774816	0	0.0315	10	13.1	8.6	13	20	23	0.0001	0.0034	0.01	0.1	0.001111111111	0.02222222222
291.4456134	0	0.031	10	13.2	8.5	12.9	20	22	0.0001	0.0035	0.01	0.1	0.001111111111	0.02222222222
291.6137614	0	0.031	10	13.1	8.6	12.8	20	23	0.0001	0.0035	0.01	0.1	0.00222222	0.02222222222
291.7821571	0	0.0315	10	13.2	8.5	12.9	20	22	0.0001	0.0034	0.01	0.1	0.001111111111	0.02222222222
291.9520842	0	0.031	10	13.1	8.6	12.8	20	23	0.0001	0.0034	0.01	0.1	0.00222222	0.02222222222
292.122472	0	0.031	10	13.2	8.6	12.7	20	23	0.0001	0.0034	0.01	0.1	0.00222222	0.02222222222
292.2904528	0	0.0315	10	13.1	8.6	12.8	20	23	0.0001	0.0034	0.01	0.1	0.001111111111	0.02111111
292.4594348	0	0.031	10	13.2	8.6	12.7	20	23	0.0001	0.0035	0.01	0.098	0.00222222	0.02111111
292.6275119	0	0.0315	10	13.3	8.6	12.8	20	24	0.0001	0.0034	0.01	0.096	0.001111111111	0.02111111
292.795664	0	0.031	10	13.2	8.7	12.7	20	24	0.0001	0.0034	0.01	0.096	0.00222222	0.02
292.9647227	0	0.031	10	13.3	8.8	12.6	20	24	0.0001	0.0034	0.01	0.096	0.00222222	0.02111111
293.1349944	0	0.031	10	13.3	8.7	12.6	20	24	0.0001	0.0035	0.01	0.098	0.00222222	0.02
293.3031611	0	0.031	10	13.2	8.8	12.7	20	25	0.0001	0.0035	0.01	0.098	0.00222222	0.02111111
293.4711986	0	0.0315	10	13.3	8.9	12.6	20	24	0.0001	0.0034	0.01	0.098	0.00222222	0.02
293.6392064	0	0.0315	10	13.2	8.8	12.7	20	24	0.0001	0.0034	0.01	0.1	0.00222222	0.02111111
293.8073344	0	0.032	10	13.3	8.7	12.8	20	23	0.0001	0.0033	0.01	0.1	0.00333333	0.02
293.9754182	0	0.0315	10	13.2	8.8	12.7	20	22	0.0001	0.0033	0.01	0.1	0.00222222	0.02111111
294.1436569	0	0.032	10	13.3	8.9	12.8	20	23	0.0001	0.0034	0.01	0.1	0.00222222	0.02222222
294.311822	0	0.032	10	13.4	8.8	12.7	20	24	0.0001	0.0035	0.01	0.1	0.001111111111	0.02222222222
294.4799012	0	0.032	10	13.3	8.9	12.8	20	23	0.0001	0.0034	0.01	0.1	0.001111111111	0.02222222222
294.647946	0	0.032	10	13.2	8.8	12.9	20	24	0.0001	0.0033	0.01	0.1	0.001111111111	0.02222222222
294.8159277	0	0.0315	10	13.3	8.9	12.8	20	23	0.0001	0.0032	0.01	0.1	0.001111111111	0.02222222222
294.9839261	0	0.032	10	13.4	8.8	12.9	20	24	0.0001	0.0032	0.01	0.1	0.001111111111	0.02222222222
295.1520779	0	0.0315	10	13.3	8.9	12.8	20	24	0.0001	0.0032	0.01	0.098	0.001111111111	0.02111111
295.3201759	0	0.032	10	13.4	8.8	12.7	20	23	0.0001	0.0032	0.01	0.096	0.001111111111	0.02111111
295.4881235	0	0.0315	10	13.4	8.9	12.8	20	24	0.0001	0.0033	0.01	0.098	0.001111111111	0.02111111
295.656328	0	0.032	10	13.5	8.8	12.7	20	24	0.0001	0.0032	0.01	0.098	0.001111111111	0.02111111
295.8244282	0	0.0315	10	13.5	8.9	12.8	20	24	0.0001	0.0032	0.01	0.096	0.001111111111	0.02222222
295.9923664	0	0.032	10	13.6	8.8	12.7	20	24	0.0001	0.0032	0.01	0.096	0.001111111111	0.02222222222
296.1605851	0	0.0315	10	13.5	8.9	12.8	20	24	0.0001	0.0032	0.01	0.096	0.001111111111	0.02111111
296.328827	0	0.032	10	13.6	8.8	12.9	20	24	0.0001	0.0032	0.01	0.098	0.001111111111	0.02111111
296.497057	0	0.0315	10	13.5	8.9	12.8	20	24	0.0001	0.0032	0.01	0.098	0.001111111111	0.02111111
296.6651006	0	0.032	10	13.5	8.8	12.9	20	24	0.0001	0.0033	0.01	0.098	0.001111111111	0.02222222
296.8330556	0	0.0315	10	13.4	8.9	13	20	24	0.0001	0.0032	0.01	0.098	0.001111111111	0.02222222222
297.0010489	0	0.032	10	13.5	8.8	12.9	20	24	0.0001	0.0033	0.01	0.098	0.001111111111	0.02111111
297.1692575	0	0.032	10	13.4	8.9	13	20	23	0.0001	0.0033	0.01	0.098	0.001111111111	0.02222222
297.3372814	0	0.0315	10	13.5	9	12.9	20	23	0.0001	0.0033	0.01	0.096	0.001111111111	0.02222222
297.5053337	0	0.032	10	13.4	9	13	20	24	0.0001	0.0033	0.01	0.098	0.00222222	0.02111111
297.6735426	0	0.032	10	13.5	9	13	20	24	0.0001	0.0034	0.01	0.098	0.001111111111	0.02111111
297.8417096	0	0.0315	10	13.4	8.9	13.1	20	24	0.0001	0.0034	0.01	0.098	0.00222222	0.02222222
298.0098015	0	0.032	10	13.4	8.8	13	20	24	0.0001	0.0035	0.01	0.098	0.001111111111	0.02222222
298.1778666	0	0.032	10	13.4	8.9	13.1	20	24	0.0001	0.0035	0.01	0.1	0.001111111111	0.02222222
298.3459406	0	0.032	10	13.4	8.8	13.1	20	24	0.0001	0.0035	0.01	0.1	0.001111111111	0.02222222
298.514216	0	0.032	10	13.5	8.9	13.1	20	25	0.0001	0.0035	0.01	0.1	0.001111111111	0.02222222
298.6823132	0	0.0315	10	13.4	8.8	13.1	20	24	0.0001	0.0035	0.01	0.1	0.001111111111	0.02222222222
298.8507397	0	0.032	10	13.4	8.9	13.1	20	24	0.0001	0.0035	0.01	0.1	0.001111111111	0.02222222222
299.0187564	0	0.032	10	13.4	8.8	13.1	20	24	0.0001	0.0035	0.01	0.1	0.001111111111	0.02222222222
299.1867714	0	0.0315	10	13.3	8.9	13	20	23	0.0001	0.0034	0.01	0.1	0.001111111111	0.02222222222
299.354765	0	0.0315	10	13.3	8.8	13	20	22	0.0001	0.0034	0.01	0.1	0.001111111111	0.02222222222
299.5228236	0	0.0315	10	13.4	8.9	13.1	20	23	0.0001	0.0035	0.01	0.1	0.001111111111	0.02222222222
299.6909215	0	0.0315	10	13.4	8.8	13	20	22	0.0001	0.0035	0.01	0.1	0.001111111111	0.02111111
299.858991	0	0.031	10	13.4	8.9	13	20	22	0.0001	0.0035	0.01	0.1	0.00222222	0.02222222
300.0271675	0	0.0305	10	13.5	8.8	13	20	23	0.0001	0.0034	0.01	0.1	0.001111111111	0.02222222
300.1954184	0	0.0305	10	13.5	8.9	13.1	20	22	0.0001	0.0035	0.01	0.1	0.00222222	0.02222222222
300.3635035	0	0.03	10	13.4	9	13	20	23	0.0001	0.0034	0.01	0.1	0.001111111111	0.02111111
300.531778	0	0.0295	10	13.3	8.9	13.1	20	22	0.0001	0.0035	0.01	0.1	0.00222222	0.02222222
300.7000322	0	0.0295	10	13.3	9	13.1	20	22	0.0001	0.0034	0.01	0.1	0.00222222	0.02222222222
300.8681168	0	0.029	10	13.3	9	13.2	20	22	0.0001	0.0034	0.01	0.1	0.00222222	0.02111111
301.0362981	0	0.0285	10	13.3	8.9	13.1	20	22	0.0001	0.0033	0.01	0.1	0.00333333	0.02111111
301.2042929	0	0.028	10	13.3	8.8	13.2	20	23	0.0001	0.0032	0.01	0.1	0.00222222	0.02111111
301.3723153	0	0.0275	10	13.2	8.9	13.1	20	22	0.0001	0.0033	0.01	0.1	0.00333333	0.02111111
301.5404744	0	0.028	10	13.3	8.8	13.2	20	22	0.0001	0.0032	0.01	0.1	0.00222222	0.02111111
301.7085569	0	0.028	10	13.2	8.9	13.1	20	22	0.0001	0.0033	0.01	0.1	0.00333333	0.02111111
301.8767929	0	0.0285	10	13.3	8.8	13.2	20	23	0.0001	0.0034	0.01	0.1	0.00222222	0.02222222
302.0449439	0	0.029	10	13.3	8.9	13.1	20	22	0.0001	0.0033	0.01	0.1	0.00333333	0.02222222222
302.2130365	0	0.0285	10	13.4	8.8	13.2	20	23	0.0001	0.0033	0.01	0.1	0.00222222	0.02111111
302.3811728	0	0.028	10	13.5	8.9	13.1	20	22	0.0001	0.0033	0.01	0.1	0.00222222	0.02222222
302.5492763	0	0.028	10	13.5	8.8	13.2	20	22	0.0001	0.0033	0.01	0.1	0.00333333	0.02222222222
302.71746	0	0.0285	10	13.6	8.9	13.3	20	23	0.0001	0.0034	0.01	0.1	0.00222222	0.02222222222
302.8854989	0	0.028	10	13.6	8.8	13.4	20	22	0.0001	0.0033	0.01	0.1	0.00333333	0.02222222222
303.0537972	0	0.028	10	13.7	8.9	13.3	20	23	0.0001	0.0034	0.01	0.1	0.00222222	0.02222222222
303.2219312	0	0.028	10	13.6	8.8	13.4	20	23	0.0001	0.0034	0.01	0.1	0.00222222	0.02222222222
303.3900316	0	0.0285	10	13.7	8.7	13.3	20	23	0.0001	0.0033	0.01	0.1	0.00222222	0.02222222222
303.558218	0	0.0285	10	13.6	8.8	13.2	20	24	0.0001	0.0033	0.01	0.1	0.00333333	0.02222222222
303.7262115	0	0.028	10	13.5	8.8	13.1	20	23	0.0001	0.0032	0.01	0.1	0.00333333	0.02222222222
303.8944844	0	0.0275	10	13.4	8.9	13	20	22	0.0001	0.0031	0.01	0.098	0.00444444	0.02111111
304.0625412	0	0.027	10	13.3	9	12.9	20	21	0.0001	0.003	0.01	0.096	0.00555555	0.02
304.2305975	0	0.0265	10	13.2	8.9	12.8	20	20	0.0001	0.0029	0.01	0.094	0.00666666	0.01888889
304.3985886	0	0.026	10	13.1	9	12.7	20	20	0.0001	0.0028	0.01	0.092	0.00555555	0.01777778
304.5666868	0	0.0255	10	13.1	9	12.8	20	20	0.0001	0.0027	0.01	0.09	0.00666666	0.01666667
304.7348449	0	0.025	10	13.1	9	12.7	20	20	0.0001	0.0026	0.01	0.092	0.00555555	0.01777778
304.9029116	0	0.0245	10	13	9.1	12.8	20	20	0.0001	0.0025	0.01	0.09	0.00666666	0.01666667
305.0711304	0	0.024	10	12.9	9.2	12.7	20	20	0.0001	0.0026	0.01	0.092	0.00555555	0.01777778
305.239113	0	0.024	10	12.8	9.3	12.8	20	20	0.0001	0.0025	0.01	0.09	0.00555555	0.01666667
305.4071979	0	0.0245	10	12.8	9.4	12.9	20	21	0.0001	0.0026	0.01	0.092	0.00444444	0.01666667
305.5752763	0	0.024	10	12.8	9.5	12.8	20	20	0.0001	0.0026	0.01	0.09	0.00444444	0.01666667
305.7433729	0	0.024	10	12.8	9.5	12.9	20	21	0.0001	0.0027	0.01	0.092	0.00444444	0.01666667
305.9114995	0	0.0245	10	12.9	9.5	12.8	20	20	0.0001	0.0027	0.01	0.09	0.00444444	0.01777778
306.0795312	0	0.024	10	12.8	9.5	12.9	20	21	0.0001	0.0028	0.01	0.092	0.00333333	0.01777778
306.2476529	0	0.0245	10	12.9	9.5	12.8	20	21	0.0001	0.0027	0.01	0.09	0.00444444	0.01888889
306.4158354	0	0.0245	10	12.8	9.4	12.9	20	22	0.0001	0.0028	0.01	0.092	0.00333333	0.01777778
306.584073	0	0.024	10	12.7	9.5	12.8	20	21	0.0001	0.0027	0.01	0.09	0.00444444	0.01666667
306.7522598	0	0.0235	10	12.6	9.6	12.7	20	20	0.0001	0.0026	0.01	0.088	0.00555555	0.01555556
306.920477	0	0.023	10	12.5	9.7	12.6	20	20	0.0001	0.0025	0.01	0.086	0.00666666	0.01444445
307.0887259	0	0.0225	10	12.4	9.8	12.5	20	20	0.0001	0.0024	0.01	0.086	0.00777777	0.01333334
307.2571444	0	0.022	10	12.3	9.9	12.4	20	20	0.0001	0.0023	0.01	0.084	0.00888888	0.01222223
307.4258353	0	0.0215	10	12.2	10	12.3	20	20	0.0001	0.0022	0.01	0.082	0.00999999	0.01111112
307.5961956	0	0.021	10	12.1	10.1	12.2	20	20	0.0001	0.0021	0.01	0.08	0.0111111	0.01111111111
307.7645989	0	0.0205	10	12	10.2	12.1	20	20	0.0001	0.002	0.01	0.078	0.01111111111	0.01111111111
307.9330842	0	0.02	10	11.9	10.3	12	20	20	0.0001	0.0019	0.01	0.076	0.01111111111	0.01111111111
308.1014292	0	0.0195	10	11.8	10.4	11.9	20	20	0.0001	0.0018	0.01	0.074	0.01111111111	0.01111111111
308.2697728	0	0.019	10	11.7	10.5	11.8	20	20	0.0001	0.0017	0.01	0.072	0.01111111111	0.01111111111
308.4380552	0	0.0185	10	11.6	10.6	11.7	20	20	0.0001	0.0016	0.01	0.07	0.01111111111	0.01111111111
308.6067313	0	0.018	10	11.5	10.7	11.6	20	20	0.0001	0.0015	0.01	0.068	0.01111111111	0.01111111111
308.7752699	0	0.0175	10	11.4	10.8	11.5	20	20	0.0001	0.0014	0.01	0.066	0.01111111111	0.01111111111
308.9439953	0	0.017	10	11.3	10.9	11.4	20	20	0.0001	0.0013	0.01	0.064	0.01111111111	0.01111111111
309.1130004	0	0.0165	10	11.3	11	11.3	20	20	0.0001	0.0012	0.01	0.062	0.01111111111	0.01111111111
309.2812214	0	0.017	10	11.4	11	11.2	20	20	0.0001	0.0011	0.01	0.06	0.01111111111	0.01111111111
309.4497746	0	0.017	10	11.3	10.9	11.1	20	21	0.0001	0.001	0.01	0.062	0.01	0.01222222
309.6184072	0	0.017	10	11.3	11	11	20	20	0.0001	0.001	0.01	0.06	0.00888889	0.01111111111
309.7867033	0	0.0175	10	11.4	10.9	11.1	20	21	0.0001	0.001	0.01	0.06	0.00777778	0.01222222
309.9548215	0	0.017	10	11.4	11	11	20	20	0.0001	0.0011	0.01	0.062	0.00666667	0.01111111111
310.1234532	0	0.017	10	11.4	10.9	11.1	20	21	0.0001	0.001	0.01	0.062	0.00555556	0.01222222
310.2920683	0	0.0175	10	11.4	11	11.2	20	20	0.0001	0.0011	0.01	0.062	0.00555556	0.01333333
310.4603865	0	0.0175	10	11.4	10.9	11.1	20	21	0.0001	0.0012	0.01	0.064	0.00444445	0.01444444
310.6286624	0	0.018	10	11.4	11	11.2	20	21	0.0001	0.0011	0.01	0.064	0.00333334	0.01555555
310.7968224	0	0.0175	10	11.5	10.9	11.3	20	22	0.0001	0.0012	0.01	0.066	0.00222223	0.01666666
310.9650408	0	0.0175	10	11.4	11	11.2	20	21	0.0001	0.0012	0.01	0.064	0.00111112	0.01666666
311.1334429	0	0.0175	10	11.5	10.9	11.3	20	22	0.0001	0.0012	0.01	0.066	0.001111111111	0.01777777
311.3019517	0	0.018	10	11.5	11	11.4	20	21	0.0001	0.0013	0.01	0.066	0.001111111111	0.01888888
311.4703259	0	0.0175	10	11.6	10.9	11.3	20	22	0.0001	0.0013	0.01	0.068	0.001111111111	0.01999999
311.6386072	0	0.018	10	11.5	10.8	11.4	20	21	0.0001	0.0013	0.01	0.066	0.001111111111	0.0211111
311.8067666	0	0.018	10	11.6	10.9	11.3	20	22	0.0001	0.0014	0.01	0.068	0.001111111111	0.02222221
311.9751124	0	0.018	10	11.5	10.8	11.4	20	22	0.0001	0.0013	0.01	0.068	0.001111111111	0.02222221
312.1431582	0	0.0175	10	11.6	10.9	11.3	20	22	0.0001	0.0013	0.01	0.068	0.001111111111	0.02222222222
312.3113767	0	0.018	10	11.5	11	11.4	20	23	0.0001	0.0013	0.01	0.07	0.001111111111	0.02111111
312.4796644	0	0.018	10	11.6	10.9	11.3	20	22	0.0001	0.0013	0.01	0.068	0.001111111111	0.02111111
312.6484938	0	0.018	10	11.7	10.8	11.4	20	23	0.0001	0.0014	0.01	0.07	0.001111111111	0.02222222
312.8166126	0	0.0185	10	11.6	10.9	11.5	20	23	0.0001	0.0015	0.01	0.072	0.001111111111	0.02222222222
312.9847497	0	0.018	10	11.7	10.8	11.4	20	24	0.0001	0.0014	0.01	0.07	0.001111111111	0.02222222222
313.1528415	0	0.0185	10	11.6	10.7	11.5	20	23	0.0001	0.0015	0.01	0.072	0.001111111111	0.02222222222
313.320906	0	0.018	10	11.7	10.8	11.5	20	24	0.0001	0.0014	0.01	0.07	0.001111111111	0.02222222222
313.4890007	0	0.018	10	11.8	10.7	11.6	20	24	0.0001	0.0015	0.01	0.072	0.001111111111	0.02222222222
313.6572191	0	0.018	10	11.7	10.8	11.5	20	24	0.0001	0.0014	0.01	0.07	0.001111111111	0.02222222222
313.8254077	0	0.018	10	11.8	10.7	11.6	20	24	0.0001	0.0015	0.01	0.072	0.001111111111	0.02222222222
313.9934456	0	0.018	10	11.7	10.8	11.5	20	24	0.0001	0.0014	0.01	0.072	0.001111111111	0.02222222222
314.1616202	0	0.018	10	11.7	10.9	11.6	20	24	0.0001	0.0015	0.01	0.072	0.001111111111	0.02222222222
314.3297309	0	0.018	10	11.8	10.8	11.5	20	24	0.0001	0.0015	0.01	0.072	0.001111111111	0.02222222222
314.4979988	0	0.018	10	11.8	10.7	11.6	20	24	0.0001	0.0016	0.01	0.074	0.001111111111	0.02222222222
314.6662201	0	0.018	10	11.8	10.8	11.5	20	25	0.0001	0.0015	0.01	0.072	0.001111111111	0.02222222222
314.8342151	0	0.018	10	11.9	10.7	11.6	20	24	0.0001	0.0016	0.01	0.072	0.001111111111	0.02222222222
315.0023552	0	0.018	10	11.8	10.8	11.5	20	24	0.0001	0.0015	0.01	0.074	0.001111111111	0.02222222222
315.1705452	0	0.0185	10	11.8	10.7	11.6	20	25	0.0001	0.0016	0.01	0.072	0.001111111111	0.02222222222
315.3386426	0	0.018	10	11.8	10.8	11.7	20	24	0.0001	0.0015	0.01	0.074	0.001111111111	0.02222222222
315.5068999	0	0.0185	10	11.8	10.7	11.6	20	25	0.0001	0.0016	0.01	0.072	0.001111111111	0.02222222222
315.6753541	0	0.0185	10	11.9	10.6	11.5	20	24	0.0001	0.0015	0.01	0.074	0.001111111111	0.02222222222
315.8432957	0	0.0185	10	11.8	10.7	11.5	20	25	0.0001	0.0016	0.01	0.072	0.001111111111	0.02222222222
316.011343	0	0.0185	10	11.8	10.8	11.5	20	25	0.0001	0.0017	0.01	0.074	0.001111111111	0.02222222222
316.1793526	0	0.019	10	11.9	10.7	11.6	20	25	0.0001	0.0016	0.01	0.074	0.001111111111	0.02222222222
316.3473925	0	0.0185	10	11.8	10.6	11.7	20	25	0.0001	0.0017	0.01	0.074	0.001111111111	0.02222222222
316.515518	0	0.019	10	11.9	10.7	11.6	20	25	0.0001	0.0016	0.01	0.074	0.001111111111	0.02222222222
316.6835922	0	0.0185	10	11.8	10.6	11.7	20	25	0.0001	0.0017	0.01	0.074	0.001111111111	0.02222222222
316.8514869	0	0.019	10	11.9	10.7	11.6	20	25	0.0001	0.0016	0.01	0.076	0.001111111111	0.02222222222
317.0194292	0	0.0185	10	11.9	10.6	11.7	20	26	0.0001	0.0017	0.01	0.074	0.001111111111	0.02222222222
317.187411	0	0.0185	10	12	10.5	11.8	20	25	0.0001	0.0018	0.01	0.076	0.001111111111	0.02222222222
317.3554366	0	0.019	10	11.9	10.6	11.7	20	26	0.0001	0.0017	0.01	0.074	0.001111111111	0.02222222222
317.5234403	0	0.019	10	12	10.5	11.8	20	26	0.0001	0.0018	0.01	0.074	0.001111111111	0.02222222222
317.6915831	0	0.0195	10	11.9	10.6	11.7	20	26	0.0001	0.0017	0.01	0.074	0.001111111111	0.02222222222
317.859693	0	0.019	10	12	10.5	11.8	20	27	0.0001	0.0018	0.01	0.074	0.001111111111	0.02222222222
318.0278004	0	0.019	10	11.9	10.6	11.7	20	26	0.0001	0.0017	0.01	0.076	0.001111111111	0.02222222222
318.195997	0	0.0195	10	12	10.7	11.8	20	27	0.0001	0.0018	0.01	0.074	0.001111111111	0.02222222222
318.3639425	0	0.019	10	11.9	10.8	11.7	20	27	0.0001	0.0017	0.01	0.074	0.001111111111	0.02222222222
318.5322012	0	0.0195	10	12	10.7	11.8	20	27	0.0001	0.0018	0.01	0.076	0.001111111111	0.02111111
318.7001381	0	0.019	10	12	10.6	11.7	20	27	0.0001	0.0018	0.01	0.076	0.001111111111	0.02222222
318.868044	0	0.0195	10	12	10.5	11.8	20	28	0.0001	0.0018	0.01	0.076	0.001111111111	0.02222222222
319.03605	0	0.019	10	12	10.6	11.7	20	28	0.0001	0.0018	0.01	0.076	0.001111111111	0.02111111
319.2041553	0	0.019	10	12	10.5	11.8	20	28	0.0001	0.0018	0.01	0.078	0.001111111111	0.02222222
319.3722121	0	0.0195	10	12	10.4	11.9	20	28	0.0001	0.0018	0.01	0.076	0.001111111111	0.02222222222
319.5401747	0	0.019	10	12	10.5	11.8	20	28	0.0001	0.0019	0.01	0.078	0.001111111111	0.02111111
319.708078	0	0.0195	10	12	10.4	11.7	20	27	0.0001	0.0018	0.01	0.076	0.001111111111	0.02111111
319.8761498	0	0.019	10	12	10.5	11.8	20	28	0.0001	0.0018	0.01	0.074	0.001111111111	0.02111111
320.0442962	0	0.019	10	12.1	10.4	11.9	20	27	0.0001	0.0018	0.01	0.074	0.001111111111	0.02111111
320.2124653	0	0.0185	10	12	10.5	11.8	20	28	0.0001	0.0018	0.01	0.076	0.001111111111	0.02222222
320.3803329	0	0.018	10	12.1	10.5	11.7	20	27	0.0001	0.0019	0.01	0.074	0.001111111111	0.02222222
320.5483961	0	0.0175	10	12	10.5	11.7	20	27	0.0001	0.0018	0.01	0.076	0.001111111111	0.02222222222
320.7166046	0	0.0175	10	12.1	10.5	11.7	20	27	0.0001	0.0018	0.01	0.074	0.001111111111	0.02111111
320.8846225	0	0.017	10	12	10.6	11.8	20	28	0.0001	0.0018	0.01	0.074	0.001111111111	0.02111111
321.0526433	0	0.0165	10	12	10.5	11.7	20	27	0.0001	0.0019	0.01	0.076	0.001111111111	0.02222222
321.2207736	0	0.0165	10	12	10.6	11.8	20	27	0.0001	0.0018	0.01	0.076	0.001111111111	0.02222222
321.3888517	0	0.0165	10	12	10.5	11.7	20	27	0.0001	0.0019	0.01	0.076	0.001111111111	0.02222222
321.5569844	0	0.017	10	12.1	10.5	11.8	20	27	0.0001	0.0018	0.01	0.076	0.001111111111	0.02222222
321.7251506	0	0.0165	10	12	10.5	11.7	20	27	0.0001	0.0019	0.01	0.078	0.001111111111	0.02222222
321.8931956	0	0.0165	10	12.1	10.5	11.8	20	27	0.0001	0.0019	0.01	0.078	0.001111111111	0.02222222
322.0611805	0	0.0165	10	12.1	10.5	11.7	20	27	0.0001	0.0019	0.01	0.078	0.001111111111	0.02222222
322.2293745	0	0.0165	10	12.1	10.5	11.8	20	27	0.0001	0.002	0.01	0.078	0.001111111111	0.02222222
322.3976391	0	0.017	10	12.2	10.5	11.9	20	27	0.0001	0.0019	0.01	0.078	0.001111111111	0.02222222
322.5656681	0	0.017	10	12.1	10.4	11.8	20	27	0.0001	0.002	0.01	0.08	0.001111111111	0.02222222222
322.7336973	0	0.0175	10	12.2	10.5	11.9	20	27	0.0001	0.0019	0.01	0.078	0.001111111111	0.02111111
322.9019182	0	0.017	10	12.1	10.4	11.8	20	27	0.0001	0.002	0.01	0.08	0.001111111111	0.02222222
323.0699182	0	0.0175	10	12.2	10.5	11.7	20	27	0.0001	0.0019	0.01	0.078	0.001111111111	0.02222222222
323.2379019	0	0.0175	10	12.1	10.5	11.8	20	27	0.0001	0.0019	0.01	0.08	0.001111111111	0.02111111
323.4058482	0	0.0175	10	12.2	10.5	11.7	20	27	0.0001	0.0019	0.01	0.078	0.001111111111	0.02222222
323.5737422	0	0.0175	10	12.2	10.5	11.8	20	27	0.0001	0.0019	0.01	0.078	0.001111111111	0.02222222222
323.7418901	0	0.018	10	12.2	10.5	11.9	20	27	0.0001	0.002	0.01	0.078	0.001111111111	0.02222222222
323.9103158	0	0.0175	10	12.2	10.5	11.8	20	26	0.0001	0.0019	0.01	0.078	0.001111111111	0.02111111
324.078656	0	0.018	10	12.2	10.5	11.9	20	26	0.0001	0.002	0.01	0.078	0.001111111111	0.02111111
324.2467329	0	0.0175	10	12.2	10.5	11.8	20	26	0.0001	0.0019	0.01	0.08	0.001111111111	0.02111111
324.4148796	0	0.0175	10	12.2	10.4	11.9	20	26	0.0001	0.002	0.01	0.08	0.001111111111	0.02111111
324.58297	0	0.0175	10	12.3	10.5	11.8	20	26	0.0001	0.0019	0.01	0.082	0.001111111111	0.02222222
324.7510889	0	0.0175	10	12.2	10.5	11.9	20	26	0.0001	0.0018	0.01	0.08	0.001111111111	0.02222222
324.9191581	0	0.0175	10	12.3	10.5	11.8	20	27	0.0001	0.0019	0.01	0.08	0.001111111111	0.02222222
325.0873512	0	0.0175	10	12.2	10.5	11.9	20	26	0.0001	0.0019	0.01	0.08	0.001111111111	0.02222222
325.2555902	0	0.0175	10	12.3	10.4	11.8	20	26	0.0001	0.0019	0.01	0.08	0.001111111111	0.02222222
325.4238479	0	0.0175	10	12.2	10.5	11.7	20	26	0.0001	0.0019	0.01	0.08	0.001111111111	0.02222222
325.5921658	0	0.018	10	12.3	10.5	11.8	20	27	0.0001	0.002	0.01	0.08	0.001111111111	0.02222222
325.76035	0	0.0185	10	12.2	10.4	11.7	20	26	0.0001	0.002	0.01	0.08	0.001111111111	0.02222222222
325.9284796	0	0.018	10	12.3	10.5	11.8	20	27	0.0001	0.002	0.01	0.08	0.001111111111	0.02222222222
326.0967047	0	0.018	10	12.3	10.4	11.7	20	27	0.0001	0.002	0.01	0.082	0.001111111111	0.02222222222
326.2648505	0	0.0185	10	12.3	10.5	11.8	20	27	0.0001	0.002	0.01	0.08	0.001111111111	0.02222222222
326.4330733	0	0.018	10	12.4	10.5	11.7	20	27	0.0001	0.002	0.01	0.08	0.001111111111	0.02222222222
326.6014358	0	0.0185	10	12.3	10.5	11.8	20	28	0.0001	0.002	0.01	0.08	0.001111111111	0.02222222222
326.7695356	0	0.018	10	12.4	10.5	11.9	20	28	0.0001	0.002	0.01	0.08	0.001111111111	0.02222222222
326.9376796	0	0.0185	10	12.3	10.5	12	20	28	0.0001	0.002	0.01	0.08	0.001111111111	0.02222222222
327.1058429	0	0.019	10	12.4	10.4	11.9	20	28	0.0001	0.0021	0.01	0.082	0.001111111111	0.02222222222
327.2738663	0	0.019	10	12.4	10.5	12	20	29	0.0001	0.002	0.01	0.08	0.001111111111	0.02222222222
327.4420937	0	0.0185	10	12.3	10.5	11.9	20	28	0.0001	0.002	0.01	0.082	0.001111111111	0.02222222222
327.6101547	0	0.019	10	12.3	10.5	12	20	28	0.0001	0.002	0.01	0.08	0.001111111111	0.02222222222
327.7783914	0	0.0185	10	12.4	10.5	12.1	20	28	0.0001	0.0021	0.01	0.082	0.001111111111	0.02222222222
327.9465115	0	0.019	10	12.4	10.5	12	20	28	0.0001	0.002	0.01	0.08	0.001111111111	0.02222222222
328.1159201	0	0.0185	10	12.4	10.5	12.1	20	28	0.0001	0.0021	0.01	0.082	0.001111111111	0.02222222222
328.2840227	0	0.019	10	12.4	10.6	12	20	28	0.0001	0.002	0.01	0.082	0.001111111111	0.02222222222
328.4519544	0	0.019	10	12.5	10.7	12.1	20	28	0.0001	0.0021	0.01	0.082	0.001111111111	0.02222222222
328.6201486	0	0.019	10	12.4	10.6	12.2	20	27	0.0001	0.002	0.01	0.082	0.001111111111	0.02222222222
328.7882866	0	0.019	10	12.5	10.5	12.1	20	27	0.0001	0.0021	0.01	0.082	0.001111111111	0.02222222222
328.9565742	0	0.019	10	12.4	10.5	12	20	27	0.0001	0.002	0.01	0.082	0.001111111111	0.02222222222
329.124552	0	0.019	10	12.5	10.4	12.1	20	27	0.0001	0.0021	0.01	0.082	0.001111111111	0.02222222222
329.2925121	0	0.0195	10	12.4	10.5	12.2	20	27	0.0001	0.0022	0.01	0.082	0.001111111111	0.02222222222
329.4609577	0	0.019	10	12.5	10.4	12.1	20	27	0.0001	0.0021	0.01	0.084	0.001111111111	0.02222222222
329.6290725	0	0.0195	10	12.4	10.5	12.2	20	27	0.0001	0.0021	0.01	0.082	0.001111111111	0.02222222222
329.7970219	0	0.019	10	12.5	10.4	12.1	20	27	0.0001	0.0021	0.01	0.084	0.001111111111	0.02222222222
329.9650919	0	0.019	10	12.4	10.5	12	20	27	0.0001	0.002	0.01	0.082	0.001111111111	0.02222222222
330.133272	0	0.019	10	12.4	10.4	12.1	20	27	0.0001	0.0019	0.01	0.084	0.001111111111	0.02222222222
330.3014026	0	0.019	10	12.5	10.5	12	20	27	0.0001	0.0019	0.01	0.084	0.001111111111	0.02222222222
330.4707496	0	0.019	10	12.5	10.4	12.1	20	26	0.0001	0.0019	0.01	0.082	0.001111111111	0.02222222222
330.6427496	0	0.019	10	12.5	10.5	12	20	26	0.0001	0.0019	0.01	0.082	0.001111111111	0.02222222222
330.8136039	0	0.019	10	12.5	10.4	12.1	20	26	0.0001	0.0019	0.01	0.082	0.001111111111	0.02222222222
330.9819075	0	0.0195	10	12.6	10.5	12	20	26	0.0001	0.0019	0.01	0.082	0.001111111111	0.02222222222
331.1503701	0	0.0195	10	12.6	10.4	12.1	20	26	0.0001	0.0019	0.01	0.082	0.001111111111	0.02222222222
331.3186738	0	0.02	10	12.7	10.3	12	20	26	0.0001	0.0019	0.01	0.082	0.001111111111	0.02222222222
331.4868943	0	0.0195	10	12.6	10.4	12.1	20	26	0.0001	0.0019	0.01	0.084	0.001111111111	0.02222222222
331.6550712	0	0.019	10	12.7	10.5	12.2	20	26	0.0001	0.002	0.01	0.084	0.001111111111	0.02222222222
331.823171	0	0.019	10	12.6	10.4	12.1	20	26	0.0001	0.002	0.01	0.084	0.001111111111	0.02222222222
331.9914119	0	0.0195	10	12.6	10.5	12.2	20	26	0.0001	0.002	0.01	0.086	0.001111111111	0.02222222222
332.1594674	0	0.019	10	12.6	10.4	12.1	20	26	0.0001	0.002	0.01	0.084	0.001111111111	0.02222222222
332.3274855	0	0.0185	10	12.7	10.5	12	20	26	0.0001	0.002	0.01	0.086	0.001111111111	0.02222222222
332.4955334	0	0.018	10	12.7	10.4	12.1	20	26	0.0001	0.0021	0.01	0.084	0.001111111111	0.02222222222
332.6637166	0	0.0185	10	12.7	10.5	12	20	26	0.0001	0.002	0.01	0.086	0.001111111111	0.02222222222
332.8319375	0	0.018	10	12.7	10.4	12.1	20	26	0.0001	0.002	0.01	0.086	0.001111111111	0.02222222222
333.0002332	0	0.0185	10	12.8	10.5	12	20	26	0.0001	0.002	0.01	0.088	0.001111111111	0.02222222222
333.168536	0	0.018	10	12.8	10.4	12.1	20	26	0.0001	0.002	0.01	0.086	0.001111111111	0.02222222222
333.3367733	0	0.0185	10	12.9	10.3	12	20	26	0.0001	0.002	0.01	0.088	0.001111111111	0.02222222222
333.5059731	0	0.018	10	12.9	10.4	12.1	20	26	0.0001	0.0021	0.01	0.086	0.001111111111	0.02222222222
333.6769435	0	0.0185	10	12.9	10.3	12	20	26	0.0001	0.002	0.01	0.088	0.001111111111	0.02222222222
333.8477514	0	0.0185	10	12.9	10.4	12.1	20	26	0.0001	0.0021	0.01	0.086	0.001111111111	0.02222222222
334.0178483	0	0.0185	10	12.9	10.3	12	20	26	0.0001	0.002	0.01	0.088	0.001111111111	0.02222222222
334.186041	0	0.0185	10	12.8	10.4	12	20	26	0.0001	0.0021	0.01	0.086	0.001111111111	0.02222222222
334.3542119	0	0.0185	10	12.8	10.3	12	20	26	0.0001	0.0021	0.01	0.086	0.001111111111	0.02222222222
334.5225624	0	0.0185	10	12.9	10.4	12.1	20	26	0.0001	0.0021	0.01	0.088	0.001111111111	0.02222222222
334.6906603	0	0.0185	10	13	10.3	12	20	26	0.0001	0.0021	0.01	0.086	0.001111111111	0.02222222222
334.8588237	0	0.019	10	13.1	10.4	12.1	20	26	0.0001	0.0021	0.01	0.084	0.001111111111	0.02222222222
335.0270753	0	0.0185	10	13.1	10.3	12	20	26	0.0001	0.0021	0.01	0.086	0.001111111111	0.02222222222
335.1952641	0	0.019	10	13.2	10.4	12.1	20	26	0.0001	0.0022	0.01	0.086	0.001111111111	0.02222222222
335.3634407	0	0.0185	10	13.1	10.5	12	20	26	0.0001	0.0021	0.01	0.086	0.001111111111	0.02222222222
335.5316025	0	0.0185	10	13.2	10.5	12.1	20	26	0.0001	0.0021	0.01	0.086	0.001111111111	0.02222222222
335.6998401	0	0.0185	10	13.1	10.4	12	20	26	0.0001	0.0021	0.01	0.086	0.001111111111	0.02222222222
335.8681553	0	0.019	10	13.1	10.3	12.1	20	26	0.0001	0.0022	0.01	0.086	0.001111111111	0.02222222222
336.0363776	0	0.019	10	13.1	10.2	12	20	26	0.0001	0.0021	0.01	0.086	0.001111111111	0.02222222222
336.2044331	0	0.0195	10	13	10.3	12.1	20	26	0.0001	0.0022	0.01	0.088	0.001111111111	0.02222222222
336.3725633	0	0.019	10	13.1	10.2	12	20	26	0.0001	0.0022	0.01	0.086	0.001111111111	0.02222222222
336.5406556	0	0.019	10	13.1	10.3	12.1	20	25	0.0001	0.0023	0.01	0.088	0.001111111111	0.02222222222
336.7089041	0	0.019	10	13.2	10.2	12	20	25	0.0001	0.0022	0.01	0.086	0.001111111111	0.02222222222
336.877071	0	0.0195	10	13.3	10.3	12.1	20	25	0.0001	0.0023	0.01	0.088	0.001111111111	0.02222222222
337.0453852	0	0.019	10	13.2	10.2	12	20	24	0.0001	0.0022	0.01	0.088	0.001111111111	0.02222222222
337.2135631	0	0.019	10	13.3	10.3	12.1	20	24	0.0001	0.0023	0.01	0.088	0.001111111111	0.02222222222
337.3819238	0	0.0195	10	13.2	10.4	12	20	25	0.0001	0.0022	0.01	0.09	0.001111111111	0.02222222222
337.5501816	0	0.02	10	13.2	10.3	12	20	25	0.0001	0.0023	0.01	0.088	0.001111111111	0.02222222222
337.7184539	0	0.0195	10	13.3	10.4	12	20	25	0.0001	0.0022	0.01	0.086	0.001111111111	0.02222222222
337.8867778	0	0.02	10	13.2	10.3	12.1	20	25	0.0001	0.0022	0.01	0.084	0.001111111111	0.02222222222
338.0548765	0	0.0195	10	13.3	10.4	12	20	25	0.0001	0.0023	0.01	0.086	0.001111111111	0.02222222222
338.2230771	0	0.0195	10	13.2	10.3	12	20	25	0.0001	0.0022	0.01	0.086	0.001111111111	0.02222222222
338.3911532	0	0.0195	10	13.3	10.4	12	20	25	0.0001	0.0021	0.01	0.086	0.001111111111	0.02222222222
338.5593138	0	0.0195	10	13.2	10.3	12.1	20	25	0.0001	0.0021	0.01	0.088	0.001111111111	0.02222222222
338.7275343	0	0.0195	10	13.1	10.4	12	20	25	0.0001	0.0021	0.01	0.086	0.001111111111	0.02222222222
338.8955627	0	0.0195	10	13.2	10.3	12.1	20	25	0.0001	0.0021	0.01	0.086	0.001111111111	0.02222222222
339.0637025	0	0.02	10	13.1	10.4	12	20	25	0.0001	0.0021	0.01	0.088	0.001111111111	0.02222222222
339.231753	0	0.0195	10	13.2	10.4	12.1	20	25	0.0001	0.0022	0.01	0.088	0.001111111111	0.02222222222
339.3999028	0	0.02	10	13.2	10.3	12.2	20	26	0.0001	0.0022	0.01	0.09	0.001111111111	0.02222222222
339.5680041	0	0.02	10	13.3	10.2	12.1	20	25	0.0001	0.0023	0.01	0.088	0.001111111111	0.02222222222
339.7365974	0	0.02	10	13.2	10.3	12	20	25	0.0001	0.0022	0.01	0.088	0.001111111111	0.02222222222
339.905501	0	0.0205	10	13.3	10.4	12.1	20	25	0.0001	0.0023	0.01	0.088	0.001111111111	0.02222222222
340.0750503	0	0.02	10	13.2	10.3	12	20	25	0.0001	0.0022	0.01	0.088	0.001111111111	0.02111111
340.243281	0	0.0205	10	13.1	10.4	12.1	20	25	0.0001	0.0022	0.01	0.088	0.001111111111	0.02111111
340.4115429	0	0.02	10	13.2	10.3	12.2	20	25	0.0001	0.0023	0.01	0.09	0.001111111111	0.02222222
340.5798967	0	0.02	10	13.1	10.4	12.1	20	24	0.0001	0.0022	0.01	0.088	0.001111111111	0.02222222
340.7479938	0	0.0195	10	13	10.5	12	20	23	0.0001	0.0021	0.01	0.086	0.00222222	0.02111111
340.916135	0	0.019	10	12.9	10.6	11.9	20	22	0.0001	0.002	0.01	0.084	0.00333333	0.02
341.0841765	0	0.0185	10	12.8	10.7	11.8	20	21	0.0001	0.0019	0.01	0.082	0.00444444	0.01888889
341.252339	0	0.018	10	12.7	10.8	11.7	20	20	0.0001	0.0018	0.01	0.08	0.00555555	0.01777778
341.4204623	0	0.0175	10	12.6	10.9	11.6	20	20	0.0001	0.0017	0.01	0.078	0.00666666	0.01666667
341.5884812	0	0.017	10	12.5	11	11.5	20	20	0.0001	0.0016	0.01	0.076	0.00777777	0.01555556
341.7567376	0	0.0165	10	12.4	11	11.4	20	20	0.0001	0.0015	0.01	0.074	0.00888888	0.01444445
341.9249105	0	0.016	10	12.4	11	11.3	20	20	0.0001	0.0014	0.01	0.072	0.00999999	0.01333334
342.0931111	0	0.0165	10	12.3	11	11.2	20	20	0.0001	0.0013	0.01	0.07	0.0111111	0.01222223
342.2611514	0	0.016	10	12.2	11	11.3	20	20	0.0001	0.0012	0.01	0.07	0.01111111111	0.01111112
342.4296634	0	0.016	10	12.3	10.9	11.4	20	21	0.0001	0.0011	0.01	0.072	0.01	0.01111111111
342.5977958	0	0.016	10	12.2	11	11.3	20	20	0.0001	0.001	0.01	0.074	0.00888889	0.01222222
342.7660056	0	0.0165	10	12.3	10.9	11.4	20	21	0.0001	0.0011	0.01	0.072	0.00777778	0.01333333
342.9340371	0	0.016	10	12.3	11	11.3	20	20	0.0001	0.0011	0.01	0.074	0.00666667	0.01444444
343.1022674	0	0.0165	10	12.2	10.9	11.4	20	21	0.0001	0.0012	0.01	0.072	0.00666667	0.01555555
343.2704699	0	0.017	10	12.3	11	11.5	20	21	0.0001	0.0011	0.01	0.074	0.00666667	0.01666666
343.4386265	0	0.0165	10	12.4	10.9	11.4	20	21	0.0001	0.0012	0.01	0.072	0.00666667	0.01777777
343.6067923	0	0.017	10	12.4	11	11.5	20	22	0.0001	0.0012	0.01	0.074	0.00555556	0.01888888
343.7754171	0	0.0165	10	12.5	10.9	11.4	20	21	0.0001	0.0012	0.01	0.074	0.00444445	0.01999999
343.945284	0	0.017	10	12.4	11	11.5	20	22	0.0001	0.0013	0.01	0.074	0.00333334	0.0211111
344.1133164	0	0.017	10	12.5	10.9	11.4	20	21	0.0001	0.0012	0.01	0.074	0.00222223	0.02222221
344.2816165	0	0.0175	10	12.6	11	11.5	20	22	0.0001	0.0013	0.01	0.076	0.00111112	0.02222222222
344.4499515	0	0.017	10	12.5	10.9	11.5	20	22	0.0001	0.0013	0.01	0.074	0.001111111111	0.02111111
344.618165	0	0.0175	10	12.6	10.8	11.5	20	22	0.0001	0.0014	0.01	0.076	0.00222222	0.02
344.7863379	0	0.017	10	12.5	10.9	11.5	20	22	0.0001	0.0014	0.01	0.074	0.00333333	0.01888889
344.9543957	0	0.017	10	12.6	10.8	11.5	20	23	0.0001	0.0015	0.01	0.076	0.00222222	0.01777778
345.1224758	0	0.0175	10	12.6	10.9	11.6	20	22	0.0001	0.0014	0.01	0.076	0.00333333	0.01666667
345.2908195	0	0.017	10	12.6	10.8	11.5	20	23	0.0001	0.0015	0.01	0.078	0.00333333	0.01555556
345.4591394	0	0.0175	10	12.7	10.9	11.6	20	23	0.0001	0.0015	0.01	0.076	0.00333333	0.01444445
345.6273394	0	0.0175	10	12.6	11	11.5	20	23	0.0001	0.0015	0.01	0.078	0.00222222	0.01333334
345.795394	0	0.0175	10	12.7	10.9	11.6	20	23	0.0001	0.0016	0.01	0.076	0.00333333	0.01222223
345.9635318	0	0.0175	10	12.6	10.8	11.5	20	23	0.0001	0.0015	0.01	0.078	0.00333333	0.01111112
346.1315476	0	0.0175	10	12.7	10.9	11.6	20	23	0.0001	0.0016	0.01	0.076	0.00222222	0.01111111111
346.2996038	0	0.0175	10	12.6	10.8	11.5	20	24	0.0001	0.0015	0.01	0.078	0.001111111111	0.01222222
346.4675888	0	0.0175	10	12.7	10.9	11.6	20	23	0.0001	0.0016	0.01	0.076	0.001111111111	0.01333333
346.635814	0	0.0175	10	12.6	10.8	11.6	20	24	0.0001	0.0015	0.01	0.078	0.001111111111	0.01444444
346.8040122	0	0.0175	10	12.7	10.7	11.6	20	23	0.0001	0.0016	0.01	0.078	0.001111111111	0.01555555
346.9720089	0	0.0175	10	12.7	10.8	11.7	20	24	0.0001	0.0017	0.01	0.078	0.001111111111	0.01666666
347.1401332	0	0.0175	10	12.6	10.9	11.6	20	23	0.0001	0.0016	0.01	0.078	0.001111111111	0.01666666
347.308185	0	0.0175	10	12.6	10.8	11.6	20	24	0.0001	0.0016	0.01	0.08	0.001111111111	0.01666666
347.4762839	0	0.018	10	12.7	10.7	11.6	20	24	0.0001	0.0017	0.01	0.078	0.001111111111	0.01777777
347.6444619	0	0.0175	10	12.7	10.8	11.7	20	25	0.0001	0.0016	0.01	0.08	0.001111111111	0.01777777
347.8126538	0	0.018	10	12.6	10.7	11.6	20	24	0.0001	0.0017	0.01	0.08	0.001111111111	0.01777777
347.980914	0	0.0175	10	12.7	10.7	11.7	20	24	0.0001	0.0018	0.01	0.082	0.001111111111	0.01777777
348.1493653	0	0.018	10	12.7	10.7	11.6	20	24	0.0001	0.0017	0.01	0.08	0.001111111111	0.01888888
348.3175146	0	0.0185	10	12.7	10.7	11.7	20	24	0.0001	0.0018	0.01	0.08	0.001111111111	0.01999999
348.4856271	0	0.018	10	12.7	10.6	11.6	20	24	0.0001	0.0017	0.01	0.082	0.001111111111	0.0211111
348.6537854	0	0.018	10	12.7	10.7	11.7	20	24	0.0001	0.0018	0.01	0.08	0.001111111111	0.02222221
348.8218566	0	0.0185	10	12.8	10.7	11.8	20	24	0.0001	0.0017	0.01	0.082	0.001111111111	0.02222222222
348.9898854	0	0.018	10	12.7	10.7	11.7	20	24	0.0001	0.0018	0.01	0.082	0.001111111111	0.02222222222
349.1579508	0	0.0185	10	12.8	10.7	11.6	20	24	0.0001	0.0017	0.01	0.082	0.001111111111	0.02222222222
349.3258966	0	0.0185	10	12.7	10.7	11.7	20	25	0.0001	0.0018	0.01	0.084	0.001111111111	0.02222222222
349.4939362	0	0.019	10	12.8	10.7	11.8	20	25	0.0001	0.0018	0.01	0.082	0.001111111111	0.02222222222
349.6621071	0	0.0185	10	12.9	10.6	11.7	20	25	0.0001	0.0019	0.01	0.084	0.001111111111	0.02222222222
349.8303299	0	0.019	10	12.8	10.7	11.8	20	26	0.0001	0.0018	0.01	0.082	0.001111111111	0.02222222222
349.9986297	0	0.0195	10	12.9	10.6	11.7	20	25	0.0001	0.0018	0.01	0.084	0.001111111111	0.02222222222
350.1666317	0	0.019	10	12.8	10.7	11.8	20	26	0.0001	0.0018	0.01	0.082	0.001111111111	0.02222222222
350.3347064	0	0.0195	10	12.9	10.6	11.9	20	26	0.0001	0.0018	0.01	0.084	0.001111111111	0.02222222222
350.502957	0	0.019	10	12.8	10.5	11.8	20	26	0.0001	0.0018	0.01	0.084	0.001111111111	0.02222222222
350.6712011	0	0.019	10	12.8	10.6	11.9	20	26	0.0001	0.0019	0.01	0.086	0.001111111111	0.02222222222
350.8395839	0	0.019	10	12.8	10.5	11.8	20	26	0.0001	0.0018	0.01	0.084	0.00222222	0.02222222222
351.0077535	0	0.019	10	12.8	10.6	11.9	20	26	0.0001	0.0019	0.01	0.086	0.00222222	0.02222222222
351.1760567	0	0.019	10	12.9	10.5	12	20	26	0.0001	0.0018	0.01	0.084	0.001111111111	0.02222222222
351.3443652	0	0.019	10	12.9	10.5	11.9	20	27	0.0001	0.0019	0.01	0.086	0.001111111111	0.02222222222
351.512676	0	0.019	10	12.9	10.5	12	20	26	0.0001	0.0019	0.01	0.084	0.001111111111	0.02222222222
351.6809309	0	0.0195	10	12.9	10.5	11.9	20	26	0.0001	0.0019	0.01	0.086	0.001111111111	0.02222222222
351.8491845	0	0.019	10	12.9	10.6	12	20	26	0.0001	0.0019	0.01	0.084	0.001111111111	0.02222222222
352.0175131	0	0.0195	10	12.9	10.7	12	20	26	0.0001	0.0019	0.01	0.086	0.001111111111	0.02222222222
352.1858151	0	0.019	10	12.9	10.6	12.1	20	26	0.0001	0.0019	0.01	0.088	0.001111111111	0.02222222222
352.3538712	0	0.0195	10	12.8	10.5	12	20	26	0.0001	0.0019	0.01	0.086	0.001111111111	0.02222222222
352.521945	0	0.019	10	12.8	10.5	12.1	20	26	0.0001	0.0019	0.01	0.086	0.001111111111	0.02222222222
352.6902428	0	0.0195	10	12.7	10.4	12	20	26	0.0001	0.0019	0.01	0.086	0.001111111111	0.02222222222
352.858308	0	0.019	10	12.8	10.5	12.1	20	26	0.0001	0.002	0.01	0.088	0.001111111111	0.02222222222
353.0265495	0	0.0195	10	12.7	10.4	12	20	26	0.0001	0.0019	0.01	0.088	0.001111111111	0.02222222222
353.1946132	0	0.0195	10	12.8	10.3	12.1	20	26	0.0001	0.0019	0.01	0.09	0.001111111111	0.02222222222
353.3627532	0	0.019	10	12.8	10.4	12	20	26	0.0001	0.0019	0.01	0.092	0.001111111111	0.02222222222
353.5308481	0	0.0185	10	12.8	10.3	12.1	20	26	0.0001	0.002	0.01	0.09	0.001111111111	0.02222222222
353.6992198	0	0.0185	10	12.9	10.4	12	20	26	0.0001	0.0019	0.01	0.092	0.001111111111	0.02222222222
353.8673447	0	0.019	10	12.9	10.3	12.1	20	26	0.0001	0.002	0.01	0.09	0.001111111111	0.02222222222
354.0353934	0	0.019	10	13	10.2	12	20	26	0.0001	0.0019	0.01	0.092	0.001111111111	0.02222222222
354.2036043	0	0.0195	10	12.9	10.3	12	20	26	0.0001	0.002	0.01	0.092	0.001111111111	0.02222222222
354.3718632	0	0.02	10	12.9	10.4	12	20	26	0.0001	0.0019	0.01	0.092	0.001111111111	0.02222222222
354.5401215	0	0.0195	10	12.9	10.3	12.1	20	26	0.0001	0.002	0.01	0.094	0.001111111111	0.02222222222
354.7081859	0	0.02	10	12.9	10.4	12	20	25	0.0001	0.0019	0.01	0.094	0.001111111111	0.02222222222
354.8763892	0	0.02	10	12.9	10.3	12.1	20	24	0.0001	0.0019	0.01	0.092	0.001111111111	0.02222222222
355.044462	0	0.02	10	13	10.2	12.2	20	25	0.0001	0.002	0.01	0.092	0.001111111111	0.02222222222
355.2125423	0	0.02	10	12.9	10.1	12.1	20	24	0.0001	0.0019	0.01	0.092	0.001111111111	0.02222222222
355.3806047	0	0.0205	10	13	10.2	12.2	20	25	0.0001	0.0019	0.01	0.094	0.001111111111	0.02222222222
355.5488166	0	0.02	10	12.9	10.3	12.1	20	24	0.0001	0.0019	0.01	0.092	0.001111111111	0.02222222222
355.7170602	0	0.0195	10	13	10.2	12	20	24	0.0001	0.0019	0.01	0.094	0.001111111111	0.02222222222
355.8852346	0	0.019	10	12.9	10.3	12	20	24	0.0001	0.0019	0.01	0.096	0.001111111111	0.02222222222
356.0534046	0	0.019	10	13	10.2	12.1	20	24	0.0001	0.002	0.01	0.094	0.00222222	0.02222222222
356.2214548	0	0.0185	10	13	10.3	12.2	20	25	0.0001	0.002	0.01	0.096	0.001111111111	0.02222222222
356.3897049	0	0.0185	10	12.9	10.2	12.1	20	24	0.0001	0.0021	0.01	0.096	0.001111111111	0.02222222222
356.5578293	0	0.018	10	13	10.1	12	20	25	0.0001	0.002	0.01	0.098	0.001111111111	0.02222222222
356.7259895	0	0.018	10	12.9	10.2	12	20	24	0.0001	0.0021	0.01	0.096	0.001111111111	0.02222222222
356.8940926	0	0.018	10	12.9	10.1	12.1	20	24	0.0001	0.002	0.01	0.098	0.001111111111	0.02222222222
357.0621712	0	0.018	10	13	10.2	12	20	25	0.0001	0.0021	0.01	0.096	0.001111111111	0.02222222222
357.2303046	0	0.018	10	13	10.3	12	20	24	0.0001	0.002	0.01	0.096	0.001111111111	0.02222222222
357.3986943	0	0.0185	10	13.1	10.2	12	20	24	0.0001	0.002	0.01	0.096	0.001111111111	0.02222222222
357.5669286	0	0.018	10	13	10.3	12	20	24	0.0001	0.0021	0.01	0.096	0.001111111111	0.02222222222
357.7351797	0	0.0175	10	12.9	10.4	11.9	20	23	0.0001	0.002	0.01	0.094	0.00222222	0.02111111
357.9034373	0	0.017	10	12.8	10.5	11.8	20	22	0.0001	0.0019	0.01	0.092	0.00333333	0.02
358.0717409	0	0.0165	10	12.7	10.6	11.7	20	21	0.0001	0.0018	0.01	0.09	0.00444444	0.01888889
358.2398837	0	0.016	10	12.6	10.7	11.6	20	20	0.0001	0.0017	0.01	0.088	0.00555555	0.01777778
358.4081584	0	0.0155	10	12.5	10.8	11.5	20	20	0.0001	0.0016	0.01	0.086	0.00666666	0.01666667
358.5762043	0	0.015	10	12.4	10.9	11.4	20	20	0.0001	0.0015	0.01	0.084	0.00777777	0.01555556
358.7444162	0	0.0145	10	12.3	11	11.3	20	20	0.0001	0.0014	0.01	0.082	0.00888888	0.01444445
358.9124891	0	0.014	10	12.2	11	11.2	20	20	0.0001	0.0013	0.01	0.08	0.00999999	0.01333334
359.0807871	0	0.0135	10	12.1	11	11.1	20	20	0.0001	0.0012	0.01	0.078	0.0111111	0.01222223
359.2491155	0	0.013	10	12	11	11	20	20	0.0001	0.0011	0.01	0.076	0.01111111111	0.01111112
359.4174121	0	0.0125	10	11.9	11	11	20	20	0.0001	0.001	0.01	0.074	0.01111111111	0.01111111111
359.5855556	0	0.012	10	11.8	11	11	20	20	0.0001	0.0009	0.01	0.072	0.01111111111	0.01111111111
359.7536377	0	0.0115	10	11.7	11	11	20	20	0.0001	0.0008	0.01	0.07	0.01111111111	0.01111111111
359.921641	0	0.011	10	11.6	11	11	20	20	0.0001	0.0007	0.01	0.068	0.01111111111	0.01111111111
360.0899759	0	0.0105	10	11.5	11	11	20	20	0.0001	0.0006	0.01	0.066	0.01111111111	0.01111111111
360.2583164	0	0.01	10	11.4	11	11	20	20	0.0001	0.0005	0.01	0.064	0.01111111111	0.01111111111
360.4263909	0	0.0095	10	11.3	11	11	20	20	0.0001	0.0004	0.01	0.062	0.01111111111	0.01111111111
360.5946779	0	0.009	10	11.2	11	11	20	20	0.0001	0.0003	0.01	0.06	0.01111111111	0.01111111111
360.7628372	0	0.0085	10	11.1	11	11	20	20	0.0001	0.0002	0.01	0.058	0.01111111111	0.01111111111
360.9311641	0	0.008	10	11	11	11	20	20	0.0001	0.0001	0.01	0.056	0.01111111111	0.01111111111
361.0995623	0	0.0075	10	10.9	11	11	20	20	0.0001	0.0001	0.01	0.054	0.01111111111	0.01111111111
361.2678493	0	0.007	10	10.8	11	11	20	20	0.0001	0.0001	0.01	0.052	0.01111111111	0.01111111111
361.4361689	0	0.0065	10	10.7	11	11	20	20	0.0001	0.0001	0.01	0.05	0.01111111111	0.01111111111
361.604329	0	0.006	10	10.6	11	11	20	20	0.0001	0.0001	0.01	0.048	0.01111111111	0.01111111111
361.7724742	0	0.0055	10	10.5	11	11	20	20	0.0001	0.0001	0.01	0.046	0.01111111111	0.01111111111
361.9406249	0	0.005	10	10.4	11	11	20	20	0.0001	0.0001	0.01	0.044	0.01111111111	0.01111111111
362.1087001	0	0.0045	10	10.3	11	11	20	20	0.0001	0.0001	0.01	0.042	0.01111111111	0.01111111111
362.2767672	0	0.004	10	10.2	11	11	20	20	0.0001	0.0001	0.01	0.04	0.01111111111	0.01111111111
362.4450506	0	0.0035	10	10.1	11	11	20	20	0.0001	0.0001	0.01	0.038	0.01111111111	0.01111111111
362.6131802	0	0.003	10	10	11	11	20	20	0.0001	0.0001	0.01	0.036	0.01111111111	0.01111111111
362.7813558	0	0.0025	10	10	11	11	20	20	0.0001	0.0001	0.01	0.034	0.01111111111	0.01111111111
362.9494118	0	0.002	10	10	11	11	20	20	0.0001	0.0001	0.01	0.032	0.01111111111	0.01111111111
363.1175523	0	0.002	10	10	11	11	20	20	0.0001	0.0001	0.01	0.03	0.01111111111	0.01111111111
363.2857999	0	0.002	10	10	11	11	20	20	0.0001	0.0001	0.01	0.028	0.01111111111	0.01111111111
363.453867	0	0.002	10	10	11	11	20	20	0.0001	0.0001	0.01	0.028	0.01111111111	0.01111111111
363.6220999	0	0.002	10	10	11	11	20	20	0.0001	0.0001	0.01	0.028	0.01111111111	0.01111111111
363.7902919	0	0.002	10	10	11	11	20	20	0.0001	0.0001	0.01	0.028	0.01111111111	0.01111111111
363.9586308	0	0.002	10	10	11	11	20	20	0.0001	0.0001	0.01	0.028	0.01111111111	0.01111111111
367.335319	0	0.002	10	10	11	11	20	20	0.0001	0.0001	0.01	0.028	0.01111111111	0.01111111111
373.9031518	0	0.002	10	10	11	11	20	20	0.0001	0.0001	0.01	0.028	0.01111111111	0.01111111111
381.8505301	0	0.002	10	10	11	11	20	20	0.0001	0.0001	0.01	0.028	0.01111111111	0.01111111111
382.0618855	0	0.002	10	10	11	11	20	20	0.0001	0.0001	0.01	0.028	0.01111111111	0.01111111111
382.2637441	0	0.002	10	10	11	11	20	20	0.0001	0.0001	0.01	0.026	0.01111111111	0.01111111111
382.4658021	0	0.002	10	10	11	11	20	20	0.0001	0.0001	0.01	0.026	0.01111111111	0.01111111111
382.6693378	0	0.002	10	10	11	11	20	20	0.0001	0.0001	0.01	0.026	0.01111111111	0.01111111111
382.8738647	0	0.002	10	10	11	11	20	20	0.0001	0.0001	0.01	0.026	0.01111111111	0.01111111111
383.0814476	0	0.002	10	10	11	11	20	20	0.0001	0.0001	0.01	0.026	0.01111111111	0.01111111111
383.2905571	0	0.002	10	10.1	10.9	11.1	20	21	0.0001	0.0002	0.01	0.026	0.01	0.01222222
383.4951402	0	0.0025	10	10.1	11	11	20	20	0.0001	0.0001	0.01	0.026	0.01111111	0.01333333
383.697259	0	0.0025	10	10.1	10.9	11.1	20	21	0.0001	0.0002	0.01	0.026	0.01	0.01444444
383.8989698	0	0.003	10	10.1	11	11	20	20	0.0001	0.0001	0.01	0.028	0.00888889	0.01555555
384.1008936	0	0.003	10	10.2	10.9	11.1	20	21	0.0001	0.0002	0.01	0.028	0.00777778	0.01666666
384.3112808	0	0.003	10	10.1	11	11	20	20	0.0001	0.0001	0.01	0.03	0.00666667	0.01777777
384.5215627	0	0.003	10	10.2	10.9	11.1	20	21	0.0001	0.0002	0.01	0.032	0.00555556	0.01888888
384.7233717	0	0.003	10	10.2	11	11.2	20	21	0.0001	0.0001	0.01	0.032	0.00444445	0.01999999
384.9252919	0	0.0035	10	10.2	10.9	11.1	20	21	0.0001	0.0002	0.01	0.032	0.00333334	0.0211111
385.1270816	0	0.0035	10	10.3	11	11.2	20	22	0.0001	0.0003	0.01	0.034	0.00222223	0.0211111
385.3291312	0	0.0035	10	10.2	10.9	11.1	20	21	0.0001	0.0002	0.01	0.034	0.00111112	0.02222221
385.5308229	0	0.0035	10	10.3	10.8	11.2	20	22	0.0001	0.0003	0.01	0.034	0.001111111111	0.02222222222
385.7327726	0	0.004	10	10.3	10.9	11.1	20	21	0.0001	0.0002	0.01	0.036	0.00222222	0.02222222222
385.9346132	0	0.004	10	10.4	10.8	11.2	20	22	0.0001	0.0003	0.01	0.034	0.00333333	0.02222222222
386.1365338	0	0.004	10	10.3	10.9	11.3	20	21	0.0001	0.0002	0.01	0.036	0.00444444	0.02222222222
386.3381569	0	0.004	10	10.4	10.8	11.2	20	22	0.0001	0.0003	0.01	0.034	0.00555555	0.02222222222
386.5397584	0	0.0045	10	10.3	10.9	11.3	20	22	0.0001	0.0003	0.01	0.036	0.00666666	0.02222222222
386.7416207	0	0.004	10	10.4	10.8	11.2	20	22	0.0001	0.0003	0.01	0.036	0.00777777	0.02222222222
386.9432749	0	0.004	10	10.4	10.7	11.3	20	22	0.0001	0.0003	0.01	0.038	0.00888888	0.02222222222
387.1449343	0	0.0045	10	10.4	10.8	11.2	20	22	0.0001	0.0003	0.01	0.038	0.00999999	0.02222222222
387.3467489	0	0.0045	10	10.5	10.7	11.3	20	23	0.0001	0.0004	0.01	0.038	0.0111111	0.02222222222
387.548618	0	0.0045	10	10.4	10.8	11.2	20	22	0.0001	0.0003	0.01	0.038	0.01111111111	0.02222222222
387.750339	0	0.005	10	10.5	10.7	11.3	20	23	0.0001	0.0004	0.01	0.038	0.01	0.02222222222
387.9521456	0	0.0045	10	10.4	10.8	11.2	20	22	0.0001	0.0003	0.01	0.038	0.00888889	0.02222222222
388.1538035	0	0.005	10	10.5	10.7	11.3	20	23	0.0001	0.0004	0.01	0.04	0.00777778	0.02222222222
388.355508	0	0.005	10	10.4	10.6	11.4	20	23	0.0001	0.0003	0.01	0.04	0.00666667	0.02222222222
388.5572336	0	0.0055	10	10.5	10.7	11.3	20	23	0.0001	0.0004	0.01	0.04	0.00555556	0.02222222222
388.7590132	0	0.005	10	10.5	10.6	11.4	20	23	0.0001	0.0004	0.01	0.042	0.00444445	0.02222222222
388.9607716	0	0.0055	10	10.5	10.7	11.3	20	24	0.0001	0.0004	0.01	0.04	0.00333334	0.02222222222
389.1624511	0	0.0055	10	10.5	10.6	11.4	20	23	0.0001	0.0005	0.01	0.042	0.00222223	0.02222222222
389.3642859	0	0.006	10	10.6	10.7	11.3	20	24	0.0001	0.0004	0.01	0.04	0.00111112	0.02222222222
389.5659529	0	0.0055	10	10.5	10.6	11.4	20	23	0.0001	0.0005	0.01	0.042	0.001111111111	0.02222222222
389.7675162	0	0.006	10	10.6	10.7	11.5	20	24	0.0001	0.0004	0.01	0.042	0.001111111111	0.02222222222
389.9692256	0	0.0055	10	10.5	10.8	11.4	20	23	0.0001	0.0005	0.01	0.042	0.001111111111	0.02222222222
390.1711424	0	0.006	10	10.6	10.7	11.5	20	24	0.0001	0.0004	0.01	0.042	0.001111111111	0.02222222222
390.3730447	0	0.0055	10	10.5	10.8	11.4	20	24	0.0001	0.0005	0.01	0.042	0.001111111111	0.02222222222
390.5749653	0	0.006	10	10.6	10.7	11.5	20	24	0.0001	0.0004	0.01	0.042	0.001111111111	0.02222222222
390.7767401	0	0.006	10	10.6	10.8	11.4	20	24	0.0001	0.0005	0.01	0.042	0.001111111111	0.02222222222
390.9785265	0	0.006	10	10.6	10.7	11.5	20	24	0.0001	0.0006	0.01	0.044	0.001111111111	0.02222222222
391.1803501	0	0.006	10	10.6	10.6	11.5	20	24	0.0001	0.0005	0.01	0.042	0.001111111111	0.02222222222
391.3821279	0	0.006	10	10.6	10.7	11.5	20	24	0.0001	0.0006	0.01	0.044	0.001111111111	0.02222222222
391.5838739	0	0.006	10	10.6	10.6	11.5	20	24	0.0001	0.0005	0.01	0.042	0.001111111111	0.02222222222
391.7854964	0	0.0065	10	10.6	10.7	11.5	20	24	0.0001	0.0006	0.01	0.044	0.001111111111	0.02222222222
391.9875045	0	0.006	10	10.7	10.6	11.5	20	24	0.0001	0.0005	0.01	0.042	0.001111111111	0.02222222222
392.1893177	0	0.0065	10	10.6	10.5	11.5	20	24	0.0001	0.0006	0.01	0.044	0.001111111111	0.02222222222
392.3910224	0	0.006	10	10.7	10.6	11.5	20	24	0.0001	0.0005	0.01	0.044	0.001111111111	0.02222222222
392.5927963	0	0.0065	10	10.6	10.5	11.5	20	24	0.0001	0.0006	0.01	0.044	0.001111111111	0.02222222222
392.7945669	0	0.006	10	10.7	10.6	11.6	20	24	0.0001	0.0006	0.01	0.046	0.001111111111	0.02222222222
392.996425	0	0.0065	10	10.7	10.5	11.5	20	24	0.0001	0.0006	0.01	0.044	0.001111111111	0.02222222222
393.1983787	0	0.0065	10	10.7	10.6	11.6	20	25	0.0001	0.0006	0.01	0.046	0.001111111111	0.02222222222
393.4001282	0	0.0065	10	10.7	10.5	11.5	20	25	0.0001	0.0006	0.01	0.044	0.001111111111	0.02222222222
393.6018365	0	0.0065	10	10.8	10.6	11.6	20	25	0.0001	0.0007	0.01	0.046	0.001111111111	0.02222222222
393.8036564	0	0.0065	10	10.7	10.5	11.5	20	25	0.0001	0.0006	0.01	0.046	0.001111111111	0.02222222222
394.0054005	0	0.0065	10	10.7	10.5	11.5	20	26	0.0001	0.0007	0.01	0.046	0.001111111111	0.02222222222
394.2072002	0	0.0065	10	10.7	10.5	11.6	20	26	0.0001	0.0006	0.01	0.046	0.001111111111	0.02222222222
394.4091014	0	0.0065	10	10.7	10.5	11.7	20	26	0.0001	0.0007	0.01	0.046	0.001111111111	0.02222222222
394.6107482	0	0.0065	10	10.7	10.5	11.6	20	26	0.0001	0.0006	0.01	0.048	0.001111111111	0.02222222222
394.8126834	0	0.007	10	10.7	10.5	11.7	20	27	0.0001	0.0007	0.01	0.046	0.001111111111	0.02222222222
395.0148007	0	0.0065	10	10.7	10.5	11.6	20	27	0.0001	0.0007	0.01	0.048	0.001111111111	0.02222222222
395.2251108	0	0.007	10	10.7	10.4	11.7	20	27	0.0001	0.0007	0.01	0.046	0.001111111111	0.02222222222
395.4268244	0	0.0065	10	10.7	10.5	11.6	20	27	0.0001	0.0007	0.01	0.048	0.001111111111	0.02222222222
395.6287211	0	0.007	10	10.7	10.5	11.7	20	27	0.0001	0.0007	0.01	0.046	0.001111111111	0.02222222222
395.8305238	0	0.0065	10	10.8	10.5	11.6	20	28	0.0001	0.0008	0.01	0.048	0.001111111111	0.02222222222
396.032372	0	0.0065	10	10.7	10.5	11.7	20	27	0.0001	0.0007	0.01	0.048	0.001111111111	0.02222222222
396.234293	0	0.0065	10	10.8	10.4	11.6	20	27	0.0001	0.0007	0.01	0.05	0.001111111111	0.02222222222
396.4362019	0	0.0065	10	10.7	10.5	11.7	20	27	0.0001	0.0007	0.01	0.048	0.001111111111	0.02222222222
396.6380855	0	0.007	10	10.8	10.4	11.8	20	27	0.0001	0.0008	0.01	0.05	0.001111111111	0.02222222222
396.8399389	0	0.0065	10	10.8	10.5	11.7	20	28	0.0001	0.0007	0.01	0.048	0.001111111111	0.02222222222
397.0417584	0	0.007	10	10.8	10.4	11.8	20	28	0.0001	0.0008	0.01	0.048	0.001111111111	0.02222222222
397.2437044	0	0.0065	10	10.8	10.3	11.7	20	28	0.0001	0.0007	0.01	0.048	0.001111111111	0.02222222222
397.4455251	0	0.0065	10	10.8	10.4	11.8	20	28	0.0001	0.0007	0.01	0.048	0.001111111111	0.02222222222
397.6472936	0	0.0065	10	10.8	10.3	11.9	20	28	0.0001	0.0007	0.01	0.048	0.001111111111	0.02222222222
397.8490642	0	0.0065	10	10.8	10.4	11.8	20	28	0.0001	0.0007	0.01	0.048	0.001111111111	0.02222222222
398.0509011	0	0.0065	10	10.9	10.3	11.9	20	28	0.0001	0.0007	0.01	0.05	0.001111111111	0.02222222222
398.2528314	0	0.0065	10	10.8	10.4	11.8	20	28	0.0001	0.0007	0.01	0.048	0.001111111111	0.02222222222
398.4546287	0	0.007	10	10.9	10.3	11.9	20	28	0.0001	0.0007	0.01	0.048	0.001111111111	0.02222222222
398.6566861	0	0.0065	10	10.8	10.4	12	20	28	0.0001	0.0007	0.01	0.048	0.001111111111	0.02222222222
398.8585669	0	0.0065	10	10.9	10.3	11.9	20	28	0.0001	0.0008	0.01	0.048	0.001111111111	0.02222222222
399.060388	0	0.0065	10	10.8	10.2	12	20	28	0.0001	0.0007	0.01	0.048	0.001111111111	0.02222222222
399.2621944	0	0.0065	10	10.9	10.3	11.9	20	28	0.0001	0.0007	0.01	0.048	0.001111111111	0.02222222222
399.4639863	0	0.0065	10	10.8	10.2	12	20	28	0.0001	0.0007	0.01	0.048	0.001111111111	0.02222222222
399.6658366	0	0.0065	10	10.9	10.3	12	20	28	0.0001	0.0007	0.01	0.048	0.001111111111	0.02222222222
399.8675932	0	0.0065	10	10.8	10.2	12	20	28	0.0001	0.0007	0.01	0.048	0.001111111111	0.02222222222
400.0693113	0	0.0065	10	10.8	10.3	12	20	28	0.0001	0.0007	0.01	0.048	0.001111111111	0.02222222222
400.2713176	0	0.0065	10	10.8	10.2	12	20	28	0.0001	0.0007	0.01	0.048	0.001111111111	0.02222222222
400.4730872	0	0.0065	10	10.9	10.3	12	20	28	0.0001	0.0007	0.01	0.048	0.001111111111	0.02222222222
400.6750127	0	0.0065	10	10.9	10.2	12	20	28	0.0001	0.0007	0.01	0.048	0.001111111111	0.02222222222
400.8768195	0	0.0065	10	11	10.3	12	20	29	0.0001	0.0007	0.01	0.05	0.001111111111	0.02222222222
401.0786729	0	0.007	10	10.9	10.2	12	20	29	0.0001	0.0007	0.01	0.048	0.001111111111	0.02222222222
401.2804401	0	0.007	10	11	10.3	12.1	20	29	0.0001	0.0007	0.01	0.048	0.001111111111	0.02222222222
401.4823706	0	0.007	10	10.9	10.2	12	20	30	0.0001	0.0007	0.01	0.048	0.001111111111	0.02222222222
401.6843396	0	0.007	10	10.9	10.3	12.1	20	30	0.0001	0.0008	0.01	0.048	0.001111111111	0.02222222222
401.8861669	0	0.007	10	10.9	10.2	12	20	31	0.0001	0.0008	0.01	0.05	0.001111111111	0.02222222222
402.0881387	0	0.007	10	10.9	10.3	12	20	31	0.0001	0.0008	0.01	0.05	0.001111111111	0.02222222222
402.2899983	0	0.007	10	10.9	10.3	12	20	31	0.0001	0.0008	0.01	0.05	0.001111111111	0.02222222222
402.491908	0	0.007	10	10.9	10.3	12.1	20	32	0.0001	0.0008	0.01	0.05	0.001111111111	0.02222222222
402.6938203	0	0.007	10	10.9	10.3	12	20	32	0.0001	0.0008	0.01	0.05	0.001111111111	0.02222222222
402.8956728	0	0.007	10	11	10.3	12.1	20	32	0.0001	0.0009	0.01	0.05	0.001111111111	0.02222222222
403.0975391	0	0.0075	10	11	10.3	12	20	32	0.0001	0.0008	0.01	0.05	0.001111111111	0.02222222222
403.2994528	0	0.007	10	11	10.3	12	20	32	0.0001	0.0009	0.01	0.05	0.001111111111	0.02222222222
403.5014053	0	0.007	10	11	10.3	12	20	32	0.0001	0.0008	0.01	0.05	0.001111111111	0.02222222222
403.7031366	0	0.007	10	11	10.3	12	20	32	0.0001	0.0009	0.01	0.05	0.001111111111	0.02222222222
403.9050532	0	0.007	10	11	10.3	12	20	32	0.0001	0.0008	0.01	0.05	0.001111111111	0.02222222222
404.1068715	0	0.0075	10	11	10.3	12	20	32	0.0001	0.0008	0.01	0.052	0.001111111111	0.02222222222
404.3085369	0	0.007	10	11.1	10.2	12.1	20	32	0.0001	0.0008	0.01	0.05	0.001111111111	0.02222222222
404.5102497	0	0.007	10	11	10.1	12.2	20	32	0.0001	0.0009	0.01	0.052	0.001111111111	0.02222222222
404.7121341	0	0.007	10	11.1	10.2	12.1	20	32	0.0001	0.0008	0.01	0.05	0.001111111111	0.02222222222
404.9139327	0	0.007	10	11	10.1	12.2	20	32	0.0001	0.0009	0.01	0.052	0.001111111111	0.02222222222
405.1156663	0	0.007	10	11	10.2	12.1	20	32	0.0001	0.0009	0.01	0.05	0.001111111111	0.02222222222
405.3176369	0	0.007	10	11	10.1	12.2	20	32	0.0001	0.0009	0.01	0.05	0.001111111111	0.02222222222
405.5195445	0	0.007	10	11	10.2	12.1	20	32	0.0001	0.0009	0.01	0.05	0.001111111111	0.02222222222
405.7213726	0	0.007	10	11	10.1	12	20	32	0.0001	0.0009	0.01	0.052	0.001111111111	0.02222222222
405.9231421	0	0.007	10	11	10.2	12	20	32	0.0001	0.0009	0.01	0.052	0.001111111111	0.02222222222
406.1248888	0	0.007	10	11	10.1	12.1	20	32	0.0001	0.0009	0.01	0.052	0.001111111111	0.02222222222
406.3267228	0	0.007	10	11	10.2	12	20	32	0.0001	0.0009	0.01	0.052	0.001111111111	0.02222222222
406.5285819	0	0.007	10	11	10.3	12.1	20	32	0.0001	0.0009	0.01	0.052	0.001111111111	0.02222222222
406.7302869	0	0.007	10	11	10.2	12	20	32	0.0001	0.0009	0.01	0.052	0.001111111111	0.02222222222
406.9321797	0	0.007	10	11	10.3	12.1	20	32	0.0001	0.0009	0.01	0.052	0.001111111111	0.02222222222
407.1341691	0	0.007	10	11	10.2	12	20	32	0.0001	0.0009	0.01	0.052	0.001111111111	0.02222222222
407.3357789	0	0.007	10	11	10.3	12.1	20	32	0.0001	0.0009	0.01	0.052	0.001111111111	0.02222222222
407.5376041	0	0.007	10	11	10.2	12	20	32	0.0001	0.0009	0.01	0.052	0.001111111111	0.02222222222
407.739206	0	0.007	10	11	10.3	12.1	20	32	0.0001	0.0009	0.01	0.052	0.001111111111	0.02222222222
407.9407784	0	0.0075	10	11.1	10.2	12	20	32	0.0001	0.001	0.01	0.052	0.001111111111	0.02222222222
408.1426633	0	0.007	10	11	10.3	12.1	20	32	0.0001	0.0009	0.01	0.052	0.001111111111	0.02222222222
408.3443988	0	0.007	10	11.1	10.2	12	20	32	0.0001	0.001	0.01	0.052	0.001111111111	0.02222222222
408.5462849	0	0.007	10	11	10.3	12.1	20	32	0.0001	0.0009	0.01	0.052	0.001111111111	0.02222222222
408.7480797	0	0.007	10	11	10.2	12	20	32	0.0001	0.0009	0.01	0.052	0.001111111111	0.02222222222
408.9497566	0	0.007	10	11	10.1	12	20	32	0.0001	0.0009	0.01	0.052	0.001111111111	0.02222222222
409.1514147	0	0.007	10	11.1	10.2	12	20	32	0.0001	0.001	0.01	0.052	0.001111111111	0.02222222222
409.3530711	0	0.007	10	11	10.3	12	20	32	0.0001	0.0009	0.01	0.054	0.001111111111	0.02222222222
409.5548946	0	0.007	10	11.1	10.3	12	20	32	0.0001	0.0009	0.01	0.052	0.001111111111	0.02222222222
409.7566707	0	0.007	10	11.1	10.3	12	20	32	0.0001	0.0009	0.01	0.054	0.001111111111	0.02222222222
409.9582008	0	0.007	10	11.1	10.3	12	20	32	0.0001	0.0009	0.01	0.052	0.001111111111	0.02222222222
410.1598575	0	0.007	10	11.1	10.2	12	20	32	0.0001	0.0009	0.01	0.054	0.001111111111	0.02222222222
410.3615595	0	0.007	10	11.2	10.3	12.1	20	32	0.0001	0.0009	0.01	0.052	0.001111111111	0.02222222222
410.5631193	0	0.007	10	11.1	10.2	12	20	32	0.0001	0.0009	0.01	0.052	0.001111111111	0.02222222222
410.7648762	0	0.007	10	11.1	10.3	12.1	20	32	0.0001	0.0009	0.01	0.052	0.001111111111	0.02222222222
410.9664758	0	0.0075	10	11.1	10.3	12	20	32	0.0001	0.0009	0.01	0.054	0.001111111111	0.02222222222
411.167982	0	0.007	10	11.2	10.2	12.1	20	32	0.0001	0.0009	0.01	0.052	0.001111111111	0.02222222222
411.369678	0	0.007	10	11.1	10.1	12	20	32	0.0001	0.0009	0.01	0.052	0.001111111111	0.02222222222
411.5714267	0	0.007	10	11.2	10.2	12.1	20	32	0.0001	0.0009	0.01	0.052	0.001111111111	0.02222222222
411.7729312	0	0.007	10	11.1	10.1	12	20	32	0.0001	0.0009	0.01	0.052	0.001111111111	0.02222222222
411.9744227	0	0.007	10	11.1	10	12	20	32	0.0001	0.001	0.01	0.052	0.001111111111	0.02222222222
412.1759954	0	0.007	10	11.2	10.1	12.1	20	32	0.0001	0.0009	0.01	0.052	0.001111111111	0.02222222222
412.3776236	0	0.0075	10	11.1	10	12	20	32	0.0001	0.001	0.01	0.054	0.001111111111	0.02222222222
412.5793218	0	0.007	10	11.2	10.1	12.1	20	32	0.0001	0.0009	0.01	0.054	0.001111111111	0.02222222222
412.7808861	0	0.0075	10	11.1	10.2	12	20	32	0.0001	0.001	0.01	0.054	0.001111111111	0.02222222222
412.9824062	0	0.0075	10	11.1	10.3	12.1	20	32	0.0001	0.001	0.01	0.056	0.001111111111	0.02222222222
413.18408	0	0.0075	10	11.2	10.2	12.2	20	32	0.0001	0.001	0.01	0.054	0.001111111111	0.02222222222
413.385679	0	0.0075	10	11.1	10.3	12.1	20	32	0.0001	0.001	0.01	0.054	0.001111111111	0.02222222222
413.5873467	0	0.0075	10	11.2	10.2	12.2	20	32	0.0001	0.001	0.01	0.056	0.001111111111	0.02222222222
413.7890503	0	0.0075	10	11.2	10.1	12.1	20	32	0.0001	0.001	0.01	0.054	0.001111111111	0.02222222222
413.9908016	0	0.007	10	11.1	10.2	12.2	20	32	0.0001	0.001	0.01	0.054	0.001111111111	0.02222222222
414.192597	0	0.0065	10	11.1	10.3	12.1	20	31	0.0001	0.001	0.01	0.054	0.00222222	0.02222222222
414.3944407	0	0.006	10	11.1	10.3	12	20	31	0.0001	0.001	0.01	0.054	0.00333333	0.02222222222
414.5961046	0	0.006	10	11.2	10.3	12	20	31	0.0001	0.001	0.01	0.054	0.00444444	0.02222222222
414.7979187	0	0.006	10	11.2	10.3	12	20	31	0.0001	0.001	0.01	0.054	0.00555555	0.02222222222
414.9995613	0	0.006	10	11.1	10.3	12.1	20	31	0.0001	0.001	0.01	0.056	0.00666666	0.02222222222
415.2012693	0	0.006	10	11.1	10.3	12	20	31	0.0001	0.001	0.01	0.054	0.00777777	0.02222222222
415.4030285	0	0.006	10	11.1	10.2	12.1	20	31	0.0001	0.001	0.01	0.056	0.00888888	0.02222222222
415.6045518	0	0.006	10	11.2	10.3	12	20	31	0.0001	0.001	0.01	0.054	0.00999999	0.02222222222
415.8062124	0	0.006	10	11.2	10.3	12	20	31	0.0001	0.001	0.01	0.054	0.0111111	0.02222222222
416.0079331	0	0.006	10	11.2	10.2	12	20	31	0.0001	0.001	0.01	0.056	0.01111111111	0.02222222222
416.2096613	0	0.006	10	11.2	10.1	12	20	31	0.0001	0.001	0.01	0.054	0.01111111111	0.02222222222
416.411143	0	0.006	10	11.2	10.2	12	20	31	0.0001	0.0011	0.01	0.054	0.01111111111	0.02222222222
416.6128136	0	0.006	10	11.2	10.1	12	20	31	0.0001	0.001	0.01	0.054	0.01111111111	0.02222222222
416.8145044	0	0.006	10	11.2	10.2	12	20	31	0.0001	0.001	0.01	0.054	0.01	0.02222222222
417.0160885	0	0.0065	10	11.2	10.1	12	20	31	0.0001	0.001	0.01	0.054	0.01111111	0.02222222222
417.2177737	0	0.006	10	11.2	10.2	12	20	31	0.0001	0.001	0.01	0.054	0.01	0.02222222222
417.4192988	0	0.0065	10	11.2	10.3	12	20	31	0.0001	0.001	0.01	0.054	0.01111111	0.02222222222
417.621058	0	0.0065	10	11.2	10.4	12.1	20	31	0.0001	0.001	0.01	0.054	0.01111111	0.02222222222
417.8227557	0	0.0065	10	11.2	10.4	12	20	31	0.0001	0.001	0.01	0.054	0.01111111	0.02222222222
418.0243712	0	0.0065	10	11.2	10.4	12.1	20	31	0.0001	0.001	0.01	0.056	0.01111111	0.02222222222
418.2258689	0	0.0065	10	11.2	10.4	12	20	31	0.0001	0.001	0.01	0.054	0.01	0.02222222222
418.4274193	0	0.006	10	11.2	10.4	12	20	31	0.0001	0.001	0.01	0.054	0.01111111	0.02222222222
418.6289723	0	0.006	10	11.2	10.4	12	20	31	0.0001	0.001	0.01	0.054	0.01111111	0.02222222222
418.8304899	0	0.0055	10	11.2	10.4	12	20	31	0.0001	0.001	0.01	0.054	0.01111111	0.02222222222
419.0321868	0	0.0055	10	11.2	10.4	12	20	31	0.0001	0.001	0.01	0.054	0.01111111	0.02222222222
419.2337937	0	0.0055	10	11.2	10.4	12	20	31	0.0001	0.001	0.01	0.054	0.01111111	0.02222222222
419.4353795	0	0.0055	10	11.2	10.4	12	20	31	0.0001	0.001	0.01	0.054	0.01111111	0.02222222222
419.6370445	0	0.0055	10	11.3	10.3	12	20	31	0.0001	0.001	0.01	0.054	0.01111111	0.02222222222
419.8386949	0	0.006	10	11.2	10.2	12	20	31	0.0001	0.0011	0.01	0.054	0.01111111	0.02222222222
420.0402557	0	0.0055	10	11.3	10.3	12	20	31	0.0001	0.001	0.01	0.054	0.01111111	0.02222222222
420.2419383	0	0.0055	10	11.2	10.4	12	20	31	0.0001	0.001	0.01	0.054	0.01111111	0.02222222222
420.4435109	0	0.0055	10	11.2	10.3	12	20	31	0.0001	0.001	0.01	0.054	0.01111111	0.02222222222
420.6451759	0	0.0055	10	11.2	10.4	12	20	31	0.0001	0.001	0.01	0.056	0.01111111	0.02222222222
420.8469614	0	0.0055	10	11.2	10.4	12	20	31	0.0001	0.001	0.01	0.054	0.01111111	0.02222222222
421.048619	0	0.0055	10	11.2	10.4	12	20	31	0.0001	0.001	0.01	0.056	0.01111111	0.02222222222
421.2503903	0	0.0055	10	11.2	10.4	12	20	31	0.0001	0.001	0.01	0.056	0.01111111	0.02222222222
421.4521689	0	0.0055	10	11.2	10.4	12	20	31	0.0001	0.0011	0.01	0.056	0.01111111	0.02222222222
421.6539138	0	0.0055	10	11.2	10.4	12	20	31	0.0001	0.001	0.01	0.056	0.01	0.02222222222
421.8556722	0	0.0055	10	11.2	10.4	12	20	31	0.0001	0.001	0.01	0.056	0.00888889	0.02222222222
422.0574044	0	0.006	10	11.3	10.4	12.1	20	31	0.0001	0.0011	0.01	0.056	0.00777778	0.02222222222
422.2589032	0	0.006	10	11.2	10.4	12	20	31	0.0001	0.001	0.01	0.056	0.00666667	0.02222222222
422.4606094	0	0.006	10	11.3	10.4	12.1	20	31	0.0001	0.0011	0.01	0.056	0.00555556	0.02222222222
422.6623699	0	0.006	10	11.2	10.4	12	20	31	0.0001	0.001	0.01	0.056	0.00444445	0.02222222222
422.864037	0	0.006	10	11.3	10.4	12.1	20	31	0.0001	0.0011	0.01	0.056	0.00333334	0.02222222222
423.0657076	0	0.0065	10	11.2	10.3	12	20	31	0.0001	0.0012	0.01	0.056	0.00222223	0.02222222222
423.2674336	0	0.006	10	11.2	10.4	12	20	31	0.0001	0.0011	0.01	0.056	0.00111112	0.02222222222
423.4690283	0	0.0065	10	11.2	10.3	12.1	20	31	0.0001	0.0012	0.01	0.056	0.001111111111	0.02222222222
423.670727	0	0.0065	10	11.3	10.4	12	20	32	0.0001	0.0011	0.01	0.058	0.001111111111	0.02222222222
423.8724102	0	0.0065	10	11.2	10.3	12	20	32	0.0001	0.0012	0.01	0.056	0.001111111111	0.02222222222
424.0739136	0	0.0065	10	11.2	10.2	12.1	20	32	0.0001	0.0011	0.01	0.058	0.001111111111	0.02222222222
424.2753851	0	0.0065	10	11.3	10.3	12	20	32	0.0001	0.0012	0.01	0.056	0.001111111111	0.02222222222
424.4771062	0	0.007	10	11.2	10.2	12	20	32	0.0001	0.0011	0.01	0.058	0.001111111111	0.02222222222
424.6785879	0	0.0065	10	11.3	10.3	12	20	32	0.0001	0.0011	0.01	0.056	0.001111111111	0.02222222222
424.8802067	0	0.0065	10	11.2	10.3	12	20	32	0.0001	0.0011	0.01	0.058	0.001111111111	0.02222222222
425.0819537	0	0.0065	10	11.2	10.3	12.1	20	32	0.0001	0.0011	0.01	0.056	0.001111111111	0.02222222222
425.2834505	0	0.0065	10	11.2	10.3	12	20	32	0.0001	0.0011	0.01	0.058	0.001111111111	0.02222222222
425.485317	0	0.0065	10	11.2	10.3	12.1	20	32	0.0001	0.0011	0.01	0.058	0.001111111111	0.02222222222
425.6869925	0	0.0065	10	11.2	10.3	12.2	20	32	0.0001	0.0011	0.01	0.058	0.001111111111	0.02222222222
425.888585	0	0.0065	10	11.2	10.4	12.3	20	32	0.0001	0.0011	0.01	0.058	0.001111111111	0.02222222222
426.090316	0	0.0065	10	11.3	10.3	12.2	20	32	0.0001	0.0011	0.01	0.058	0.001111111111	0.02222222222
426.2919614	0	0.0065	10	11.2	10.4	12.1	20	32	0.0001	0.0011	0.01	0.058	0.001111111111	0.02222222222
426.4934911	0	0.0065	10	11.2	10.3	12.2	20	32	0.0001	0.0011	0.01	0.058	0.001111111111	0.02222222222
426.6952715	0	0.0065	10	11.3	10.3	12.1	20	32	0.0001	0.0012	0.01	0.06	0.001111111111	0.02222222222
426.896994	0	0.0065	10	11.3	10.3	12.2	20	32	0.0001	0.0011	0.01	0.058	0.001111111111	0.02222222222
427.0985331	0	0.0065	10	11.3	10.3	12.1	20	32	0.0001	0.0012	0.01	0.06	0.001111111111	0.02222222222
427.3001339	0	0.0065	10	11.3	10.3	12.2	20	32	0.0001	0.0011	0.01	0.058	0.001111111111	0.02222222222
427.5019026	0	0.0065	10	11.3	10.3	12.1	20	32	0.0001	0.0011	0.01	0.058	0.001111111111	0.02222222222
427.703608	0	0.0065	10	11.3	10.3	12	20	32	0.0001	0.0011	0.01	0.058	0.001111111111	0.02222222222
427.9053219	0	0.0065	10	11.3	10.3	12.1	20	32	0.0001	0.0011	0.01	0.058	0.001111111111	0.02222222222
428.1070177	0	0.007	10	11.4	10.3	12.2	20	32	0.0001	0.0011	0.01	0.058	0.001111111111	0.02111111
428.3087495	0	0.007	10	11.3	10.2	12.1	20	32	0.0001	0.0011	0.01	0.06	0.001111111111	0.02
428.5104523	0	0.007	10	11.4	10.3	12.2	20	32	0.0001	0.0011	0.01	0.058	0.001111111111	0.01888889
428.7119516	0	0.007	10	11.3	10.2	12.1	20	32	0.0001	0.0011	0.01	0.06	0.001111111111	0.01777778
428.9137298	0	0.007	10	11.4	10.3	12	20	32	0.0001	0.0011	0.01	0.058	0.001111111111	0.01666667
429.1154352	0	0.0075	10	11.3	10.3	12.1	20	32	0.0001	0.0011	0.01	0.06	0.001111111111	0.01555556
429.3169342	0	0.0075	10	11.4	10.3	12	20	32	0.0001	0.0012	0.01	0.058	0.001111111111	0.01444445
429.5184334	0	0.0075	10	11.3	10.2	12.1	20	32	0.0001	0.0011	0.01	0.06	0.001111111111	0.01333334
429.7200904	0	0.008	10	11.4	10.1	12	20	32	0.0001	0.0012	0.01	0.06	0.001111111111	0.01222223
429.9215893	0	0.0075	10	11.3	10.2	12	20	32	0.0001	0.0012	0.01	0.06	0.001111111111	0.01111112
430.123281	0	0.008	10	11.4	10.3	12	20	32	0.0001	0.0012	0.01	0.06	0.001111111111	0.01111111111
430.3247994	0	0.0075	10	11.4	10.2	12	20	32	0.0001	0.0012	0.01	0.06	0.001111111111	0.01111111111
430.5264338	0	0.0075	10	11.5	10.3	12	20	32	0.0001	0.0013	0.01	0.06	0.001111111111	0.01222222
430.7279962	0	0.0075	10	11.4	10.2	12	20	32	0.0001	0.0012	0.01	0.06	0.001111111111	0.01111111111
430.9297646	0	0.0075	10	11.4	10.3	11.9	20	31	0.0001	0.0013	0.01	0.06	0.001111111111	0.01111111111
431.1314869	0	0.0075	10	11.4	10.2	11.9	20	31	0.0001	0.0012	0.01	0.06	0.001111111111	0.01222222
431.3330602	0	0.0075	10	11.4	10.3	11.9	20	31	0.0001	0.0012	0.01	0.06	0.001111111111	0.01111111111
431.5346999	0	0.0075	10	11.4	10.4	11.9	20	31	0.0001	0.0013	0.01	0.06	0.001111111111	0.01222222
431.7361946	0	0.0075	10	11.5	10.3	11.9	20	31	0.0001	0.0012	0.01	0.06	0.001111111111	0.01111111111
431.9377588	0	0.0075	10	11.4	10.4	11.9	20	31	0.0001	0.0013	0.01	0.06	0.001111111111	0.01222222
432.1393592	0	0.0075	10	11.4	10.3	11.9	20	31	0.0001	0.0012	0.01	0.06	0.001111111111	0.01111111111
432.3411104	0	0.0075	10	11.4	10.4	11.9	20	31	0.0001	0.0013	0.01	0.06	0.001111111111	0.01222222
432.5429035	0	0.0075	10	11.4	10.3	11.9	20	31	0.0001	0.0012	0.01	0.06	0.001111111111	0.01111111111
432.7445791	0	0.0075	10	11.4	10.2	11.9	20	31	0.0001	0.0013	0.01	0.062	0.001111111111	0.01111111111
432.9461057	0	0.0075	10	11.4	10.3	11.9	20	31	0.0001	0.0012	0.01	0.06	0.001111111111	0.01111111111
433.1475986	0	0.0075	10	11.5	10.3	11.9	20	31	0.0001	0.0013	0.01	0.062	0.001111111111	0.01111111111
433.3492765	0	0.008	10	11.4	10.3	11.9	20	31	0.0001	0.0012	0.01	0.06	0.001111111111	0.01222222
433.5507441	0	0.0075	10	11.5	10.3	11.9	20	31	0.0001	0.0013	0.01	0.06	0.001111111111	0.01111111111
433.7523927	0	0.008	10	11.4	10.2	11.9	20	31	0.0001	0.0012	0.01	0.062	0.001111111111	0.01111111111
433.9543249	0	0.0075	10	11.5	10.3	12	20	31	0.0001	0.0012	0.01	0.06	0.001111111111	0.01111111111
434.1561925	0	0.008	10	11.5	10.4	12	20	31	0.0001	0.0013	0.01	0.06	0.001111111111	0.01111111111
434.3580118	0	0.0085	10	11.5	10.4	12	20	31	0.0001	0.0013	0.01	0.06	0.001111111111	0.01111111111
434.5597532	0	0.008	10	11.5	10.4	12	20	31	0.0001	0.0013	0.01	0.06	0.001111111111	0.01111111111
434.7615654	0	0.008	10	11.5	10.4	12	20	31	0.0001	0.0012	0.01	0.062	0.001111111111	0.01111111111
434.9633132	0	0.008	10	11.6	10.5	12	20	31	0.0001	0.0012	0.01	0.06	0.001111111111	0.01111111111
435.1652499	0	0.008	10	11.5	10.5	12	20	31	0.0001	0.0012	0.01	0.062	0.001111111111	0.01111111111
435.3669703	0	0.008	10	11.5	10.6	12	20	31	0.0001	0.0012	0.01	0.06	0.001111111111	0.01111111111
435.5686938	0	0.008	10	11.5	10.7	12	20	31	0.0001	0.0012	0.01	0.062	0.001111111111	0.01111111111
435.7703347	0	0.008	10	11.6	10.6	12.1	20	31	0.0001	0.0013	0.01	0.062	0.001111111111	0.01111111111
435.9721661	0	0.008	10	11.5	10.7	12	20	32	0.0001	0.0013	0.01	0.062	0.001111111111	0.01111111111
436.1738423	0	0.0085	10	11.6	10.7	12	20	31	0.0001	0.0013	0.01	0.064	0.001111111111	0.01111111111
436.375453	0	0.008	10	11.5	10.6	12	20	31	0.0001	0.0013	0.01	0.062	0.001111111111	0.01111111111
436.5771678	0	0.0085	10	11.6	10.7	12	20	31	0.0001	0.0013	0.01	0.064	0.001111111111	0.01111111111
436.7789272	0	0.008	10	11.5	10.7	12	20	31	0.0001	0.0013	0.01	0.062	0.001111111111	0.01222222
436.9805571	0	0.0085	10	11.6	10.7	12	20	31	0.0001	0.0013	0.01	0.062	0.001111111111	0.01111111111
437.1822061	0	0.008	10	11.6	10.6	12	20	31	0.0001	0.0013	0.01	0.062	0.001111111111	0.01111111111
437.3837064	0	0.0085	10	11.6	10.7	12	20	31	0.0001	0.0013	0.01	0.062	0.001111111111	0.01111111111
437.5853773	0	0.008	10	11.6	10.7	12	20	31	0.0001	0.0013	0.01	0.06	0.001111111111	0.01111111111
437.7869575	0	0.0085	10	11.7	10.6	12.1	20	31	0.0001	0.0014	0.01	0.062	0.001111111111	0.01111111111
437.9884956	0	0.0085	10	11.6	10.5	12.2	20	30	0.0001	0.0013	0.01	0.064	0.001111111111	0.01111111111
438.190161	0	0.0085	10	11.7	10.4	12.3	20	30	0.0001	0.0014	0.01	0.062	0.001111111111	0.01222222
438.3917499	0	0.0085	10	11.6	10.4	12.2	20	30	0.0001	0.0013	0.01	0.062	0.001111111111	0.01111111111
438.5933462	0	0.0085	10	11.7	10.4	12.1	20	30	0.0001	0.0014	0.01	0.064	0.001111111111	0.01222222
438.7949285	0	0.0085	10	11.7	10.4	12.2	20	30	0.0001	0.0013	0.01	0.062	0.001111111111	0.01111111111
438.9963461	0	0.0085	10	11.7	10.4	12.3	20	30	0.0001	0.0014	0.01	0.062	0.001111111111	0.01222222
439.1980302	0	0.0085	10	11.7	10.4	12.2	20	30	0.0001	0.0013	0.01	0.064	0.001111111111	0.01111111111
439.3997571	0	0.0085	10	11.8	10.4	12.3	20	30	0.0001	0.0014	0.01	0.066	0.001111111111	0.01222222
439.6014429	0	0.0085	10	11.7	10.4	12.2	20	31	0.0001	0.0015	0.01	0.064	0.001111111111	0.01333333
439.8029713	0	0.0085	10	11.7	10.5	12.3	20	31	0.0001	0.0014	0.01	0.064	0.001111111111	0.01444444
440.0045061	0	0.0085	10	11.8	10.4	12.2	20	31	0.0001	0.0014	0.01	0.064	0.001111111111	0.01555555
440.2062638	0	0.0085	10	11.7	10.4	12.3	20	31	0.0001	0.0014	0.01	0.064	0.001111111111	0.01666666
440.4079581	0	0.0085	10	11.7	10.4	12.2	20	31	0.0001	0.0014	0.01	0.066	0.001111111111	0.01777777
440.6094588	0	0.0085	10	11.7	10.4	12.3	20	31	0.0001	0.0015	0.01	0.064	0.001111111111	0.01777777
440.8111034	0	0.0085	10	11.7	10.4	12.2	20	30	0.0001	0.0014	0.01	0.064	0.001111111111	0.01777777
441.0127685	0	0.0085	10	11.8	10.4	12.3	20	30	0.0001	0.0015	0.01	0.064	0.001111111111	0.01777777
441.2142799	0	0.0085	10	11.7	10.4	12.2	20	30	0.0001	0.0014	0.01	0.064	0.001111111111	0.01777777
441.4157849	0	0.0085	10	11.7	10.4	12.3	20	30	0.0001	0.0015	0.01	0.064	0.001111111111	0.01888888
441.6174877	0	0.009	10	11.8	10.4	12.2	20	30	0.0001	0.0014	0.01	0.066	0.001111111111	0.01888888
441.8190969	0	0.0085	10	11.7	10.4	12.3	20	29	0.0001	0.0014	0.01	0.064	0.001111111111	0.01999999
442.0208723	0	0.0085	10	11.7	10.4	12.2	20	29	0.0001	0.0015	0.01	0.066	0.001111111111	0.0211111
442.2224206	0	0.0085	10	11.7	10.4	12.3	20	29	0.0001	0.0015	0.01	0.064	0.001111111111	0.0211111
442.4243606	0	0.0085	10	11.7	10.4	12.2	20	29	0.0001	0.0015	0.01	0.064	0.001111111111	0.0211111
442.626103	0	0.009	10	11.8	10.5	12.3	20	29	0.0001	0.0015	0.01	0.064	0.001111111111	0.0211111
442.827787	0	0.0085	10	11.7	10.6	12.2	20	29	0.0001	0.0015	0.01	0.064	0.00222222	0.0211111
443.029379	0	0.0085	10	11.7	10.7	12.2	20	29	0.0001	0.0015	0.01	0.064	0.00333333	0.0211111
443.2309592	0	0.0085	10	11.7	10.6	12.2	20	29	0.0001	0.0015	0.01	0.064	0.00333333	0.0211111
443.4327615	0	0.0085	10	11.7	10.7	12.2	20	29	0.0001	0.0015	0.01	0.064	0.00333333	0.0211111
443.6344443	0	0.0085	10	11.7	10.6	12.2	20	29	0.0001	0.0015	0.01	0.064	0.00333333	0.02222221
443.8362872	0	0.0085	10	11.8	10.7	12.2	20	29	0.0001	0.0015	0.01	0.066	0.00333333	0.02222222222
444.0379508	0	0.0085	10	11.8	10.6	12.2	20	30	0.0001	0.0016	0.01	0.068	0.00333333	0.02222222222
444.2397776	0	0.0085	10	11.8	10.7	12.2	20	30	0.0001	0.0015	0.01	0.066	0.00333333	0.02222222222
444.4415198	0	0.0085	10	11.9	10.6	12.3	20	30	0.0001	0.0015	0.01	0.066	0.00333333	0.02222222222
444.6433026	0	0.0085	10	11.8	10.7	12.4	20	30	0.0001	0.0015	0.01	0.066	0.00333333	0.02222222222
444.8450981	0	0.0085	10	11.8	10.6	12.3	20	31	0.0001	0.0016	0.01	0.068	0.00333333	0.02222222222
445.0467581	0	0.0085	10	11.8	10.7	12.4	20	31	0.0001	0.0015	0.01	0.066	0.00333333	0.02222222222
445.2483459	0	0.0085	10	11.8	10.6	12.3	20	31	0.0001	0.0015	0.01	0.068	0.00222222	0.02222222222
445.4500309	0	0.009	10	11.8	10.7	12.4	20	31	0.0001	0.0015	0.01	0.066	0.00333333	0.02222222222
445.6517809	0	0.0085	10	11.8	10.6	12.3	20	31	0.0001	0.0015	0.01	0.066	0.00333333	0.02222222222
445.8534443	0	0.009	10	11.8	10.7	12.4	20	31	0.0001	0.0014	0.01	0.068	0.00333333	0.02222222222
446.0551921	0	0.0085	10	11.8	10.6	12.3	20	31	0.0001	0.0015	0.01	0.066	0.00222222	0.02222222222
446.2567664	0	0.0085	10	11.8	10.5	12.4	20	31	0.0001	0.0015	0.01	0.066	0.00333333	0.02222222222
446.4584516	0	0.0085	10	11.8	10.6	12.3	20	31	0.0001	0.0015	0.01	0.066	0.00222222	0.02222222222
446.6600613	0	0.0085	10	11.8	10.7	12.2	20	31	0.0001	0.0015	0.01	0.068	0.00222222	0.02222222222
446.8616263	0	0.0085	10	11.8	10.6	12.2	20	31	0.0001	0.0015	0.01	0.068	0.00222222	0.02222222222
447.0632525	0	0.0085	10	11.8	10.7	12.2	20	31	0.0001	0.0015	0.01	0.068	0.00222222	0.02222222222
447.2649784	0	0.0085	10	11.8	10.6	12.2	20	31	0.0001	0.0015	0.01	0.068	0.00222222	0.02222222222
447.4668052	0	0.0085	10	11.8	10.7	12.2	20	31	0.0001	0.0015	0.01	0.068	0.00333333	0.02222222222
447.668444	0	0.0085	10	11.7	10.6	12.2	20	31	0.0001	0.0015	0.01	0.068	0.00222222	0.02222222222
447.8700876	0	0.0085	10	11.8	10.7	12.2	20	31	0.0001	0.0016	0.01	0.068	0.001111111111	0.02222222222
448.0718197	0	0.0085	10	11.7	10.6	12.3	20	31	0.0001	0.0015	0.01	0.068	0.001111111111	0.02222222222
448.273309	0	0.0085	10	11.8	10.7	12.2	20	31	0.0001	0.0015	0.01	0.068	0.00222222	0.02222222222
448.4750392	0	0.0085	10	11.8	10.8	12.3	20	31	0.0001	0.0014	0.01	0.068	0.001111111111	0.02222222222
448.6767929	0	0.0085	10	11.8	10.7	12.2	20	31	0.0001	0.0014	0.01	0.068	0.00222222	0.02111111
448.8783467	0	0.0085	10	11.8	10.6	12.3	20	31	0.0001	0.0014	0.01	0.068	0.001111111111	0.02
449.0801408	0	0.0085	10	11.8	10.7	12.4	20	31	0.0001	0.0014	0.01	0.07	0.001111111111	0.01888889
449.2816773	0	0.0085	10	11.8	10.6	12.3	20	31	0.0001	0.0015	0.01	0.068	0.001111111111	0.01777778
449.4834085	0	0.0085	10	11.8	10.7	12.2	20	31	0.0001	0.0014	0.01	0.07	0.001111111111	0.01666667
449.6850141	0	0.0085	10	11.9	10.6	12.1	20	31	0.0001	0.0013	0.01	0.068	0.001111111111	0.01555556
449.8866581	0	0.0085	10	11.8	10.7	12.2	20	31	0.0001	0.0012	0.01	0.068	0.001111111111	0.01444445
450.088359	0	0.0085	10	11.9	10.6	12.1	20	31	0.0001	0.0012	0.01	0.07	0.001111111111	0.01333334
450.2899541	0	0.0085	10	11.8	10.7	12	20	31	0.0001	0.0012	0.01	0.068	0.001111111111	0.01222223
450.4917795	0	0.0085	10	11.9	10.6	12.1	20	31	0.0001	0.0012	0.01	0.07	0.001111111111	0.01111112
450.6936089	0	0.0085	10	11.8	10.7	12	20	31	0.0001	0.0012	0.01	0.068	0.001111111111	0.01111111111
450.895465	0	0.0085	10	11.8	10.6	12	20	32	0.0001	0.0012	0.01	0.07	0.001111111111	0.01111111111
451.0971825	0	0.0085	10	11.9	10.7	12	20	32	0.0001	0.0012	0.01	0.068	0.001111111111	0.01222222
451.2988094	0	0.009	10	11.8	10.6	12.1	20	32	0.0001	0.0012	0.01	0.068	0.001111111111	0.01333333
451.5003883	0	0.0085	10	11.9	10.7	12.2	20	32	0.0001	0.0012	0.01	0.07	0.001111111111	0.01444444
451.7018941	0	0.009	10	11.8	10.6	12.1	20	32	0.0001	0.0012	0.01	0.07	0.001111111111	0.01444444
451.9033955	0	0.0085	10	11.9	10.7	12	20	32	0.0001	0.0012	0.01	0.07	0.001111111111	0.01555555
452.1050899	0	0.009	10	11.9	10.6	12	20	32	0.0001	0.0012	0.01	0.072	0.001111111111	0.01666666
452.3068127	0	0.009	10	11.9	10.7	12	20	32	0.0001	0.0012	0.01	0.07	0.001111111111	0.01777777
452.5084981	0	0.0095	10	11.9	10.6	12	20	32	0.0001	0.0013	0.01	0.072	0.001111111111	0.01777777
452.7101601	0	0.009	10	11.9	10.7	12	20	32	0.0001	0.0013	0.01	0.07	0.001111111111	0.01777777
452.9118683	0	0.009	10	11.9	10.6	12	20	32	0.0001	0.0013	0.01	0.07	0.001111111111	0.01777777
453.1135322	0	0.009	10	12	10.5	12	20	32	0.0001	0.0014	0.01	0.072	0.001111111111	0.01777777
453.3151568	0	0.009	10	11.9	10.6	12	20	32	0.0001	0.0015	0.01	0.07	0.001111111111	0.01777777
453.5168999	0	0.009	10	11.9	10.7	12	20	32	0.0001	0.0015	0.01	0.072	0.001111111111	0.01777777
453.7184851	0	0.009	10	11.9	10.6	12	20	32	0.0001	0.0015	0.01	0.07	0.001111111111	0.01777777
453.9199882	0	0.009	10	12	10.7	12	20	32	0.0001	0.0015	0.01	0.072	0.001111111111	0.01777777
454.1215741	0	0.009	10	11.9	10.6	12	20	32	0.0001	0.0015	0.01	0.072	0.001111111111	0.01777777
454.3233736	0	0.0095	10	12	10.7	12	20	32	0.0001	0.0015	0.01	0.074	0.001111111111	0.01888888
454.525134	0	0.009	10	11.9	10.6	12	20	32	0.0001	0.0016	0.01	0.072	0.001111111111	0.01999999
454.7268303	0	0.009	10	11.9	10.7	12	20	32	0.0001	0.0015	0.01	0.074	0.001111111111	0.0211111
454.9285569	0	0.009	10	11.9	10.6	12	20	31	0.0001	0.0015	0.01	0.072	0.001111111111	0.0211111
455.1300124	0	0.009	10	12	10.5	12	20	31	0.0001	0.0015	0.01	0.074	0.001111111111	0.0211111
455.3315403	0	0.009	10	11.9	10.6	12	20	31	0.0001	0.0015	0.01	0.072	0.001111111111	0.0211111
455.5331482	0	0.009	10	11.9	10.7	12	20	31	0.0001	0.0015	0.01	0.072	0.001111111111	0.01999999
455.7349033	0	0.009	10	11.9	10.6	12.1	20	31	0.0001	0.0015	0.01	0.072	0.001111111111	0.0211111
455.9366738	0	0.009	10	12	10.5	12	20	31	0.0001	0.0015	0.01	0.072	0.001111111111	0.0211111
456.1383792	0	0.009	10	11.9	10.5	12	20	31	0.0001	0.0015	0.01	0.074	0.001111111111	0.0211111
456.3399001	0	0.009	10	11.8	10.5	12	20	31	0.0001	0.0015	0.01	0.072	0.001111111111	0.0211111
456.5415201	0	0.009	10	11.8	10.5	12	20	31	0.0001	0.0015	0.01	0.074	0.001111111111	0.0211111
456.7430803	0	0.009	10	11.8	10.4	12	20	31	0.0001	0.0016	0.01	0.072	0.001111111111	0.02222221
456.9447886	0	0.009	10	11.8	10.4	12	20	31	0.0001	0.0015	0.01	0.072	0.001111111111	0.02222221
457.1463408	0	0.009	10	11.8	10.4	12	20	31	0.0001	0.0016	0.01	0.072	0.001111111111	0.02222221
457.3480288	0	0.009	10	11.8	10.4	12	20	31	0.0001	0.0015	0.01	0.072	0.001111111111	0.02222221
457.5495591	0	0.009	10	11.8	10.4	12	20	31	0.0001	0.0016	0.01	0.072	0.001111111111	0.02222221
457.7511214	0	0.009	10	11.8	10.4	12	20	31	0.0001	0.0015	0.01	0.074	0.001111111111	0.02222221
457.9525783	0	0.009	10	11.8	10.4	12	20	31	0.0001	0.0016	0.01	0.072	0.001111111111	0.02222221
458.1540761	0	0.009	10	11.9	10.4	12	20	31	0.0001	0.0016	0.01	0.072	0.001111111111	0.02222222222
458.3557304	0	0.009	10	11.9	10.4	12	20	31	0.0001	0.0016	0.01	0.072	0.001111111111	0.02111111
458.5572719	0	0.009	10	11.9	10.4	12	20	31	0.0001	0.0016	0.01	0.072	0.001111111111	0.02
458.7588539	0	0.009	10	11.9	10.4	12	20	30	0.0001	0.0016	0.01	0.072	0.001111111111	0.02
458.9604704	0	0.009	10	11.9	10.4	11.9	20	29	0.0001	0.0016	0.01	0.072	0.001111111111	0.02
459.1621351	0	0.009	10	12	10.4	12	20	30	0.0001	0.0016	0.01	0.074	0.001111111111	0.02111111
459.3636117	0	0.009	10	12.1	10.5	11.9	20	29	0.0001	0.0015	0.01	0.072	0.001111111111	0.02
459.5652722	0	0.009	10	12	10.4	12	20	30	0.0001	0.0015	0.01	0.074	0.001111111111	0.02111111
459.7668076	0	0.0095	10	12.1	10.3	12	20	30	0.0001	0.0015	0.01	0.072	0.001111111111	0.02
459.9683321	0	0.009	10	12	10.4	12	20	30	0.0001	0.0015	0.01	0.074	0.001111111111	0.02111111
460.1699878	0	0.0095	10	12.1	10.3	12.1	20	30	0.0001	0.0016	0.01	0.074	0.001111111111	0.02222222
460.371592	0	0.009	10	12	10.4	12	20	31	0.0001	0.0017	0.01	0.074	0.001111111111	0.02111111
460.5733613	0	0.009	10	12.1	10.4	12	20	30	0.0001	0.0016	0.01	0.072	0.001111111111	0.02222222
460.7749182	0	0.009	10	12	10.4	12	20	30	0.0001	0.0016	0.01	0.074	0.00222222	0.02111111
460.9764564	0	0.0095	10	12	10.4	12.1	20	30	0.0001	0.0016	0.01	0.074	0.001111111111	0.02222222
461.178062	0	0.009	10	12	10.4	12	20	30	0.0001	0.0016	0.01	0.074	0.00222222	0.02222222
461.3797724	0	0.009	10	11.9	10.5	12.1	20	30	0.0001	0.0016	0.01	0.074	0.00222222	0.02111111
461.5813747	0	0.0085	10	11.8	10.4	12	20	30	0.0001	0.0016	0.01	0.074	0.00222222	0.02222222
461.7829967	0	0.008	10	11.7	10.5	12	20	30	0.0001	0.0016	0.01	0.074	0.00222222	0.02111111
461.9846802	0	0.0075	10	11.7	10.4	12	20	30	0.0001	0.0016	0.01	0.074	0.00222222	0.02222222
462.186156	0	0.0075	10	11.7	10.5	12	20	30	0.0001	0.0017	0.01	0.074	0.00222222	0.02111111
462.3877345	0	0.0075	10	11.7	10.4	12	20	30	0.0001	0.0016	0.01	0.074	0.00222222	0.02222222
462.5894508	0	0.0075	10	11.8	10.5	12	20	30	0.0001	0.0017	0.01	0.074	0.00222222	0.02222222
462.7911174	0	0.0075	10	11.8	10.5	12	20	30	0.0001	0.0016	0.01	0.074	0.00222222	0.02222222
462.9927657	0	0.0075	10	11.8	10.5	12	20	30	0.0001	0.0016	0.01	0.074	0.00222222	0.02222222222
463.1943557	0	0.0075	10	11.8	10.5	12	20	30	0.0001	0.0017	0.01	0.074	0.00222222	0.02111111
463.3961276	0	0.0075	10	11.9	10.5	12	20	30	0.0001	0.0016	0.01	0.074	0.00222222	0.02222222
463.5977666	0	0.0075	10	11.8	10.5	12	20	30	0.0001	0.0016	0.01	0.074	0.00222222	0.02222222222
463.7992341	0	0.0075	10	11.8	10.5	12	20	30	0.0001	0.0016	0.01	0.074	0.00222222	0.02111111
464.0007619	0	0.0075	10	11.9	10.5	12	20	30	0.0001	0.0016	0.01	0.074	0.00222222	0.02222222
464.2022881	0	0.0075	10	11.9	10.5	12.1	20	30	0.0001	0.0016	0.01	0.074	0.00222222	0.02222222222
464.4038711	0	0.008	10	12	10.5	12.2	20	30	0.0001	0.0017	0.01	0.076	0.00222222	0.02222222222
464.6055212	0	0.0075	10	11.9	10.5	12.1	20	30	0.0001	0.0016	0.01	0.074	0.00222222	0.02222222222
464.807079	0	0.0075	10	11.9	10.4	12.2	20	30	0.0001	0.0017	0.01	0.076	0.00222222	0.02222222222
465.0088538	0	0.008	10	12	10.4	12.1	20	30	0.0001	0.0016	0.01	0.074	0.00222222	0.02222222222
465.2104426	0	0.008	10	12.1	10.4	12.2	20	31	0.0001	0.0017	0.01	0.074	0.00222222	0.02222222222
465.4120569	0	0.0075	10	12	10.4	12.1	20	31	0.0001	0.0016	0.01	0.074	0.00222222	0.02222222222
465.6137142	0	0.007	10	12	10.5	12.2	20	31	0.0001	0.0017	0.01	0.074	0.00222222	0.02222222222
465.8153633	0	0.0075	10	12.1	10.4	12.1	20	31	0.0001	0.0016	0.01	0.074	0.00222222	0.02222222222
466.017032	0	0.007	10	12	10.5	12.2	20	31	0.0001	0.0017	0.01	0.074	0.00222222	0.02222222222
466.2188998	0	0.0075	10	12.1	10.5	12.1	20	31	0.0001	0.0017	0.01	0.074	0.001111111111	0.02222222222
466.4207164	0	0.0075	10	12	10.5	12	20	31	0.0001	0.0017	0.01	0.074	0.001111111111	0.02222222222
466.6224933	0	0.0075	10	12.1	10.4	12	20	31	0.0001	0.0017	0.01	0.076	0.00222222	0.02222222222
466.8242251	0	0.008	10	12	10.3	12	20	31	0.0001	0.0017	0.01	0.074	0.00222222	0.02222222222
467.0258558	0	0.008	10	12.1	10.4	12	20	31	0.0001	0.0018	0.01	0.076	0.001111111111	0.02222222222
467.2276628	0	0.008	10	12.1	10.4	12.1	20	31	0.0001	0.0017	0.01	0.074	0.001111111111	0.02222222222
467.4292824	0	0.008	10	12.2	10.4	12	20	30	0.0001	0.0017	0.01	0.074	0.001111111111	0.02222222222
467.6309876	0	0.0085	10	12.1	10.4	12.1	20	29	0.0001	0.0018	0.01	0.074	0.001111111111	0.02222222222
467.8327458	0	0.008	10	12.2	10.4	12	20	29	0.0001	0.0017	0.01	0.074	0.001111111111	0.02222222222
468.0343631	0	0.008	10	12.1	10.4	12	20	29	0.0001	0.0018	0.01	0.074	0.001111111111	0.02222222222
468.2359779	0	0.008	10	12.2	10.4	12	20	29	0.0001	0.0017	0.01	0.074	0.001111111111	0.02222222222
468.4377161	0	0.008	10	12.1	10.4	12.1	20	29	0.0001	0.0017	0.01	0.072	0.001111111111	0.02222222222
468.639437	0	0.008	10	12.2	10.4	12.2	20	29	0.0001	0.0017	0.01	0.074	0.001111111111	0.02222222222
468.8413246	0	0.008	10	12.1	10.4	12.1	20	28	0.0001	0.0017	0.01	0.074	0.001111111111	0.02222222222
469.042983	0	0.008	10	12.2	10.5	12.2	20	29	0.0001	0.0018	0.01	0.076	0.001111111111	0.02222222222
469.2446535	0	0.008	10	12.1	10.5	12.1	20	28	0.0001	0.0017	0.01	0.074	0.001111111111	0.02222222222
469.4462565	0	0.0085	10	12.2	10.5	12.2	20	28	0.0001	0.0017	0.01	0.074	0.001111111111	0.02222222222
469.6480697	0	0.0085	10	12.1	10.5	12.1	20	28	0.0001	0.0017	0.01	0.074	0.001111111111	0.02222222222
469.8497026	0	0.009	10	12.1	10.5	12.2	20	28	0.0001	0.0017	0.01	0.076	0.001111111111	0.02222222222
470.051538	0	0.009	10	12.1	10.5	12.1	20	28	0.0001	0.0017	0.01	0.074	0.001111111111	0.02222222222
[truncated: 284 more rows]
