# Supplementary material for: Learning few-shot imitation as cultural transmission
Source: Nat Commun. 2023 Nov 28;14:7536. doi: 10.1038/s41467-023-42875-2 (PMC10684502; doi:10.1038/s41467-023-42875-2)
Supplement: Supplementary file 36 — Source Data [file 41467_2023_42875_MOESM36_ESM.zip › Source Data/3b (middle).csv]

Training time (hours)	label	train_ct
4.7222222222222226e-08	MEDAL	0.0
5.027777777777778e-08	MEDAL	0.0
6.75e-08	MEDAL	0.0
8.083333333333334e-08	MEDAL	0.0
8.638888888888889e-08	MEDAL	0.0
1.2111111111111112e-07	MEDAL	0.0
1.252777777777778e-07	MEDAL	0.0
3.3277777777777776e-07	MEDAL	0.0
8.775e-07	MEDAL	0.0
4.718333333333334e-06	MEDAL	0.0
0.17740142250000002	MEDAL	0.012863374732178526
0.1774224025	MEDAL	-0.011530018958890949
0.1774343952777778	MEDAL	-0.008232168890882588
0.1774827638888889	MEDAL	0.0024737661330002624
0.17749208805555555	MEDAL	-0.012095537238583014
0.17749323749999998	MEDAL	-0.004685760990539789
0.17751782694444443	MEDAL	-0.0024319340650786254
0.17755447694444446	MEDAL	-0.0017904614837600066
0.17758208055555555	MEDAL	-0.022719883407908616
0.17769170916666666	MEDAL	-0.013163206678005914
0.3455053766666667	MEDAL	-0.005623972929496754
0.3455106663888889	MEDAL	-0.008052550394561585
0.34551342	MEDAL	0.006742037236418339
0.3455817811111111	MEDAL	-0.009387060634534091
0.3456379363888889	MEDAL	-0.008950940792205436
0.3457034319444444	MEDAL	-0.015434193195148743
0.3457129652777778	MEDAL	-0.0005709574718371416
0.3457334347222222	MEDAL	1.4689731735592062e-05
0.34574915777777776	MEDAL	0.0017133357550127087
0.34587135972222227	MEDAL	-0.0060130401794440905
0.5135118111111111	MEDAL	-0.008498422496986333
0.51363625	MEDAL	0.005168587220897162
0.5136434561111111	MEDAL	-0.00944701106886607
0.5136486752777778	MEDAL	-0.005858218335532866
0.5136661047222222	MEDAL	-0.008585766858177931
0.5136664647222222	MEDAL	0.002085612983468904
0.5138131705555555	MEDAL	-0.003858827050358028
0.5139200808333333	MEDAL	0.0023689126733991866
0.513953125	MEDAL	0.007914873525251864
0.5139630497222222	MEDAL	-0.0029774723449334274
0.6815421044444444	MEDAL	-0.0028414707604897706
0.6817313761111111	MEDAL	0.0011731641512234305
0.6817477969444444	MEDAL	-0.0017586234313336456
0.6817722241666667	MEDAL	-0.0044096563608248505
0.6817733083333334	MEDAL	-0.009132487108930797
0.6818341302777777	MEDAL	-0.007072592163640778
0.6819877686111112	MEDAL	0.00703027171553089
0.6820251591666667	MEDAL	-0.005027890430094283
0.682037083611111	MEDAL	0.002810699382467621
0.6820402577777778	MEDAL	-0.0004525867825806837
0.8495715377777777	MEDAL	-0.004284951105722932
0.8496460394444444	MEDAL	0.0010784935479604533
0.8496992902777778	MEDAL	-0.0026970434244091676
0.8498494086111111	MEDAL	-0.0012539319544200588
0.85003369	MEDAL	0.007612702373973422
0.8500930491666666	MEDAL	0.0003527713732383582
0.8500940122222221	MEDAL	-0.0006404079044211976
0.850241906388889	MEDAL	0.0017074049977270018
0.8506710725000001	MEDAL	-0.0063566656411697805
0.8509398725	MEDAL	-0.00798628523597381
1.017478311388889	MEDAL	-0.0025995117831220864
1.01757223	MEDAL	0.0025977959992483503
1.0176403513888888	MEDAL	-0.004642288401565876
1.0179495752777779	MEDAL	0.002627145435370306
1.0181028533333332	MEDAL	0.005323446751421626
1.0182132177777778	MEDAL	0.0017550817951323492
1.0182219191666666	MEDAL	-0.003307141920689474
1.0182943597222223	MEDAL	0.0006550704742503532
1.0186719672222222	MEDAL	-0.00578955278046926
1.0189474369444445	MEDAL	-0.006251887727907862
1.1855616269444444	MEDAL	-0.0038449037147139913
1.1856845522222224	MEDAL	-0.0043598416780908245
1.18574821	MEDAL	-0.0070623322113134435
1.1860157572222223	MEDAL	0.001751430290246871
1.1861215352777779	MEDAL	0.005823895507138546
1.186281517777778	MEDAL	-0.002043262572449314
1.1864297119444445	MEDAL	-0.002066862888411066
1.1864925247222222	MEDAL	-3.429667426297191e-05
1.1866269680555555	MEDAL	-0.0074459608192935876
1.1871094569444445	MEDAL	-0.005343641269937719
1.3536434680555554	MEDAL	-0.004767558166530541
1.3537089002777778	MEDAL	-0.0029065611187272166
1.3537816927777775	MEDAL	-0.006417837019201041
1.3541463366666666	MEDAL	0.002023993816539717
1.354177346111111	MEDAL	-0.0016956848786424993
1.354336622777778	MEDAL	-0.0068106848267508666
1.3544932016666666	MEDAL	-0.009531112991212232
1.3546333455555555	MEDAL	0.0002841429954218917
1.354720205	MEDAL	-0.004963973879529059
1.3554194875	MEDAL	-0.007436727986817427
1.5217693836111112	MEDAL	-0.0023773981266553734
1.5218558341666666	MEDAL	-0.006215735109406395
1.5218916416666666	MEDAL	-0.0099842637185064
1.5222641716666665	MEDAL	0.0013150747615037852
1.5222867019444446	MEDAL	-0.0031589829895934144
1.5224476716666664	MEDAL	-0.009259252190641477
1.5226728166666668	MEDAL	-0.007045247177930367
1.5227449194444445	MEDAL	-0.0045876414000796725
1.5227548669444446	MEDAL	-0.003379373366792667
1.5235149522222222	MEDAL	-0.005445530382610777
1.6898729338888887	MEDAL	-0.0020498753613571318
1.6899018808333333	MEDAL	-0.007383503547515704
1.6899591791666666	MEDAL	-0.004771673448724467
1.6903092302777776	MEDAL	-0.009168535900847614
1.6903325880555555	MEDAL	0.0012659147592708909
1.6906028166666667	MEDAL	-0.009444412502921403
1.6906175244444444	MEDAL	-0.008578343198633865
1.6907892475	MEDAL	-0.004022247291630814
1.6908217905555556	MEDAL	-0.0005747319648311761
1.6916074247222224	MEDAL	-0.008778748500581624
1.85795462	MEDAL	-0.002718380474996413
1.8579753636111112	MEDAL	-0.0049223356983438046
1.858039051388889	MEDAL	-0.0012793515823813328
1.8583404141666666	MEDAL	-0.006582699673396297
1.8583462683333332	MEDAL	0.002788946526301316
1.8586937563888888	MEDAL	-0.011580671619933766
1.8587019875000002	MEDAL	-0.010446343608544139
1.8588120675	MEDAL	-0.002123798681514953
1.8589217005555556	MEDAL	0.000371256144606692
1.8596433922222222	MEDAL	-0.012924312122022934
2.0260238527777776	MEDAL	-0.0036126060594054077
2.0260409349999997	MEDAL	-0.0016991621958929995
2.0261133605555557	MEDAL	0.0002880293720338438
2.0263471166666664	MEDAL	-0.0034830338533574246
2.0264671466666666	MEDAL	-0.0007642049393017454
2.0267350783333336	MEDAL	-0.007550582520219455
2.0267383016666667	MEDAL	-0.010966979084193421
2.026758901111111	MEDAL	-0.010610476752023328
2.0270232533333337	MEDAL	0.002610343325131105
2.0287027944444445	MEDAL	-0.010346551381459367
2.1939487499999997	MEDAL	-0.003953026241366654
2.1939941627777775	MEDAL	-0.00350599852439322
2.193995228888889	MEDAL	-0.005360869348136231
2.1944094516666666	MEDAL	-0.007222548030146133
2.194506053611111	MEDAL	-0.0060915737617017575
2.194743771666667	MEDAL	-0.007130828383778921
2.1947880377777778	MEDAL	-0.008973829780152225
2.1948400491666664	MEDAL	-0.009625485298797053
2.1951896022222224	MEDAL	-0.0009765718120802404
2.196672388888889	MEDAL	-0.011059490490487801
2.361799743611111	MEDAL	-0.002510013984812839
2.3619570086111112	MEDAL	-0.005864102024052995
2.3621441013888886	MEDAL	-0.004669070739197636
2.3624270552777777	MEDAL	-0.012008368718734475
2.362533853055555	MEDAL	-0.005428040866197964
2.3629277616666666	MEDAL	-0.007431924228486131
2.3629602694444443	MEDAL	-0.012060261022670039
2.363213926666667	MEDAL	-0.0030100442289985223
2.3632206794444444	MEDAL	-0.009605543529849124
2.3646246691666666	MEDAL	-0.014262235843685033
2.5298644922222224	MEDAL	-0.005232676404554885
2.530055693611111	MEDAL	-0.008324352725444923
2.5302063072222225	MEDAL	-0.0015220868863428062
2.5304431055555554	MEDAL	-0.011435675630347248
2.5306177222222224	MEDAL	-0.005175051762754137
2.5310070005555554	MEDAL	-0.01091245299925351
2.531128118888889	MEDAL	-0.01271910270178648
2.531202498888889	MEDAL	-0.01058683139144092
2.5314432805555556	MEDAL	-0.003287969333594941
2.5326055824999996	MEDAL	-0.017717728186219067
2.697859484166666	MEDAL	-0.008416582353207707
2.6981231702777775	MEDAL	-0.006269601950128408
2.698219088611111	MEDAL	-0.004657711840439831
2.6985073566666666	MEDAL	-0.012544115625530136
2.6987201172222224	MEDAL	-0.006113423158369588
2.6990979780555557	MEDAL	-0.011192337216601135
2.6991052088888887	MEDAL	-0.011083758455941601
2.6992217227777777	MEDAL	-0.01029755235941825
2.6996566549999996	MEDAL	-0.008035989445592851
2.700588024166667	MEDAL	-0.013464627240700062
2.865727049166667	MEDAL	-0.013876404837733145
2.8661778463888887	MEDAL	-0.005958897871499928
2.866357349722222	MEDAL	-0.004016079493374293
2.8665443386111114	MEDAL	-0.01185436386208527
2.866752904722222	MEDAL	-0.006556492015303383
2.8671254430555555	MEDAL	-0.01104632327683424
2.867131651111111	MEDAL	-0.008092720884114125
2.8672575138888887	MEDAL	-0.012359343493634146
2.8677857658333332	MEDAL	-0.008561729524084445
2.8685318311111114	MEDAL	-0.013576403440513814
3.0336722316666664	MEDAL	-0.011050158119772455
3.034267795833333	MEDAL	-0.00572616416435277
3.034535380277778	MEDAL	-0.005625789277319144
3.0345449616666667	MEDAL	-0.011196301435349958
3.0346657724999995	MEDAL	-0.006619973986259275
3.0351623344444443	MEDAL	-0.011833445070175525
3.0352627369444445	MEDAL	-0.004174823315539142
3.0354063438888885	MEDAL	-0.013734067823594927
3.0358604108333336	MEDAL	-0.010226980926396137
3.0366535361111113	MEDAL	-0.012857473916306119
3.201682582222223	MEDAL	-0.012297545329587071
3.2022740375	MEDAL	-0.007090829745788738
3.2025690841666665	MEDAL	-0.0064908297261947745
3.2026380677777775	MEDAL	-0.01169949507454703
3.202747695555556	MEDAL	-0.0061884639198336
3.2032136805555558	MEDAL	-0.01412013292270809
3.203272147222222	MEDAL	-0.0032518049739757404
3.2034221988888887	MEDAL	-0.011769174597501781
3.2040657844444445	MEDAL	-0.009819526791621737
3.2046800075	MEDAL	-0.009046483085704556
3.369666266111111	MEDAL	-0.00862434864357988
3.370399529444444	MEDAL	-0.0088695200254576
3.370570473611111	MEDAL	-0.007189878761608048
3.3706474622222222	MEDAL	-0.014738410990359765
3.3708027322222223	MEDAL	-0.008000690366226498
3.3712229491666665	MEDAL	-0.011604315451996541
3.3714249033333332	MEDAL	-0.0006810390565672316
3.371428919722222	MEDAL	-0.011053956217849468
3.3722478511111116	MEDAL	-0.010750489528844557
3.3727364208333332	MEDAL	-0.0056185402798585304
3.537702975	MEDAL	-0.009136944920489654
3.538274151111111	MEDAL	-0.011263242142983701
3.538593771111111	MEDAL	-0.011532315970462049
3.538747875833333	MEDAL	-0.013461281092830077
3.5389692025	MEDAL	-0.007609341777732575
3.5393207091666667	MEDAL	-0.006786327075664383
3.5393593130555554	MEDAL	-0.012579573862749
3.5394699322222225	MEDAL	-0.0028280893955273494
3.5403040055555555	MEDAL	-0.007553609074340066
3.5408412608333335	MEDAL	-0.005722274489172827
3.7057646447222226	MEDAL	-0.007118201522265234
3.7064344322222222	MEDAL	-0.009989098670294284
3.706629255	MEDAL	-0.010778403529343622
3.7067315872222224	MEDAL	-0.010281508392806537
3.707010421666667	MEDAL	-0.007027831562888649
3.707352333888889	MEDAL	-0.009157771520605741
3.7073691652777776	MEDAL	-0.004199289532229128
3.707493061388889	MEDAL	-0.0084329109835261
3.7084244280555554	MEDAL	-0.00988028023611102
3.7089078677777776	MEDAL	-0.006814635389039295
3.873765722222222	MEDAL	-0.006230237861122639
3.8746215158333337	MEDAL	-0.013113280273315946
3.874650159166666	MEDAL	-0.007399049524720721
3.874702648611111	MEDAL	-0.00827783018740614
3.875193713333333	MEDAL	-0.006150658171098689
3.875423025555556	MEDAL	-0.003768518602881434
3.8754280613888885	MEDAL	-0.012749424596514163
3.8755540772222217	MEDAL	-0.0040038176783377885
3.8765907533333333	MEDAL	-0.012427439839801605
3.877005475	MEDAL	-0.004130353714681491
4.041576996944444	MEDAL	-0.003995244027936678
4.042624368055555	MEDAL	-0.009685901038294217
4.042714003055555	MEDAL	-0.007951136166082826
4.042749014722222	MEDAL	-0.008320233558485901
4.043215290833333	MEDAL	-0.008521409046773148
4.043398307222222	MEDAL	-0.0028256289432743394
4.0434677	MEDAL	-0.01152409689867241
4.043539830555556	MEDAL	-0.006446097134730592
4.044740526111111	MEDAL	-0.01177600278897295
4.04514481	MEDAL	-0.004040862797520509
4.209610316666667	MEDAL	-0.0032392012575421262
4.210622508055556	MEDAL	-0.005895113586296597
4.210753708888889	MEDAL	-0.00999484578630908
4.210775208888889	MEDAL	-0.012051228582982767
4.211196094722222	MEDAL	-0.008870005423740945
4.2113063775	MEDAL	-0.003965784692143334
4.211579898611111	MEDAL	-0.005662755254842427
4.211601144444445	MEDAL	-0.00951861214497389
4.212773139166667	MEDAL	-0.011353694001663693
4.213023105277778	MEDAL	-0.002554146127766992
4.377704905	MEDAL	-0.002063387566519245
4.378531131944444	MEDAL	-0.004336827808802165
4.378803230277779	MEDAL	-0.009255751102338144
4.378897311666667	MEDAL	-0.014598254952757744
4.379109576388889	MEDAL	-0.008591666214145713
4.379513598888889	MEDAL	-0.004872851488520109
4.3795974025	MEDAL	-0.007623759518854006
4.379614168888889	MEDAL	-0.0047190752400136145
4.380800567777778	MEDAL	-0.008762187902772181
4.381046861111112	MEDAL	-0.004241826585177994
4.5455656541666665	MEDAL	-0.0043988921864984085
4.546643801666667	MEDAL	-0.0025138885263722237
4.546847751944444	MEDAL	-0.01003771497171619
4.5470372775	MEDAL	-0.014608519672441074
4.547258046111111	MEDAL	-0.010288489676914422
4.54752015611111	MEDAL	-0.005351014142193834
4.5476245777777775	MEDAL	-0.0049782517609071415
4.547718027777778	MEDAL	-0.008628605636682813
4.548928680555556	MEDAL	-0.009127064190836155
4.549029917777777	MEDAL	-0.0035807933565799917
4.713575641944444	MEDAL	-0.0029325947909989393
4.714561609444445	MEDAL	-0.001847924308259158
4.714969339722222	MEDAL	-0.009615786589331262
4.715061238333333	MEDAL	-0.010603432291767686
4.7153057333333335	MEDAL	-0.01195458190020881
4.715530877222222	MEDAL	-0.004852689805164356
4.715757755833334	MEDAL	-0.011170255579541218
4.715767395833334	MEDAL	-0.005340040604024245
4.716947924444444	MEDAL	-0.0029783285759794357
4.717098928611112	MEDAL	-0.009162062936568068
4.881618461944445	MEDAL	-0.003841460175764122
4.882578007222222	MEDAL	-0.0014685959215304458
4.883118945555555	MEDAL	-0.007454521410038888
4.88312413	MEDAL	-0.010056773753387146
4.883349161944444	MEDAL	-0.011849867850121244
4.8836039780555565	MEDAL	-0.005825976744726057
4.883717460555556	MEDAL	-0.002058224906754383
4.884776829166667	MEDAL	-0.007926157044233016
4.885103558888889	MEDAL	-0.0024487132789556515
4.885236245000001	MEDAL	-0.00883783030562918
5.05065734	MEDAL	-8.520327239565232e-05
5.05066444888889	MEDAL	-0.005406752782608434
5.051179490277778	MEDAL	-0.003740316696963053
5.051193759999999	MEDAL	-0.0075447389988635965
5.051412873333333	MEDAL	-0.012366096502377726
5.051530228611111	MEDAL	-0.0025395719952459516
5.051699601666667	MEDAL	-0.008623356320375034
5.052849191666667	MEDAL	-0.006025131824191945
5.053249335	MEDAL	-0.000929833585633166
5.053418756944444	MEDAL	-0.009129561631273021
5.218599059722222	MEDAL	-0.002952656102361984
5.21863692	MEDAL	-0.0013145355421246693
5.219223470277778	MEDAL	-0.005124666666920698
5.219318211388889	MEDAL	-0.006832550765355806
5.219389630555556	MEDAL	-0.001843571064490753
5.219519115	MEDAL	-0.012956365922220072
5.2198564891666654	MEDAL	-0.010122503577423449
5.220935709166667	MEDAL	-0.004746995099289476
5.221426906944444	MEDAL	-0.001392894367299169
5.221458079722223	MEDAL	-0.009263366311158854
5.3866687905555555	MEDAL	-0.0014038245142855036
5.386777645555555	MEDAL	-0.0075362960846955575
5.38726174611111	MEDAL	-0.004730525913094126
5.387379532222223	MEDAL	-0.0055664483790422905
5.387424340833333	MEDAL	-0.001831115657953462
5.387643528611111	MEDAL	-0.008504915239649443
5.387977465833333	MEDAL	-0.007451429330174626
5.388942567777777	MEDAL	-0.004093566579233356
5.389478122777778	MEDAL	-0.0012015406324471436
5.389511528333333	MEDAL	-0.013723328619022722
5.5545699358333325	MEDAL	-0.0006694075319996145
5.554786676388889	MEDAL	-0.004564608393670717
5.555134296388888	MEDAL	-0.006308377974749943
5.555256582499999	MEDAL	-0.006821218696281305
5.555441993611111	MEDAL	-0.0016247841760093787
5.555759849444444	MEDAL	-0.007730736898560731
5.555843604166666	MEDAL	-0.006841963533056888
5.556851177222223	MEDAL	-0.003382909070579825
5.557502300833333	MEDAL	-0.014047360898104901
5.5575361702777775	MEDAL	-0.0006251070263742342
5.722669681944444	MEDAL	-0.0009584731669017442
5.7228592874999995	MEDAL	-0.00598832520770009
5.722992679444445	MEDAL	-0.005211216853104949
5.723288709166667	MEDAL	-0.012027765076760313
5.723318251111111	MEDAL	-0.0006590182160083407
5.723665310833334	MEDAL	-0.0077591220371646735
5.723870401666667	MEDAL	-0.00569823789292544
5.7248984372222225	MEDAL	-0.006216475142270156
5.725554420833333	MEDAL	-0.002328053002292303
5.725679746944445	MEDAL	-0.01100425152769835
5.890669971388889	MEDAL	-0.00038118370961792074
5.890995752222222	MEDAL	-0.008000460358210318
5.891028126666667	MEDAL	-0.0039154547237217245
5.891262277777778	MEDAL	-0.0031331601988614246
5.891299577499999	MEDAL	-0.011184945831897865
5.891671245277777	MEDAL	-0.0056164037479352795
5.891872683333333	MEDAL	-0.007252503250983975
5.892783325833333	MEDAL	-0.005700957248317371
5.893616166111112	MEDAL	-0.009646907121751952
5.893657238055555	MEDAL	-0.001647354092428827
6.058568125277777	MEDAL	-0.002537701464151895
6.0589033372222225	MEDAL	-0.012464176904034284
6.059074585833333	MEDAL	-0.003297588372515514
6.059199295277778	MEDAL	-0.01133861813223833
6.0593735961111115	MEDAL	-0.002794308710600067
6.059649491388888	MEDAL	-0.004480689572972525
6.060040208333334	MEDAL	-0.007553575460058623
6.060783778611111	MEDAL	-0.005414673253264213
6.061637165277777	MEDAL	-0.00026201257824061213
6.061740246944444	MEDAL	-0.0095630208745445
6.2266426925	MEDAL	-0.005190672307929706
6.226982014444444	MEDAL	-0.01258201112202654
6.2270156086111115	MEDAL	-0.00226371330131905
6.22709773611111	MEDAL	-0.007396667269085283
6.227310750277778	MEDAL	-0.0033191124620834587
6.2275654919444445	MEDAL	-0.0024315708264261277
6.227880998055555	MEDAL	-0.004925778538895722
6.228858225555555	MEDAL	-0.005975822530707805
6.229737744444445	MEDAL	0.0012662471380413215
6.229870208888888	MEDAL	-0.009621566842069773
6.394494525555556	MEDAL	-0.004770312535073188
6.39490988861111	MEDAL	-0.0026827749457737932
6.395142227777778	MEDAL	-0.006078139667050947
6.395145517777777	MEDAL	-0.00935119234619121
6.395697675277778	MEDAL	-0.0028274881790630365
6.395856834722222	MEDAL	-0.004977874814388853
6.396318838055555	MEDAL	-0.0010404479650760043
6.39704413861111	MEDAL	-0.005460887393751494
6.397893142222222	MEDAL	0.0009124427868247625
6.397894178888889	MEDAL	-0.009610106896893797
6.562503640000001	MEDAL	-0.005558163315450946
6.56289887	MEDAL	-0.001187121393566139
6.563153117777777	MEDAL	-0.00947667038384213
6.563406518055555	MEDAL	-0.005544739099426131
6.563659015277778	MEDAL	-0.0015389953025460733
6.5639308341666665	MEDAL	-0.0062047620713811865
6.5642608241666665	MEDAL	-0.0012797580282964285
6.565164496666666	MEDAL	-0.006669216037396513
6.565885738611112	MEDAL	-0.009740071264595866
6.565922603611111	MEDAL	0.0016059137791034875
6.730721757777777	MEDAL	-0.005003950356008118
6.730989325277777	MEDAL	-0.0031212929480044843
6.731174261111112	MEDAL	-0.007873384047226784
6.731490348888888	MEDAL	-0.0025910869420507406
6.731721288055556	MEDAL	-0.002855447286524145
6.731992097777778	MEDAL	-0.003998767000755503
6.732167716111111	MEDAL	-0.0014872662652933334
6.7331926725	MEDAL	-0.007236127982523254
6.733891081666666	MEDAL	0.0008597721630877563
6.734070872499999	MEDAL	-0.009684790319672756
6.898689860277778	MEDAL	-0.003982462895730264
6.898880239444446	MEDAL	-0.005280459319377163
6.899536290833334	MEDAL	-0.0029658909408434527
6.899593396111111	MEDAL	-0.005780448842593419
6.899809465555554	MEDAL	-0.0016066753253887779
6.900230537777777	MEDAL	-0.0036483252270536077
6.900408430555555	MEDAL	-0.004148267369415147
6.901206173888889	MEDAL	-0.007199382233796183
6.9017889525	MEDAL	0.00010052291966176246
6.902042310555556	MEDAL	-0.00932105562986917
7.066621171111111	MEDAL	-0.0009529328128790482
7.067281904166666	MEDAL	-0.003440608368032283
7.067493533055555	MEDAL	-0.006487778903192361
7.067499382777778	MEDAL	-0.0014513797768045088
7.067919052777778	MEDAL	-0.0015865079753278081
7.06829624	MEDAL	-0.003913699595397683
7.068381534999999	MEDAL	-0.005239608431397501
7.069427879722222	MEDAL	-0.008197410775654706
7.069790419166667	MEDAL	-0.0012968118289120218
7.070947715277778	MEDAL	-0.006512901402180166
7.234683983611111	MEDAL	0.002324499169858547
7.23530069	MEDAL	-0.0023986486896127937
7.235560936388889	MEDAL	-0.0065704363672405034
7.235606057500001	MEDAL	-0.0030189720438314705
7.2358382727777775	MEDAL	-0.0018863440365868842
7.236200683055555	MEDAL	-0.0035297549948586845
7.236511096666666	MEDAL	-0.007078015525997059
7.237881865277779	MEDAL	-0.0007593002173803425
7.237922957222223	MEDAL	-0.00893642475373084
7.239124111388889	MEDAL	-0.008873440726408843
7.402638502499999	MEDAL	0.004537118811904635
7.403214668055555	MEDAL	-0.0012923150352450307
7.4034975688888895	MEDAL	-0.0032582882883141553
7.403538443333334	MEDAL	-0.0049770333995588206
7.403690243333333	MEDAL	-0.0030235819014264483
7.4041646991666665	MEDAL	-0.004509991815260274
7.404663475555555	MEDAL	-0.01038175945460736
7.405783783055555	MEDAL	-0.0009384959682775049
7.405860445277778	MEDAL	-0.009537653366233152
7.4072445388888895	MEDAL	-0.008718423661955688
7.570473711666667	MEDAL	0.0024986515985088147
7.571231980277778	MEDAL	-0.0008943970265849324
7.5715083566666666	MEDAL	-0.002316648674694088
7.571611790555556	MEDAL	-0.0046273737928007735
7.571705003888889	MEDAL	-0.004010209228163034
7.572283905	MEDAL	-0.005578440728060817
7.572548912777777	MEDAL	-0.007617067193816181
7.573876696666667	MEDAL	0.00012905300228040542
7.5739592875	MEDAL	-0.009048062417819604
7.5752426633333325	MEDAL	-0.010768771279744958
7.738517603333333	MEDAL	0.003024371088089498
7.739121710277777	MEDAL	-0.003953423012308516
7.739422834166666	MEDAL	-0.0043019664265539865
7.739548442777777	MEDAL	-0.0008585907861074792
7.739732311666667	MEDAL	-0.004019629695631923
7.740170628333333	MEDAL	-0.0037189604853738777
7.740465775277778	MEDAL	-0.003475480693313353
7.741875643333333	MEDAL	-0.0011523547580256526
7.741891206388889	MEDAL	-0.0058065557093105015
7.743193153333334	MEDAL	-0.006575179343159531
7.90647980361111	MEDAL	0.0013477896628376939
7.907122553055555	MEDAL	-0.003353232851406252
7.907369125277778	MEDAL	-0.004324793434560098
7.907423901666666	MEDAL	-0.0019478150801544543
7.907912424722222	MEDAL	-0.004777754695032618
7.908146940833333	MEDAL	-0.0012100873789930868
7.9085533025	MEDAL	-0.003130153925648923
7.909821668611111	MEDAL	-0.000699337511275749
7.909880483888888	MEDAL	-0.004276552143595485
7.911211065555556	MEDAL	-0.005118592571978231
8.074285569444445	MEDAL	0.0028011901711127063
8.0751332	MEDAL	-0.0028206688762867816
8.075415993888889	MEDAL	-0.003555222428772985
8.075483128333333	MEDAL	-0.006439435540916588
8.076004031111111	MEDAL	-0.004982209965821605
8.076143836388889	MEDAL	-0.0011924462181575344
8.076487137500001	MEDAL	-0.0026753508023062665
8.077785466666667	MEDAL	-0.005288310748060073
8.077867343333333	MEDAL	-0.00035834278044196707
8.079070637222221	MEDAL	-0.005853196505180388
8.242229446944444	MEDAL	0.0013302877891933158
8.243042174444446	MEDAL	-0.0014690079417993618
8.243398233333332	MEDAL	-0.005224781575264556
8.243510445833333	MEDAL	-0.006715437647432765
8.24396410361111	MEDAL	-0.004542945164664851
8.24432712	MEDAL	-0.0005199366426880808
8.244585718333333	MEDAL	-0.0022812777330923598
8.245754632777778	MEDAL	-0.005705172216106189
8.246000400277778	MEDAL	-0.0017830582505808303
8.247069235833333	MEDAL	-0.005592748078686052
8.41019971138889	MEDAL	0.0018560675024950882
8.410959399722223	MEDAL	0.00026118977017573547
8.411538975000001	MEDAL	-0.004225684111857323
8.411619326111111	MEDAL	-0.00862950332466297
8.411940555833334	MEDAL	-0.003852523003700358
8.412326977777777	MEDAL	-0.003050057788826386
8.412647687222222	MEDAL	-0.0027174330186427688
8.413840560555554	MEDAL	-0.006290456310366264
8.413995739722223	MEDAL	-0.002574042243780229
8.415080720277778	MEDAL	-0.006597678642128321
8.57811281	MEDAL	0.0023849414509681042
8.57905190888889	MEDAL	-0.00017484054405928027
8.579565814722223	MEDAL	-0.00820248170205129
8.579606992777776	MEDAL	-0.00197270644400368
8.57985456111111	MEDAL	-0.004101236071586191
8.5804160625	MEDAL	-0.003573596803697855
8.580598361944444	MEDAL	-0.003048554582320286
8.581892114722223	MEDAL	-0.004855159039692908
8.581993083611112	MEDAL	-0.0010598601835175273
8.583253671388889	MEDAL	-0.007987063095056769
8.7460805225	MEDAL	0.007861456010807922
8.746992575555556	MEDAL	0.0015680274509138853
8.747646662222222	MEDAL	-0.0018460359092253608
8.747694134444446	MEDAL	-0.0073260706039152985
8.747818575	MEDAL	-0.0034193570678233177
8.7482686175	MEDAL	-0.0023459918694231515
8.748692356944446	MEDAL	-0.0029564621307877825
8.749897065555556	MEDAL	-0.002273652874130965
8.74990203638889	MEDAL	-0.0023833789462414457
8.751172515	MEDAL	-0.006003231692683372
8.913888112777778	MEDAL	0.008989528920700093
8.915063099444444	MEDAL	0.0007222846513882075
8.91562905638889	MEDAL	0.0001476434722285408
8.915869233888888	MEDAL	-0.005297526498675253
8.91607268361111	MEDAL	-0.002914371099237002
8.916168097499998	MEDAL	-0.0018981298375678538
8.9166665025	MEDAL	-0.0031882813760065465
8.917837519166666	MEDAL	4.780273666650579e-05
8.917951409722223	MEDAL	-0.004629613801862354
8.919292515833332	MEDAL	-0.006597310171131475
9.081650501666667	MEDAL	0.010889062204678666
9.083140830555555	MEDAL	-0.0005040668936367907
9.083529483333333	MEDAL	0.0004699000067457236
9.083956804444444	MEDAL	-0.0034185621605044678
9.084134547500001	MEDAL	-0.0008353123648301832
9.08425360138889	MEDAL	-0.002518093386769722
9.084600069444443	MEDAL	-0.004395668476929071
9.085915515	MEDAL	0.0017855578564739847
9.086036054166666	MEDAL	-0.003792025910245238
9.087209026388889	MEDAL	-0.005400133563027919
9.249664254444445	MEDAL	0.012890247767755795
9.251120586666667	MEDAL	-0.0007368608033077801
9.251473824444444	MEDAL	-0.0005913504948515261
9.251960692222221	MEDAL	-0.0021404124807466534
9.252040315	MEDAL	-0.00028647674859428587
9.252227535555557	MEDAL	-0.00233803907788951
9.252497844999999	MEDAL	-0.004736377442631467
9.253847008333334	MEDAL	0.0012250579951935475
9.254035338055557	MEDAL	-0.005154866437052751
9.255773735	MEDAL	-0.005802385722842902
9.417451201944447	MEDAL	0.008047408516205917
9.41916073611111	MEDAL	-0.00018170689955007528
9.419341726944445	MEDAL	8.896586099996489e-05
9.420117804722222	MEDAL	-0.0004486974804338898
9.420159216388889	MEDAL	-0.0016514085449646602
9.420300379166665	MEDAL	-0.0029343540942543818
9.420476761388889	MEDAL	-0.003191153273268242
9.421919550833334	MEDAL	0.0014305779513101207
9.422436397222222	MEDAL	-0.006916431104555314
9.423920789444445	MEDAL	-0.0042552930015504736
9.585479348333333	MEDAL	0.017291482346170207
9.587124396944445	MEDAL	0.0014713424522691883
9.587270617222224	MEDAL	-0.0009731073487751621
9.587981598333334	MEDAL	-0.0004912767616081445
9.588229966944445	MEDAL	-0.004137550450987668
9.588373320555554	MEDAL	-0.002136533192505951
9.588558571388887	MEDAL	-0.0024860126813182424
9.59029478972222	MEDAL	0.002424925023445924
9.590436705555556	MEDAL	-0.006481091711834004
9.591920151111111	MEDAL	-0.00217768908957098
9.75345745361111	MEDAL	0.018836139383527465
9.755077541944445	MEDAL	0.0010959432884739828
9.755207423888889	MEDAL	-0.0007278772005446315
9.755963383055557	MEDAL	0.0022197408691927594
9.756340644166666	MEDAL	-0.004400035499524202
9.756359475000002	MEDAL	-0.0010505456710406408
9.756916875555556	MEDAL	-0.0028795162061714813
9.758510036666667	MEDAL	0.0021939106327641946
9.758555577500001	MEDAL	-0.005662958211325446
9.759951141666667	MEDAL	-0.002351915143029318
9.921401976666667	MEDAL	0.029750549006584616
9.922969258333334	MEDAL	0.0008398468581089113
9.923177680555556	MEDAL	-0.0007856870986956697
9.923960272777778	MEDAL	-0.0013743112546976913
9.924295659722222	MEDAL	-0.0043584674457423705
9.924336542499999	MEDAL	0.00012961770433464936
9.925117585	MEDAL	-0.0026898237985832703
9.9264729375	MEDAL	-0.004532411950918733
9.92657505861111	MEDAL	-0.0028387094883905962
9.927905910833335	MEDAL	-0.002293078914526987
10.089328439444445	MEDAL	0.03728720434487616
10.090960015	MEDAL	-0.0019428224427986288
10.091120205277779	MEDAL	-0.0014142950680055616
10.091869494722223	MEDAL	0.00046373729907611813
10.09232223861111	MEDAL	-0.005235895196853271
10.092373627222223	MEDAL	-0.0012805282517878358
10.093034227777776	MEDAL	-0.003286050260626638
10.094416857777778	MEDAL	-0.005425150029265241
10.094529679444443	MEDAL	-0.0018533677208698147
10.095895954722222	MEDAL	-0.004062756428768539
10.257328099166667	MEDAL	0.053838476813741626
10.259046497777776	MEDAL	-0.0005874973516625563
10.259070082777779	MEDAL	-0.00210249516148413
10.259818613055554	MEDAL	-0.0003396159589168153
10.260208894444444	MEDAL	-0.006482591456241806
10.260445341111112	MEDAL	-1.549063765001412e-05
10.261196809444444	MEDAL	-0.0016981528193092098
10.262380668055556	MEDAL	-0.003682864908134658
10.262515316944445	MEDAL	-0.0012714284841648766
10.26404365888889	MEDAL	-0.004056574800537267
10.425467883333333	MEDAL	0.07230678316424022
10.426910478055555	MEDAL	3.0098068102933065e-05
10.427181611666667	MEDAL	-0.0018020497082808077
10.427924477222223	MEDAL	-0.0007879323631495686
10.428146078888888	MEDAL	-0.005880910227728084
10.428425633611113	MEDAL	-0.0006376796639122226
10.429064655277779	MEDAL	-0.0034978702399591395
10.430341286944444	MEDAL	-0.0018413697300394348
10.430394887777776	MEDAL	-0.0011166531567825036
10.432023283055553	MEDAL	-0.002357241335049222
10.593334457777779	MEDAL	0.11054875055070976
10.594766074722223	MEDAL	-0.0010836873806466093
10.595111544166665	MEDAL	-0.0029831354123910385
10.595970798333333	MEDAL	-0.00475339702776919
10.596091933055556	MEDAL	-0.004159537406222403
10.596367409722223	MEDAL	-0.0021608831780377496
10.597050718055556	MEDAL	-0.004533495880646994
10.598379030277778	MEDAL	-0.0007444354378550025
10.598622281388888	MEDAL	-0.0016034169117305401
10.60013836	MEDAL	-0.00025730093586109263
10.761327942222222	MEDAL	0.1420138370809929
10.763179941944445	MEDAL	-0.003052664785162887
10.7634664325	MEDAL	-0.0005800385428764192
10.763880994722221	MEDAL	-0.003622398632437727
10.764168828333334	MEDAL	-0.003177020824068939
10.7642890525	MEDAL	-0.001985845055805611
10.765048611666668	MEDAL	-0.005153877481129665
10.766192539722223	MEDAL	0.00043500851173589375
10.766693167777778	MEDAL	-0.0011328438938812187
10.768238055833333	MEDAL	-0.0007331739460079288
10.929253782777778	MEDAL	0.14450703315638805
10.931225446666668	MEDAL	-0.0021098818023412816
10.931480064722223	MEDAL	-0.0004615146589621318
10.931961727777777	MEDAL	-0.0029875471235076227
10.93219479611111	MEDAL	-0.0011836857263598306
10.932245746666668	MEDAL	-0.002481359569799321
10.932962290277777	MEDAL	-0.0056688399591593615
10.934031159166667	MEDAL	0.0016281563502566871
10.934801981388889	MEDAL	0.0009731657991409168
10.9361642675	MEDAL	-0.0010503280035380792
11.097226981666667	MEDAL	0.15502547316839138
11.099213503888889	MEDAL	-0.002121749290377092
11.099364184722223	MEDAL	0.0006646658251690072
11.10003914888889	MEDAL	-0.004300714757295187
11.10011747388889	MEDAL	-0.0019527142109252741
11.100263479722223	MEDAL	-0.0022561960713635802
11.100911174166667	MEDAL	-0.004712186788713199
11.102002643611112	MEDAL	0.0015138714941096646
11.102933656944446	MEDAL	-0.00010197355132347287
11.104238810833333	MEDAL	-0.0025806392692249414
11.265094187222223	MEDAL	0.18084728124840715
11.267145511666666	MEDAL	-0.0009782871921754266
11.267435173333334	MEDAL	0.001464039595544015
11.268025721388888	MEDAL	-0.002808677990911214
11.268107485277778	MEDAL	-0.004371165556979582
11.268298782222221	MEDAL	-0.0028030247987076142
11.269021945277778	MEDAL	-0.004920695524234859
11.27006420361111	MEDAL	0.0015708876515069777
11.27090850111111	MEDAL	0.0008138518476185668
11.272292850000001	MEDAL	-0.003007569456917834
11.433186548611111	MEDAL	0.22681764521974823
11.43506169472222	MEDAL	-0.001222113809530358
11.435331395833334	MEDAL	-0.0006428450183268073
11.436003903333333	MEDAL	-0.0011267398388326811
11.436099410277778	MEDAL	-0.004339236440164273
11.4362625825	MEDAL	-0.0028237930367697364
11.437159884722224	MEDAL	-0.0038247924574030864
11.438087136111111	MEDAL	-0.000959980789090773
11.43882977	MEDAL	-0.00048149764178219477
11.44028261861111	MEDAL	-0.0014912094111229376
11.601029621666667	MEDAL	0.2854730523882057
11.602947461111112	MEDAL	-0.0008849179782833971
11.603270295277778	MEDAL	-0.00028958759681935913
11.603977577222222	MEDAL	-0.0011642284014785525
11.60407906888889	MEDAL	-0.0037079068648511694
11.604219356666666	MEDAL	-0.003978316501253349
11.605265506666665	MEDAL	-0.0027906100218152916
11.606099745833335	MEDAL	-0.00024651876856822007
11.606879211944443	MEDAL	-0.0008173467225438703
11.608219195277776	MEDAL	-0.0012461738840769182
11.769041695833334	MEDAL	0.3287371971673584
11.770903579722223	MEDAL	-1.3617964918561775e-05
11.771305176666667	MEDAL	0.00016813848362714717
11.771862734722221	MEDAL	-0.00038089345343619515
11.772026307500001	MEDAL	-0.003712376198095942
11.772112478611112	MEDAL	-0.002280865379338031
11.773268780555556	MEDAL	-0.0037268521395262453
11.77429489611111	MEDAL	-0.0016159161808929337
11.7747847525	MEDAL	-0.00015598535568827764
11.776106069444443	MEDAL	0.0012568286358036153
11.936892048055556	MEDAL	0.3617972569417824
11.938802690277777	MEDAL	0.0008854988408938192
11.939200596666668	MEDAL	-0.0016657863279072147
11.93978366277778	MEDAL	-0.0019226389539731292
11.940108383055556	MEDAL	-0.0013105811194746883
11.940141373333335	MEDAL	-0.00419347791828852
11.941446915833332	MEDAL	-0.0027178081303359035
11.942194069722223	MEDAL	-0.002356301460225357
11.942721495833332	MEDAL	0.0006595804972906979
11.944041434166667	MEDAL	0.001221749520463159
12.104715855	MEDAL	0.3640231467265353
12.10677118861111	MEDAL	-0.0011838967585436192
12.107209025000001	MEDAL	-0.0012548868575538502
12.107861129444446	MEDAL	-0.001683365728351564
12.108160620000001	MEDAL	-0.004227105244691622
12.108189346944444	MEDAL	-0.004335650189291048
12.109545183888889	MEDAL	-0.0018118720868906025
12.11012536138889	MEDAL	-0.002314543977950828
12.110770880833334	MEDAL	-0.0011871777161952114
12.1119670475	MEDAL	0.0018355755896868756
12.27260129611111	MEDAL	0.3727028017514376
12.274750779722222	MEDAL	-0.003348445567755886
12.275300624166666	MEDAL	-0.001205174538194994
12.275725337777777	MEDAL	-0.0032227947830883704
12.276014563333332	MEDAL	-0.004584721794461382
12.276271771388888	MEDAL	-0.003169082014037989
12.277684837222223	MEDAL	-0.005033051336615592
12.27860058611111	MEDAL	-0.0008470659064246989
12.278699958333334	MEDAL	-0.0004366153903866166
12.279861175	MEDAL	0.001258628385025156
12.440580348055555	MEDAL	0.37785606322292975
12.442667028611112	MEDAL	-0.0025399893528629002
12.443378627222222	MEDAL	-0.001172552436912226
12.443700546944445	MEDAL	-0.0006094368941773889
12.443963321111113	MEDAL	-0.0036645970387984314
12.444385186666667	MEDAL	-0.002369752994303948
12.445710295555555	MEDAL	-0.008097293128311358
12.446634886666665	MEDAL	-0.002926669726101193
12.44675195	MEDAL	0.0012778354593684588
12.447845126944445	MEDAL	0.0008420293985985613
12.608594815555557	MEDAL	0.3669245665684909
12.61049470861111	MEDAL	-0.002059868277614194
12.611552812777779	MEDAL	-0.0004384849399467316
12.612019628055556	MEDAL	-0.004043918481219588
12.612316230833333	MEDAL	-0.0003089566076768526
12.612360888333333	MEDAL	-0.0010664193981151622
12.613680590277777	MEDAL	-0.008397595538850245
12.614485757222221	MEDAL	-0.0032407350878820283
12.614734474722223	MEDAL	-0.0007350827152129955
12.615810682222222	MEDAL	-0.0012921141413035327
12.776512349444443	MEDAL	0.36666699976294936
12.778659621388888	MEDAL	-0.0031949422988392347
12.77940302111111	MEDAL	-0.0004859341355049854
12.780046347222223	MEDAL	-0.004291729815060814
12.780360870833334	MEDAL	-0.0015769898441954538
12.780401540000002	MEDAL	-0.0015896191179336568
12.781846750555555	MEDAL	-0.0060871555791748464
12.782549604722222	MEDAL	-0.003098771960172673
12.782714246388888	MEDAL	-0.0036085582619784498
12.7839995125	MEDAL	-0.002822193741261179
12.944485581944443	MEDAL	0.38239722580950686
12.946743145833333	MEDAL	-0.002710681625474706
12.947340609722223	MEDAL	-0.0011330175790097957
12.94806689	MEDAL	-0.0024042433267282975
12.94847725027778	MEDAL	-0.0006606648119267087
12.948481661666667	MEDAL	-0.002404688387676023
12.94980883138889	MEDAL	-0.006078305739651919
12.950426876388889	MEDAL	-0.0031961397942458186
12.950626558333333	MEDAL	-0.005232901756778903
12.952145178611111	MEDAL	-0.001343365206184451
13.112358993611112	MEDAL	0.38734884747316395
13.114757103055554	MEDAL	-0.0021729390526284407
13.115255331388889	MEDAL	-0.0019177382150663597
13.115979920277779	MEDAL	-0.0028942774010649384
13.116452882777777	MEDAL	-0.004542268053748055
13.116720704444445	MEDAL	-0.0011922247124517811
13.11770566388889	MEDAL	-0.004612427916070467
13.118486661388888	MEDAL	-0.0023789109385682974
13.118495939722221	MEDAL	-0.003632434324727828
13.12024848361111	MEDAL	-0.0006074131271544489
13.280384725555555	MEDAL	0.3960092576904427
13.282903195555555	MEDAL	-0.0025585809431674855
13.283260471388889	MEDAL	-0.0010721789599651532
13.283902452777777	MEDAL	-0.0047378759398097854
13.284515937777778	MEDAL	-0.005879958357397267
13.284925377777776	MEDAL	-0.0016109007542170568
13.285737846666667	MEDAL	-0.004577453986530639
13.286536000277778	MEDAL	-0.003601163255549632
13.286652999722223	MEDAL	-0.003086749257162948
13.288397538055557	MEDAL	-0.0013326520683563019
13.4482530025	MEDAL	0.4175891025504723
13.450756849166668	MEDAL	-0.002264067920793958
13.45118196111111	MEDAL	0.00027618517841859183
13.451834676944445	MEDAL	-0.006955162200996229
13.452675618611112	MEDAL	-0.006132055744417202
13.453075694722223	MEDAL	-0.002062076128634823
13.453911721944444	MEDAL	-0.0034864185997160787
13.454542134722223	MEDAL	-0.0031199412714092117
13.454767749444445	MEDAL	-0.0028589398223049763
13.4563546275	MEDAL	-0.0009609615471664589
13.616310524166666	MEDAL	0.4291276357986405
13.618876561666667	MEDAL	-0.0018649720993899849
13.619162721944445	MEDAL	0.0005933747455764073
13.619770893333335	MEDAL	-0.007377103590797631
13.620790407777777	MEDAL	-0.004794102262146948
13.621025735	MEDAL	-0.002987457315486587
13.621953183333334	MEDAL	-0.001675349799767458
13.622615863888889	MEDAL	-0.0029388829004298477
13.622714340833335	MEDAL	-0.005480580078140762
13.624538841388889	MEDAL	-0.004630314816940668
13.784104546666667	MEDAL	0.43939297857313947
13.78688324861111	MEDAL	-0.0023656491885944457
13.787093478333334	MEDAL	-0.0003337354443257381
13.787663616666666	MEDAL	-0.007092277512767113
13.788888930555554	MEDAL	-0.0039143115566649
13.788975581111112	MEDAL	-0.0034385170858928084
13.790267531388889	MEDAL	-0.0014253276558554592
13.790773715833334	MEDAL	-0.001636396894159431
13.790891570277777	MEDAL	-0.006606683561901899
13.79264196638889	MEDAL	-0.005252401389103056
13.952114257222222	MEDAL	0.446372769240844
13.954937551666665	MEDAL	-0.0034139331736259366
13.955072342222223	MEDAL	-0.0018662867513343688
13.955627110833332	MEDAL	-0.006650440454901841
13.95691649111111	MEDAL	-0.0020976655259010877
13.957121133888887	MEDAL	-0.002967560556789461
13.95859135777778	MEDAL	-0.0038924903180563397
13.9588525975	MEDAL	-0.0010553035016214645
13.959031371111111	MEDAL	-0.0038996237448594524
13.960788328055553	MEDAL	-0.0040825770265147
14.120139270833333	MEDAL	0.46866355812035565
14.122939625833332	MEDAL	-0.0010290226348653923
14.123305860277778	MEDAL	-0.003553471172354397
14.123642625277776	MEDAL	-0.009198697891920375
14.124797788055556	MEDAL	-0.0012658264834831592
14.1250818875	MEDAL	-0.0041442592321502235
14.1265922925	MEDAL	-0.0006524916028689508
14.12688592138889	MEDAL	-4.980596777516826e-05
14.127155721944444	MEDAL	-0.0032145038419599536
14.128738282777778	MEDAL	-0.0024266021847120286
14.288052954444446	MEDAL	0.5014825035047854
14.290967965555556	MEDAL	-5.668846939421387e-05
14.291336087222222	MEDAL	-0.0032482098735017928
14.291782725277779	MEDAL	-0.0065378158895737235
14.292927147499999	MEDAL	-0.0019467241348393375
14.293097348055557	MEDAL	-0.0033604788127677117
14.294951087222222	MEDAL	-0.00017589804244371905
14.295084276666667	MEDAL	-0.002386820046503431
14.295929209722223	MEDAL	-0.0008606700775883095
14.296760295555554	MEDAL	-0.0023137961014106576
14.456169010833333	MEDAL	0.5274464635462541
14.459089180833333	MEDAL	0.001163649417146615
14.459240367222224	MEDAL	-0.0018035835266693092
14.460355909444445	MEDAL	-0.005638522368850821
14.460985691944444	MEDAL	-0.0028348079481956808
14.460998296111113	MEDAL	-0.002725367838643783
14.462869232222221	MEDAL	0.0001302768973707827
14.463105356944444	MEDAL	-0.0021981322395126387
14.463986367777778	MEDAL	0.0002639239109784226
14.464668465555555	MEDAL	-0.0012472188110548722
14.624194093333333	MEDAL	0.5301223583391288
14.627048125277778	MEDAL	0.0007757662780977435
14.6271828775	MEDAL	-0.0014237258925028685
14.628335262777778	MEDAL	-0.004817340406452445
14.6288526125	MEDAL	-0.00384730665832449
14.629064245833336	MEDAL	-0.0036416037605005247
14.631010076388888	MEDAL	-0.0011346023848967412
14.631016901944443	MEDAL	-5.3295783399467635e-05
14.632039120833333	MEDAL	0.0007149747159864775
14.632677404722223	MEDAL	-0.0005858134531760492
14.792220420000001	MEDAL	0.5304680994165303
14.795082036111113	MEDAL	-0.0015077317987444068
14.795089661944445	MEDAL	0.0007614033229325131
14.796185774444444	MEDAL	-0.0032839296442495245
14.796933883333333	MEDAL	-0.004702111729632389
14.797096437777778	MEDAL	-0.0035386155181785775
14.799005366944444	MEDAL	-0.002477857959148437
14.799094104444443	MEDAL	-0.0013761921134305842
14.800137468333334	MEDAL	-0.00046415204199830486
14.800612333055557	MEDAL	-0.0011087856840176344
14.960157297777776	MEDAL	0.5390225500300763
14.962989285277777	MEDAL	0.0016536743136421656
14.963086811944445	MEDAL	-0.00037664225802126424
14.964144766944445	MEDAL	-0.0028499338639854785
14.965032395000001	MEDAL	-0.0020696623532665817
14.965126180833334	MEDAL	-0.00547468578133934
14.966938859444443	MEDAL	-0.002386443281712298
14.967174793055555	MEDAL	-0.00021004771342457624
14.968331089166666	MEDAL	-0.0034314850831066897
14.968536520555555	MEDAL	-0.000739190456011757
15.127997681388889	MEDAL	0.5508312098239725
15.130809503333333	MEDAL	0.0012822409843554754
15.131007939999998	MEDAL	-0.00039293881031204805
15.132018316944444	MEDAL	-0.002468905486167405
15.133084175555554	MEDAL	-0.005616886372108916
15.133811905555556	MEDAL	-0.0010258427155846724
15.134924169444446	MEDAL	-0.003297942648329735
15.135155769722221	MEDAL	-0.0006407471165319776
15.136410975277778	MEDAL	-0.002593180534892883
15.136417496666667	MEDAL	-0.0026829872221935105
15.295805388055555	MEDAL	0.5635511670101103
15.298892441944444	MEDAL	0.0017778736443662387
15.298929495277777	MEDAL	-0.00018313353422895893
15.299885125833335	MEDAL	-0.004665781684479738
15.301699693888889	MEDAL	-0.0013564805620712443
15.302135768333333	MEDAL	-0.003737102835761011
15.302756385555556	MEDAL	-0.002874544476332238
15.303068366388889	MEDAL	-0.00493668830852063
15.304458764722222	MEDAL	-0.002652021511492372
15.305044267222222	MEDAL	-0.0010832092311379707
15.463602694166667	MEDAL	0.5694453820409604
15.466897043055555	MEDAL	0.0002312529122288962
15.467721122777778	MEDAL	-0.005592635300238644
15.467894593055554	MEDAL	-0.0019109417460313263
15.469678867222223	MEDAL	-0.0013924654235286684
15.470180135833333	MEDAL	-0.0034515909738960697
15.470815417777777	MEDAL	-0.003299069041148513
15.470980121944445	MEDAL	-0.005659329822374543
15.472321481666667	MEDAL	-0.0019220144949950691
15.473101546111112	MEDAL	-0.000757153493027555
15.63157984	MEDAL	0.5786729201545495
15.634831521111112	MEDAL	-2.4927315624177863e-05
15.635667791388888	MEDAL	-0.006786873918630627
15.635947104166666	MEDAL	-0.0022533245778019262
15.637763550833334	MEDAL	-0.0018119426912703357
15.638013726666665	MEDAL	-0.0013261825090315755
15.638900376944445	MEDAL	-0.0015240687178699431
15.638920054444444	MEDAL	-0.004282904763185943
15.641073189722222	MEDAL	-0.001075667446789654
15.641182226666666	MEDAL	-0.0013173401168937607
15.799523772777777	MEDAL	0.5907331322648183
15.802655660555557	MEDAL	-0.0025263389597975252
15.803712561666666	MEDAL	-0.007446561968826005
15.803784751666665	MEDAL	-0.0024544030137804867
15.805700965277778	MEDAL	-0.00179871648329557
15.805985541944445	MEDAL	-0.0036079143699786482
15.806913739166667	MEDAL	-0.004099308822011999
15.806920231944446	MEDAL	-0.001266941869260966
15.809033517222222	MEDAL	0.0001044122956912676
15.809159424444443	MEDAL	-0.0017524748911897684
15.96742137888889	MEDAL	0.5903560883154634
15.971325203333333	MEDAL	-9.363122907663575e-05
15.971686166944444	MEDAL	-0.006446159389159111
15.971907250277777	MEDAL	-0.0019006091463796958
15.973746377777779	MEDAL	-0.0035485676455631297
15.974000864999999	MEDAL	-0.003658132020843603
15.974954608055555	MEDAL	0.00013125386605242727
15.974991911111111	MEDAL	-0.002456362109738955
15.977028358888889	MEDAL	0.0021419885296501137
15.977865083055555	MEDAL	3.3328992367679815e-05
16.136537695277777	MEDAL	0.5893216412945581
16.139378674444444	MEDAL	-0.0015829129059142465
16.13989748361111	MEDAL	-0.0021826373624220007
16.13992271916667	MEDAL	-0.003907700363747798
16.141886961666664	MEDAL	-0.004183999048637717
16.14190578111111	MEDAL	-0.0023132186295148423
16.142839307777777	MEDAL	-0.0017529882201777274
16.142963501666667	MEDAL	-0.0017761454156808528
16.145137942777776	MEDAL	0.004670397371779147
16.146017134166666	MEDAL	-0.001846402204024536
16.304553321666667	MEDAL	0.6012144275297054
16.307343460833334	MEDAL	-0.002382889649694465
16.30786336722222	MEDAL	-0.0005222557540524775
16.3078795025	MEDAL	-0.004486328858372925
16.309808531666665	MEDAL	-0.005262131907796064
16.309947641388888	MEDAL	-0.0033275997684595387
16.31093109777778	MEDAL	-0.0007927997069226097
16.310990935555555	MEDAL	-0.0005025687811116628
16.313230001111112	MEDAL	0.008147386690826148
16.31433509972222	MEDAL	-0.002005800962164568
16.472580945833336	MEDAL	0.5993339439238079
16.475263970833332	MEDAL	-0.0014871526453430748
16.47574771972222	MEDAL	-0.0015190608425037343
16.475929616666665	MEDAL	-0.000900168736307304
16.477858927777778	MEDAL	-0.005845881061822322
16.47790498277778	MEDAL	-0.002662894821384669
16.478791544444444	MEDAL	-0.002332055310662176
16.47913883388889	MEDAL	-0.0008778386468672343
16.481219721111113	MEDAL	0.01424152758013482
16.482368287499998	MEDAL	-0.0026443901839267063
16.64051769611111	MEDAL	0.6068085528266616
16.643201128888887	MEDAL	-0.002607511544337766
16.643633009444446	MEDAL	-0.0033254496932716643
16.644048604444446	MEDAL	-0.0012455513893224837
16.645753679444443	MEDAL	-0.00320005750518083
16.646044964444446	MEDAL	-0.002926481277239215
16.646775017777777	MEDAL	-0.0010040806482947103
16.64756379611111	MEDAL	-0.0009567165887015014
16.6492218675	MEDAL	0.018326130963513425
16.650580153055554	MEDAL	-0.0019007335591373618
16.808567322222224	MEDAL	0.6066015303716862
16.81152725833333	MEDAL	-0.002681144297943175
16.811663292777776	MEDAL	-0.0027200235011099853
16.812082091666667	MEDAL	-0.0011296567810597318
16.813705235833332	MEDAL	-0.002342445473173031
16.813966113611112	MEDAL	-0.0015787975524009542
16.814747996666668	MEDAL	-0.0030412364333292975
16.815711053333334	MEDAL	-0.0007725456320257378
16.81727475083333	MEDAL	0.028637096423320504
16.818651169444443	MEDAL	-0.0020883496506788344
16.976416029166668	MEDAL	0.6046113924304717
16.979491723333336	MEDAL	-0.0015527150688956978
16.97980272361111	MEDAL	-0.0014022877152392427
16.98004679638889	MEDAL	-0.0015248877410802809
16.981586214166665	MEDAL	-0.0006953794491978209
16.981962146388888	MEDAL	0.00027821207627305093
16.982787134722223	MEDAL	-0.003134450966622466
16.983770524444445	MEDAL	-0.002684810609596589
16.985393702777777	MEDAL	0.03716948904327168
16.986750496944445	MEDAL	-0.0007216921974574736
17.1445795025	MEDAL	0.6108714429928636
17.147521645833333	MEDAL	-0.0009653499677618446
17.14804716583333	MEDAL	-0.0007838580993252187
17.148047498611113	MEDAL	-0.0014450408419541204
17.149746363055556	MEDAL	-0.00013996170399595834
17.14988545388889	MEDAL	-0.0009748628352272478
17.150617692222223	MEDAL	-0.0024245750281234445
17.151751995277777	MEDAL	-0.0008921304352961721
17.15344029027778	MEDAL	0.039717270770380765
17.155005365833333	MEDAL	-0.000996781906960599
17.31360262666667	MEDAL	0.6177814162825792
17.315434015555557	MEDAL	0.0008861232449658907
17.31593634111111	MEDAL	-0.001309070303403279
17.31611197361111	MEDAL	-0.0012377261819287474
17.317769671388888	MEDAL	-0.0019096188234568384
17.317827700000002	MEDAL	1.2221956728177086e-05
17.318690287777777	MEDAL	-0.002219762274045289
17.319918598333334	MEDAL	-0.00029492491068363577
17.321403757222225	MEDAL	0.04418541155415155
17.323946547222224	MEDAL	0.0007791051181833341
17.481433587777776	MEDAL	0.6216902271752338
17.48356119888889	MEDAL	0.00169374191200465
17.48390297222222	MEDAL	-0.0010137473131919183
17.484002495833334	MEDAL	-0.001203313604234127
17.485791754444445	MEDAL	0.00022751763391083777
17.48584749138889	MEDAL	-0.003042364424413546
17.486642922222224	MEDAL	-0.002726640275970885
17.487807665555557	MEDAL	-0.000920598129152446
17.489375159444442	MEDAL	0.04088428040651932
17.492082662222224	MEDAL	0.0009041241920922237
17.64931429416667	MEDAL	0.6284892034379235
17.651626739722225	MEDAL	0.0020977512843556663
17.651967010277776	MEDAL	-0.00011783475060949669
17.652089660277777	MEDAL	0.00016461948130727785
17.653745917777776	MEDAL	-0.002943820464346343
17.65384998277778	MEDAL	0.002463188382495728
17.65458860777778	MEDAL	-0.0010539958218898679
17.65683612638889	MEDAL	-0.0011775795156207017
17.657513337222223	MEDAL	0.057053312888651654
17.660256328055556	MEDAL	0.0004615364415543864
17.81717979888889	MEDAL	0.6409492084588815
17.81952644416667	MEDAL	0.0018696909477826148
17.819979916944444	MEDAL	-0.0005651198659277028
17.82020683833333	MEDAL	-0.0009451059998035862
17.82184004972222	MEDAL	-0.0027659358164295513
17.821986475277775	MEDAL	0.0003574033661082638
17.822470358055558	MEDAL	-0.002022301515898616
17.82497738111111	MEDAL	-0.0010491317058650455
17.82549024722222	MEDAL	0.07370731956351895
17.828364075833335	MEDAL	0.0016529189417782576
17.98511239222222	MEDAL	0.635468978640565
17.987908562777776	MEDAL	0.0027205172356286615
17.987929174166666	MEDAL	0.0010637268323543565
17.988159330555558	MEDAL	-0.00025111053314175776
17.989965076666667	MEDAL	-0.0016294109762394527
17.990039900555555	MEDAL	-0.0012202011541630749
17.990683677499998	MEDAL	-0.0031819841397942887
17.993039301111114	MEDAL	-0.0006637788885019031
17.99400391833333	MEDAL	0.08361006629977796
17.996255259722222	MEDAL	0.0005137513725757192
18.153207148333333	MEDAL	0.6258021802749081
18.155778109444444	MEDAL	0.0015793606903923292
18.15595713638889	MEDAL	-0.002176352515233767
18.15596678722222	MEDAL	0.0003339294996429783
18.1579244825	MEDAL	-0.002475772302135355
18.15800432277778	MEDAL	-0.0021062482757358515
18.15850945916667	MEDAL	-0.0021884999733520444
18.16119706	MEDAL	-0.0014259722241615508
18.161826972500002	MEDAL	0.09809712044976232
18.16413868277778	MEDAL	0.0010531608135276361
18.32111188527778	MEDAL	0.6308886043545943
18.3237067	MEDAL	-0.0012913154986011215
18.323943570833332	MEDAL	-0.002536556064363691
18.324041830277782	MEDAL	0.0015282869682848167
18.325990586666666	MEDAL	-0.0007880741608888578
18.326115294444445	MEDAL	-0.0033657740361428034
18.326554035	MEDAL	0.00033820909142014827
18.32925684916667	MEDAL	-0.0013412176708158378
18.32977257388889	MEDAL	0.11542723056948154
18.33257332888889	MEDAL	0.0006685996363069912
18.489162503888892	MEDAL	0.63460033050758
18.49154961944445	MEDAL	-0.0028821926918274287
18.49175347361111	MEDAL	-0.0033836575522749593
18.491948268333335	MEDAL	0.0004854677505655269
18.493936595277777	MEDAL	-0.0005625851548782873
18.494023181944442	MEDAL	-0.0021744916101681675
18.494507204444446	MEDAL	-0.00040612186296466236
18.497218418333333	MEDAL	-0.0010350001036652388
18.49757393888889	MEDAL	0.1461102988143873
18.50095042194444	MEDAL	-0.000540654756830388
18.657069353333334	MEDAL	0.6394586911030045
18.65947130833333	MEDAL	-0.0029598833937208822
18.659541257222223	MEDAL	-0.0015825857604735555
18.65977432	MEDAL	-0.00012207930665857173
18.661785895	MEDAL	-0.000375056769918859
18.662022113611112	MEDAL	-0.0003390276541275889
18.66256050666667	MEDAL	0.0002759391676744075
18.665317023888885	MEDAL	-0.0005430276999155684
18.665645079999997	MEDAL	0.1598398201779102
18.669329207222223	MEDAL	0.0007137145695974823
18.82514407861111	MEDAL	0.6456031034709322
18.82751438222222	MEDAL	-0.0023368419723741817
18.82758236	MEDAL	-0.0015143132813325271
18.827667819722226	MEDAL	0.00040482620092318017
18.82985040722222	MEDAL	0.00010291993963619143
18.830049963333337	MEDAL	-0.0010416212729644908
18.830631858333334	MEDAL	0.0007640850252418522
18.833202544722223	MEDAL	-0.0007967065778905346
18.83356055416667	MEDAL	0.1743509573764958
18.837748743611108	MEDAL	-0.0014160625127954502
18.993145053333333	MEDAL	0.646284433818936
18.99548443138889	MEDAL	-0.0018427340700254288
18.995507640277776	MEDAL	-0.0019283999766418155
18.995576625555554	MEDAL	0.000370935063617339
18.997862706944446	MEDAL	-0.003643630122128823
18.997865962777777	MEDAL	0.0003171045958951956
18.998810284999998	MEDAL	0.0006466474223437345
19.001218365833335	MEDAL	-0.002898561961017933
19.00164946083333	MEDAL	0.18409464701177156
19.005711084722222	MEDAL	-0.002902175388536828
19.161205850555557	MEDAL	0.6510514680051374
19.16335297777778	MEDAL	-0.002324499901717961
19.16339599333333	MEDAL	-0.00087362911129448
19.16355456333333	MEDAL	-0.0019237341069971736
19.165800805555552	MEDAL	0.00014444661854902814
19.16595223777778	MEDAL	-0.004826629267003989
19.166907606388893	MEDAL	0.001371197913986556
19.169211740833337	MEDAL	-0.002457253918444735
19.169534105833332	MEDAL	0.2117348141020089
19.173755233333335	MEDAL	-0.0014139502590245524
19.329114272222224	MEDAL	0.654252017720103
19.331352383888888	MEDAL	-0.0011624789911488268
19.331360929166667	MEDAL	-0.000543116198883398
19.331462339166666	MEDAL	-0.0018826447389866067
19.333695883333334	MEDAL	-0.0003364153655079166
19.333806448055554	MEDAL	-0.003830873629463931
19.334810072222226	MEDAL	-0.0015642320651843965
19.33731904361111	MEDAL	-0.001288909709250946
19.33746586138889	MEDAL	0.2317491353272652
19.34170940472222	MEDAL	-0.0011783713655166036
19.49710955361111	MEDAL	0.6540545491443838
19.49917953055556	MEDAL	-0.00198944520255757
19.499454135833332	MEDAL	-0.0013455848044000981
19.499571005555552	MEDAL	-0.0012903549370551714
19.50165655527778	MEDAL	0.0008667115251839724
19.501900009166665	MEDAL	-0.00160714529221433
19.502737195277778	MEDAL	-0.0016718840733716905
19.505160245555555	MEDAL	-0.001491517607361536
19.505295006666664	MEDAL	0.2564856446010558
19.50973189277778	MEDAL	-0.0020248627967323976
19.665118511944446	MEDAL	0.6486033265248026
19.6671261175	MEDAL	-0.0027564628404939413
19.66743816138889	MEDAL	-0.001290669547446491
19.667556629999996	MEDAL	-0.0006404080909597671
19.66948390944445	MEDAL	0.0005778076834559809
19.66978619972222	MEDAL	-0.0023992478380341735
19.670831726944446	MEDAL	-0.002914604076245297
19.673271382222218	MEDAL	0.2716486231067108
19.673320014722222	MEDAL	-0.0008520165774098256
19.677676462777775	MEDAL	-0.0011420316000032014
19.832943493888887	MEDAL	0.6460892693203919
19.83506123833333	MEDAL	-0.0014239914283058542
19.835424908055554	MEDAL	-0.0016444125267969709
19.83560653916667	MEDAL	-0.0032022819934473226
19.837438906111114	MEDAL	0.001159935117394807
19.837714526111107	MEDAL	-0.0015994985586894497
19.83878129027778	MEDAL	-0.002652138376576493
19.841333683611108	MEDAL	0.2879479944756085
19.841395401388887	MEDAL	-0.002869547769969273
19.845507524444447	MEDAL	-0.0003595058968878084
20.00077211111111	MEDAL	0.6548201050191076
20.002899048333337	MEDAL	-0.0011907235772125253
20.003319252777775	MEDAL	-0.0008793552781683341
20.003528307222222	MEDAL	-0.0035185849077282645
20.005368096944444	MEDAL	0.0015300840239116389
20.005570686666665	MEDAL	0.0006290520300038631
20.00686611222222	MEDAL	-0.002001893186254736
20.00950499027778	MEDAL	-0.00434854663804028
20.010114999722223	MEDAL	0.2944616923121715
20.014573439444447	MEDAL	-0.0009052163454381665
20.168637569722225	MEDAL	0.66089443530151
20.17094235638889	MEDAL	9.764056484219978e-05
20.171406049999998	MEDAL	-0.0012499536662715148
20.171518263055553	MEDAL	-0.003092469591426267
20.17347744138889	MEDAL	-4.1428804043929077e-05
20.17347912583333	MEDAL	0.00037895458820610224
20.17479981111111	MEDAL	-0.0008739945504736787
20.177495588333333	MEDAL	-0.002470857253448391
20.17814271111111	MEDAL	0.3067565267195675
20.18257191888889	MEDAL	-0.0008100037924565059
20.336721341944443	MEDAL	0.6633349651309167
20.338898418055557	MEDAL	-0.00017510943333490329
20.339440261666663	MEDAL	-0.001385422585523766
20.339537934722223	MEDAL	-0.002439061853221376
20.341353374722225	MEDAL	-0.000735183060334105
20.341570013611108	MEDAL	-0.0006236049345832846
20.342865459444447	MEDAL	-0.000547164276105633
20.34541719583333	MEDAL	-0.0035298752817817364
20.34609783888889	MEDAL	0.3096771350055756
20.35081700611111	MEDAL	-0.0026042063862301676
20.504864833888885	MEDAL	0.66782260035379
20.507470426944444	MEDAL	-0.0029919062724189736
20.50763040388889	MEDAL	-0.003130314739754422
20.507891186944445	MEDAL	0.00017458522329132732
20.50947904611111	MEDAL	-0.0010466801330973941
20.510315275277776	MEDAL	-0.007374180011237228
20.510761836666667	MEDAL	-0.0005506173573915184
20.51349525361111	MEDAL	-0.0029023576426158975
20.514168862777776	MEDAL	0.30316905201806993
20.51914385222222	MEDAL	-0.0023490152316017116
20.67279557861111	MEDAL	0.6750212937694982
20.675408253888893	MEDAL	-0.0027282585461668807
20.675756311944443	MEDAL	-0.0006968575075444465
20.675943557222226	MEDAL	0.0013044417442444546
20.67758853972222	MEDAL	-0.0006256679035303856
20.678175667222224	MEDAL	-0.008716915688082564
20.67858005777778	MEDAL	-0.0008989527158842936
20.681421295277776	MEDAL	-0.002215784246822227
20.682151244444444	MEDAL	0.2874858580187837
20.687340944166667	MEDAL	-0.0019146122599578582
20.840722916388888	MEDAL	0.6757578711312918
20.843364054722223	MEDAL	-0.0011954655299858865
20.843882811944443	MEDAL	-0.00045673493247965147
20.843883076388884	MEDAL	0.0005858795142519252
20.845409277499996	MEDAL	-0.002852895815226339
20.846176015555553	MEDAL	-0.00011627607075855202
20.846564691944444	MEDAL	-0.0017828161519986077
20.84940139	MEDAL	0.0004275724068804208
20.850170579444445	MEDAL	0.2924693464680411
20.855847083333334	MEDAL	-0.001311297573905337
21.008588779444445	MEDAL	0.6790746230046796
21.01168237166667	MEDAL	0.0011459770858644207
21.011965141388888	MEDAL	-0.00023591695903224063
21.01235737111111	MEDAL	-0.00014692284880965935
21.01333945527778	MEDAL	-0.003486607407202017
21.014016052222225	MEDAL	0.003392469025733119
21.014581284722222	MEDAL	-0.0007231947313438606
21.01740700611111	MEDAL	0.0002850482712536139
21.0180913325	MEDAL	0.3003481540556172
21.023930923333335	MEDAL	-0.0008364054876678066
21.176451175555552	MEDAL	0.6704624819299401
21.179647047499998	MEDAL	0.0010208445737927203
21.17983333333333	MEDAL	-0.0012519107410497426
21.180312940833335	MEDAL	-0.0013535029582051362
21.18145452111111	MEDAL	-0.0028196996384813842
21.182031203888886	MEDAL	0.005364931451952687
21.182551718888888	MEDAL	-0.0013290881358171036
21.1854094925	MEDAL	-0.0002740940056522533
21.186070326111114	MEDAL	0.31168887163745007
21.192588520555553	MEDAL	-0.0026056262573152613
21.344509401944443	MEDAL	0.6595258896403208
21.347726856944444	MEDAL	0.001288558185234059
21.34774180777778	MEDAL	-1.6945672555920225e-05
21.349095289444445	MEDAL	-0.0005539518049126765
21.34942134	MEDAL	-0.0028741885650107445
21.350175801944445	MEDAL	0.008264757943100949
21.3505010725	MEDAL	-0.0005337724188756029
21.353489508611112	MEDAL	0.0008818082543821982
21.35412035083333	MEDAL	0.3152807672057737
21.36067790638889	MEDAL	-0.002924115850451439
21.512461277777778	MEDAL	0.6578601575093113
21.515652606666666	MEDAL	0.00023816180140943466
21.51568706861111	MEDAL	0.0006719029942747379
21.5171168175	MEDAL	-0.0009137262903831315
21.517493393055556	MEDAL	-0.0022834535668160858
21.518084856388892	MEDAL	0.012104440573121756
21.51856427888889	MEDAL	-0.00042488998043791967
21.521518860555556	MEDAL	0.0009061407883023277
21.52222136944444	MEDAL	0.3168926739555815
21.528645587222226	MEDAL	-0.003388418758245022
21.68043985611111	MEDAL	0.6554694628043727
21.683548623055557	MEDAL	-0.0001018928491776656
21.683725760555554	MEDAL	-0.001243025672308127
21.685228506666665	MEDAL	-0.0013539606669890143
21.68541961361111	MEDAL	-0.002106914875585495
21.686643316666668	MEDAL	5.2411034853712185e-05
21.686866460833336	MEDAL	0.02660158199235235
21.68962607166667	MEDAL	0.001849515104289464
21.690084090555555	MEDAL	0.3248388061357489
21.69662025138889	MEDAL	-0.0004974586939383288
21.848578486111112	MEDAL	0.6493493481163928
21.85142600861111	MEDAL	3.281289325549451e-06
21.851615415833336	MEDAL	-0.001676578790017702
21.853145529444443	MEDAL	9.451055249165509e-05
21.85346912638889	MEDAL	-0.0017872169159619624
21.854492172222226	MEDAL	-0.0010864498343475958
21.854728899166666	MEDAL	0.03247797773849131
21.857551635	MEDAL	0.0001653184188750176
21.858187080833332	MEDAL	0.314372127079742
21.864752836666664	MEDAL	-0.0009482513889947943
22.016604305555557	MEDAL	0.6584966578304509
22.019502442777778	MEDAL	-0.00046186616122495983
22.01972342138889	MEDAL	-0.0005662992870865188
22.021302238055558	MEDAL	-0.0008827226318177272
22.02135407194444	MEDAL	-0.0018783904530129652
22.022325731944445	MEDAL	-0.001446268486092698
22.023686649444446	MEDAL	0.04017856046172788
22.025478351666667	MEDAL	0.0009408370535367584
22.02626136138889	MEDAL	0.3166569581430555
22.032776791111115	MEDAL	-0.0019900864034121954
22.184741578888886	MEDAL	0.658790637249453
22.187380581111107	MEDAL	0.0008430508357111699
22.18775653416667	MEDAL	-0.0006968176601011019
22.189184889722224	MEDAL	-0.0020225684252579428
22.189233553333334	MEDAL	-0.00218957965024506
22.190397855555553	MEDAL	-0.004048002932416158
22.19151951138889	MEDAL	0.055983288727714166
22.193364214444447	MEDAL	0.0004791752538420345
22.194137308333335	MEDAL	0.3243827676209024
22.20065605861111	MEDAL	-0.003255399669232585
22.352622227222223	MEDAL	0.6615665374496504
22.355431514722223	MEDAL	0.0010657759745270788
22.35570147138889	MEDAL	-0.0025492499564158753
22.357282740833334	MEDAL	-0.004536197732050149
22.35733617888889	MEDAL	-0.0008930833207738307
22.358287366944445	MEDAL	-0.008467338955272144
22.35959131638889	MEDAL	0.062292044226648066
22.361350773333335	MEDAL	0.000422798660340052
22.362060305	MEDAL	0.33063202963289146
22.36852767527778	MEDAL	-0.003605280796298558
22.52056662472222	MEDAL	0.6650168575442517
22.523526051111112	MEDAL	0.0030019602092980382
22.52369740888889	MEDAL	-0.003293887726045958
22.525193935833332	MEDAL	-0.0029883049368726426
22.52526052	MEDAL	-0.003111083705825658
22.5262123325	MEDAL	-0.00788348304701563
22.527446621666666	MEDAL	0.09441691837332095
22.529309995555554	MEDAL	-0.0005167453375510768
22.530071370277778	MEDAL	0.33853097013664024
22.536461978055556	MEDAL	-0.001811144755550352
22.688430613055555	MEDAL	0.6650496544384845
22.691551115555555	MEDAL	0.0008438993987912855
22.69165759166667	MEDAL	-0.0013887376726317473
22.69313983944444	MEDAL	-0.0028215700877290283
22.69330036527778	MEDAL	-0.0030868849733638533
22.694195523888887	MEDAL	-0.006996577698223594
22.69536661305556	MEDAL	0.12670447202101034
22.69736535583333	MEDAL	-0.0007717560243646786
22.698118125277777	MEDAL	0.3500228854890624
22.704625332499997	MEDAL	-0.0027561802770194885
22.856446358055553	MEDAL	0.6720881942619918
22.859390506111108	MEDAL	0.0003490612690639329
22.859478518611112	MEDAL	-0.002022781944528738
22.861139551666668	MEDAL	-0.0026656012346355615
22.861215035833332	MEDAL	-0.0034421979556644965
22.86226369277778	MEDAL	-0.005209837213675515
22.863439688055553	MEDAL	0.17064137960690917
22.865269551666664	MEDAL	-0.0005511018789279395
22.866292301388892	MEDAL	0.35861671559416686
22.87263589638889	MEDAL	-0.0033179949731737364
23.024391763055558	MEDAL	0.6787765848505418
23.02728962138889	MEDAL	0.0003032990699590413
23.02752308277778	MEDAL	-0.0031336929766928147
23.029216779444443	MEDAL	-0.003522868812548261
23.029223133055552	MEDAL	-0.0019547883968445514
23.030164539444446	MEDAL	-0.0034732248091170095
23.031426371944445	MEDAL	0.21527800466633873
23.033179579166664	MEDAL	-0.0012544923036441036
23.034339584444446	MEDAL	0.3655878775102052
23.04053277611111	MEDAL	-0.002211996648782491
23.19243189611111	MEDAL	0.6789272407094945
23.19525563222222	MEDAL	-0.0005129547357392414
23.195388573055553	MEDAL	-0.0029689389181318335
23.197285716944446	MEDAL	-0.0005573671287189266
23.197322687222222	MEDAL	-0.003118825687238747
23.19823199861111	MEDAL	-0.0008232640630381433
23.199237129166665	MEDAL	0.2554600154591701
23.201225646666668	MEDAL	-0.0032554500972878666
23.202264374722223	MEDAL	0.3761594767453251
23.208640572222226	MEDAL	-0.002646674084365852
23.36033415638889	MEDAL	0.6810623103883193
23.363126505555556	MEDAL	-0.0010953060270116961
23.36347181861111	MEDAL	-0.003002019884815161
23.365365394722225	MEDAL	-0.002408815015399332
23.36540517888889	MEDAL	-0.0019455925381271348
23.366148051944446	MEDAL	-0.002461753114924705
23.36714364888889	MEDAL	0.27045270725484905
23.369234376111113	MEDAL	-0.0030429004138987177
23.370279293333333	MEDAL	0.37321215319742335
23.376783164166667	MEDAL	-0.0007543483794762249
23.528220777222224	MEDAL	0.6833210228100228
23.5311235725	MEDAL	-0.0015308166607257024
23.531565391388888	MEDAL	-0.0007545552440755266
23.53326835222222	MEDAL	-0.0025472916961232703
23.533472164444444	MEDAL	-0.0028073098042746174
23.53414951888889	MEDAL	-0.004049883798482567
23.535200983888892	MEDAL	0.296591397596747
23.537306371388887	MEDAL	-0.0038539302394258812
23.538375401666666	MEDAL	0.3798817834236375
23.544722040555556	MEDAL	-0.0022100168592336863
23.696305152499995	MEDAL	0.6879996246046262
23.699032511111113	MEDAL	-0.002200903269567844
23.69942437277778	MEDAL	-5.707883051884972e-05
23.701126921388887	MEDAL	-0.004057652814513037
23.7012865025	MEDAL	-0.0026637145612571286
23.70223242777778	MEDAL	-0.002500122332521513
23.703130485	MEDAL	0.3249929883750857
23.705217866388885	MEDAL	-0.0032414724910401656
23.706423608888887	MEDAL	0.39697880211781594
23.712896999999998	MEDAL	-0.0016939490290324732
23.86430867833333	MEDAL	0.6833009193270607
23.867110045	MEDAL	-0.0005890487058633402
23.867344714722222	MEDAL	-0.0007816259549964203
23.86906178222222	MEDAL	-0.0024997208946209333
23.86916867	MEDAL	-0.001333090731888352
23.870287706944445	MEDAL	-0.0005434483512146875
23.87151848972222	MEDAL	0.3519905543840845
23.873293590833335	MEDAL	-0.0007604214366038079
23.87432957611111	MEDAL	0.4076376307612611
23.88141820472222	MEDAL	-0.0022673316581215026
24.032392483333336	MEDAL	0.6795375088989579
24.035261447777778	MEDAL	-0.001993027002375074
24.035464409444447	MEDAL	-0.00034527524988509626
24.03695600027778	MEDAL	-0.002126201934556681
24.037094598333336	MEDAL	-0.0014781453641477447
24.038212886944446	MEDAL	0.0005031273216047473
24.039621948055558	MEDAL	0.39371045222214096
24.041198684166666	MEDAL	-0.0016574209297550067
24.04218187527778	MEDAL	0.41548864771487004
24.04941785305556	MEDAL	-0.005331073250770228
24.2002880625	MEDAL	0.6805364471510347
24.20319740777778	MEDAL	-0.0013286846682500505
24.20338476388889	MEDAL	-0.00033752570687917177
24.204930940277777	MEDAL	-0.0009164300922239585
24.205188323055555	MEDAL	-0.001020436894028903
24.20728056333333	MEDAL	0.0010349248781245397
24.20747801388889	MEDAL	0.41955281121043037
24.209303748333333	MEDAL	-0.0005169786220260522
24.210142890833332	MEDAL	0.42260516956088906
24.217617355833333	MEDAL	-0.007627805266093817
24.368355463055554	MEDAL	0.6817430909676307
24.3712956825	MEDAL	-0.0012368887185145688
24.371369095555558	MEDAL	0.0003739962517916159
24.372870875833335	MEDAL	-0.0009526234781834723
24.373126988333333	MEDAL	-0.0009269438349199024
24.375374160555555	MEDAL	0.00039437613614421064
24.375474838055556	MEDAL	0.4465124671166831
24.377412411111113	MEDAL	-0.0005823111367591345
24.378300534166666	MEDAL	0.4294312000599625
24.386603349722222	MEDAL	-0.009136010239187847
24.536322864444447	MEDAL	0.6807016223815938
24.539249797500002	MEDAL	-0.001983657045724105
24.53942564138889	MEDAL	0.0008592108914498832
24.540945065833334	MEDAL	-0.0012371292784518358
24.541111630555555	MEDAL	-0.001437753225924352
24.543280964444442	MEDAL	-0.00014322642467065963
24.543487853055556	MEDAL	0.4774420814256781
24.545308057222222	MEDAL	0.00017844507584806682
24.54626563916667	MEDAL	0.4463427483441734
24.554725879722223	MEDAL	-0.007363477905180528
24.70439101027778	MEDAL	0.686971259639797
24.707362065555557	MEDAL	0.0005728072609665889
24.707385085555554	MEDAL	-0.004234394179848958
24.70887738611111	MEDAL	-0.0018793898530496762
24.709139569722222	MEDAL	-0.001540773694663365
24.711291088055553	MEDAL	-0.0017463448380839167
24.71184281805556	MEDAL	0.49166389657769227
24.713313620833333	MEDAL	-0.0015465160698029886
24.71423287972222	MEDAL	0.46927680281127504
24.722876588055556	MEDAL	-0.0038182808861924092
24.872483213055553	MEDAL	0.6890742085777845
24.87527791388889	MEDAL	-0.0004093815498030251
24.875505639166665	MEDAL	-0.003882679869016476
24.87701339166667	MEDAL	-0.0015037147601586545
24.87706949388889	MEDAL	-0.0012367382049362362
24.87918747166667	MEDAL	-0.0018673235039482709
24.880484094444444	MEDAL	0.49307633437347737
24.881192015555555	MEDAL	-0.0011370552519082485
24.8834286225	MEDAL	0.49675208780995306
24.890879722222223	MEDAL	-0.0017398599490687232
25.04139114722222	MEDAL	0.6748220120332453
25.043376488055557	MEDAL	-0.002108861401858843
25.043580398333333	MEDAL	-0.0041565994245069265
25.04507880611111	MEDAL	-0.0017774986502622513
25.0453972575	MEDAL	-0.0004764814246322322
25.047258320833333	MEDAL	-0.002675804565342347
25.048592969444442	MEDAL	0.4926568822595955
25.049114664444446	MEDAL	-0.001674950362606628
25.05123336138889	MEDAL	0.5086760088146146
25.058730596666667	MEDAL	0.00017689515932451478
25.20943993666667	MEDAL	0.6925652224196597
25.211460505833333	MEDAL	-0.002165036121697742
25.2115004975	MEDAL	-0.0025051441981754734
25.213088464166667	MEDAL	-0.0013188947954282315
25.21344055722222	MEDAL	-0.00031336935233263656
25.21538199138889	MEDAL	-0.0017140470597604201
25.21664156222222	MEDAL	0.49471443423960265
25.217165407499998	MEDAL	-0.002819485852636007
25.219171804166663	MEDAL	0.504922776190197
25.226705143055554	MEDAL	-0.0003423772374562015
25.37739085416667	MEDAL	0.6907705717073732
25.379329448333333	MEDAL	-0.0024056993267365713
25.379426089444443	MEDAL	-0.00032504798981607976
25.381154308333333	MEDAL	-0.0011096931133390128
25.38148589833333	MEDAL	0.0004949472155079601
25.383327897500003	MEDAL	-0.0020160604852551283
25.384735813333336	MEDAL	0.4998673428841218
25.385278845555558	MEDAL	-0.0010293170990362498
25.387262811944442	MEDAL	0.5172307553496014
25.394678113611114	MEDAL	0.0010921710435738007
25.546202788333336	MEDAL	0.692682216147025
25.547167903611115	MEDAL	-0.0016392379238276415
25.547531829166665	MEDAL	-0.00037804102838335737
25.54903756083333	MEDAL	-0.0009860834955860813
25.549460693055558	MEDAL	5.396950225887697e-05
25.551407810555553	MEDAL	-0.0017733169923164682
25.552582656666665	MEDAL	0.5068620397680997
25.553351098055558	MEDAL	-0.0013286676108946612
25.555244398055557	MEDAL	0.5186294758465337
25.56257566777778	MEDAL	0.0005401299700973991
25.714179742499997	MEDAL	0.6890883633465236
25.71499850611111	MEDAL	-0.0009503751401016185
25.715391920555554	MEDAL	0.0013675250623498463
25.717108382222225	MEDAL	-0.0030266570278324276
25.717574179166668	MEDAL	3.8880438617215255e-05
25.7194006525	MEDAL	0.00010506608007050558
25.72048968	MEDAL	0.5107059927151472
25.72142770527778	MEDAL	-0.0014733630885848266
25.7233064875	MEDAL	0.5387862932794351
25.73061658861111	MEDAL	0.0009765647436274514
25.88227494722222	MEDAL	0.6882582216124591
25.88301564472222	MEDAL	-0.0018737653200787694
25.883314209444446	MEDAL	2.8681167394378217e-05
25.88502145388889	MEDAL	-0.003863992029559875
25.88576146388889	MEDAL	0.0024454448032467393
25.887461144722224	MEDAL	-0.00032278503025654653
25.888399358333334	MEDAL	0.5204527575790062
25.889560773055557	MEDAL	-0.0026917672960098454
25.89212761055556	MEDAL	0.5467360146209094
25.898447243055557	MEDAL	0.0012439147534066526
26.050339819444446	MEDAL	0.6983283038977957
26.050944108611112	MEDAL	-0.0008628052608041811
26.051249162222224	MEDAL	5.376361066089592e-05
26.053154998333337	MEDAL	-0.0015849144088707725
26.053985512222223	MEDAL	0.002255166354285579
26.05533868777778	MEDAL	0.0008910811545506724
26.056255749722222	MEDAL	0.5425405994745622
26.0577487625	MEDAL	-0.0012649907469824712
26.06010428611111	MEDAL	0.5507435296648048
26.066514188611112	MEDAL	0.000341335612824568
26.218431714999998	MEDAL	0.7052742429099618
26.218842845833333	MEDAL	-0.0013349769565742479
26.219231533888887	MEDAL	-9.656397686915702e-05
26.221271188888885	MEDAL	-0.0010566096059138484
26.22183812833333	MEDAL	0.0019432872460699363
26.22343049666667	MEDAL	0.00031604465071240304
26.22420523916667	MEDAL	0.5497534344755788
26.225660274444447	MEDAL	-0.002089747844669411
26.228016850833335	MEDAL	0.5656028587432856
26.234613874166666	MEDAL	0.0017194581834857742
26.386252028611114	MEDAL	0.7085742050577192
26.38689837722222	MEDAL	-0.0009960066903031027
26.387322887222222	MEDAL	-0.0004983095927373898
26.389403805277777	MEDAL	-0.0015702972324269106
26.389764346944446	MEDAL	0.0025344263380434576
26.391326103055558	MEDAL	-0.0009305955086706166
26.392274875	MEDAL	0.5524263664931406
26.393510062222223	MEDAL	-0.0006343898272987421
26.396119300833334	MEDAL	0.5701173349084481
26.403184695833332	MEDAL	0.0023012969516489996
26.55416505638889	MEDAL	0.7070833242051462
26.554735445277778	MEDAL	0.00020659033015870537
26.555170741388892	MEDAL	-0.0001873418435140463
26.557360680555558	MEDAL	-0.000838995764351598
26.557891908888887	MEDAL	0.003338277265557135
26.559178153888887	MEDAL	0.00028977592707683157
26.560143818333334	MEDAL	0.5631402985201237
26.56146636861111	MEDAL	0.0012968564512399517
26.564006298333332	MEDAL	0.5849297852213855
26.571173026111115	MEDAL	0.0030078260565023873
26.722153349166668	MEDAL	0.7073876848399687
26.72279570833333	MEDAL	-0.00017892922469048167
26.723065058055557	MEDAL	-0.00016075999523847292
26.72533843333333	MEDAL	-0.0016281486036237246
26.725724353611113	MEDAL	0.0017038153389746522
26.727032857222223	MEDAL	-9.189907904805884e-05
26.72816507472222	MEDAL	0.5701406486291596
26.729560418055556	MEDAL	-4.451994159760785e-05
26.73211034388889	MEDAL	0.5994588667571383
26.73914962611111	MEDAL	0.0035008035678353254
26.89033708361111	MEDAL	0.6952867479389054
26.89089517472222	MEDAL	-0.0020788354534538116
26.891159096666666	MEDAL	-7.13310362521725e-05
26.893235914444446	MEDAL	-0.0036474328123358817
26.8936981275	MEDAL	0.0011358768926497688
26.895145206666665	MEDAL	-9.661423226745837e-05
26.895977887222223	MEDAL	0.5732435598130375
26.897691664722224	MEDAL	0.0002481556991419147
26.900080598055556	MEDAL	0.6014238069644451
26.906942096111113	MEDAL	0.0038428149387350835
27.05846789527778	MEDAL	0.7070005655232842
27.058718726944445	MEDAL	-0.0014223759999090787
27.05918137722222	MEDAL	-0.0006232592630857901
27.061272843055555	MEDAL	-0.005070337116491849
27.0617837825	MEDAL	0.001628141747287959
27.06313042277778	MEDAL	-0.0003070101674602071
27.064078537777778	MEDAL	0.5843057582789061
27.065683047777775	MEDAL	0.00013404434040289182
27.068029631666665	MEDAL	0.6058968808510274
27.074886324166666	MEDAL	0.003922420843510463
27.226578566944447	MEDAL	0.7108725979901467
27.226636612500002	MEDAL	-0.002258634573675042
27.22720101111111	MEDAL	-0.0003803888836360666
27.229429534444446	MEDAL	-0.003925187562822847
27.22976442194444	MEDAL	0.0018714301553582635
27.231097935277777	MEDAL	-0.0013711942965336926
27.232146899166665	MEDAL	0.5930065154108992
27.233792592777778	MEDAL	-0.0016726809666295446
27.235955893055557	MEDAL	0.6017579993194341
27.242699525555558	MEDAL	0.0009026184618836862
27.3946114725	MEDAL	-0.002049944453847503
27.394730011944443	MEDAL	0.7193285880372247
27.3951090075	MEDAL	0.0003231086796520796
27.397491415277777	MEDAL	-0.003922364442692727
27.397788829444444	MEDAL	0.0012524101097033842
27.399016935000002	MEDAL	-0.0021161727311823702
27.400159930833333	MEDAL	0.5997542690026705
27.401991576944443	MEDAL	-0.0015727060016882633
27.404483945	MEDAL	0.5971624244415616
27.410592783055556	MEDAL	-0.0010129693264499112
27.562678356944446	MEDAL	-0.0019878664112871515
27.562689353055553	MEDAL	0.7228005144973757
27.563213707222225	MEDAL	0.0011821082568965887
27.56551622972222	MEDAL	-0.004231696694165293
27.565934967222223	MEDAL	0.001013133295683651
27.567011285555555	MEDAL	-0.003078206407721702
27.568270467222224	MEDAL	0.6017739106653989
27.56995087611111	MEDAL	-0.002170568991657805
27.57239993083333	MEDAL	0.5958274665159187
27.578601518888888	MEDAL	-2.6538725999046033e-05
27.73050708638889	MEDAL	0.7129815837225011
27.730659450833333	MEDAL	-0.0021240217972865235
27.73109838861111	MEDAL	0.0002733284401076894
27.733388991111113	MEDAL	-0.002239696010762361
27.734048945277777	MEDAL	0.0004703411229476945
27.7349140125	MEDAL	-0.004922035564331475
27.736262173055554	MEDAL	0.6007494557713722
27.73789347388889	MEDAL	-0.0011008335584878379
27.7404547975	MEDAL	0.6060978192680369
27.74668528333333	MEDAL	0.00018634750783903697
27.898586181666666	MEDAL	0.7145544752809784
27.898701428055556	MEDAL	-0.0015885115990742014
27.899224232499996	MEDAL	-0.0011370422536485236
27.901266010833336	MEDAL	-0.0017317616140474787
27.902196249166668	MEDAL	-0.0016402888386432904
27.9029590725	MEDAL	-0.004101672329284682
27.9044139775	MEDAL	0.6251976796632138
27.905841022500002	MEDAL	-0.0004518811427707973
27.908513522222222	MEDAL	0.6131850508434775
27.914765388333333	MEDAL	-0.0015147767280253581
28.066574583611107	MEDAL	-0.001229982975500979
28.06669400083333	MEDAL	0.7037138468711384
28.067122450277775	MEDAL	-0.001188413363848317
28.069294743055554	MEDAL	-0.0017893021341204947
28.07033541361111	MEDAL	-0.0016697580122851416
28.07099862333333	MEDAL	-0.001173082932667639
28.07236878777778	MEDAL	0.6355932881159829
28.07376266361111	MEDAL	0.00013136541595942157
28.076369690555556	MEDAL	0.6176380015579019
28.082592548611114	MEDAL	0.0007927301443995632
28.234588509722222	MEDAL	-0.0021616994952845725
28.234648844444443	MEDAL	0.6971073940896588
28.23518740361111	MEDAL	-0.003479853810196795
28.23734838222222	MEDAL	-0.0002278832534610858
28.23829863222222	MEDAL	-0.0028766574853685183
28.239132430555557	MEDAL	-0.0007820552884450928
28.240468247777777	MEDAL	0.6376242529672518
28.241650079722223	MEDAL	0.0006792105487617002
28.244263663888887	MEDAL	0.6240256326567967
28.25050571861111	MEDAL	-0.0004226399564114116
28.4024139525	MEDAL	-0.0022524920232255496
28.402564169166666	MEDAL	0.6893585664834336
28.40315565722222	MEDAL	-0.002932515152743809
28.405300235833337	MEDAL	-0.0006463772088836424
28.406324031388888	MEDAL	-0.0034650079349361003
28.407060788888888	MEDAL	-0.0008481675779176428
28.408849430555556	MEDAL	0.6290702198575702
28.40965150722222	MEDAL	-0.0023671495835442605
28.412282969722224	MEDAL	0.6263577758159224
28.41844437861111	MEDAL	-6.953586228219751e-05
28.570506615555555	MEDAL	0.6879215766340296
28.570518623055555	MEDAL	-0.0021361367378506264
28.57111954722222	MEDAL	-0.0016288339202550524
28.573383473333333	MEDAL	-0.00018633393240740292
28.57428422111111	MEDAL	-0.0037063533028467667
28.575071147777773	MEDAL	-0.0002620700045427436
28.57678052027778	MEDAL	0.6317274510849167
28.577725779166663	MEDAL	-0.0013688947014423383
28.580323240277778	MEDAL	0.6246881915119389
28.58638799472222	MEDAL	-0.0005557074561761981
28.73840189027778	MEDAL	0.6927878017644207
28.738885082777777	MEDAL	-0.0017021006108884637
28.739090514166666	MEDAL	-0.0008997942972907738
28.741234822777777	MEDAL	-0.00032951927526947986
28.742251545555558	MEDAL	-0.0016969950503996135
28.743069170000002	MEDAL	-0.0005539321456147683
28.744863657222222	MEDAL	0.6391363367332116
28.745863493611115	MEDAL	-0.0007278768506581917
28.748282665833337	MEDAL	0.624149454152775
28.754293955	MEDAL	0.000638703027247121
28.906334885555555	MEDAL	0.7025185141578185
28.90678110972222	MEDAL	-0.0018436519314330869
28.907053170555557	MEDAL	-3.417201491001361e-05
28.909287951666666	MEDAL	0.0007170348181334334
28.910209999722223	MEDAL	-0.0024273978622431688
28.911059441666666	MEDAL	-0.0026154695885410224
28.912862229444443	MEDAL	0.6512026902610816
28.91405831722222	MEDAL	-0.001177949380368011
28.91638397638889	MEDAL	0.6248668164433744
28.922250806666668	MEDAL	0.0002861859623183241
29.074412492777775	MEDAL	0.7125257451365702
29.074710786111112	MEDAL	-0.00021192226411392173
29.07495297777778	MEDAL	-0.0013940893601509787
29.077343355	MEDAL	0.000443213966753395
29.07823658361111	MEDAL	-0.002358109201678389
29.079149627222225	MEDAL	-0.0022359108086757317
29.08091449027778	MEDAL	0.6548735671443788
29.08210484	MEDAL	-0.00013768787064640452
29.08426177333333	MEDAL	0.6232361690862027
29.090341955833335	MEDAL	-0.0006231198283027674
29.242301335555556	MEDAL	0.7148689229145436
29.24269971111111	MEDAL	-0.0012763997182710304
29.242996215555554	MEDAL	0.00025493095197514476
29.245414583333332	MEDAL	1.4537643799916982e-05
29.246084795	MEDAL	-0.0017177604468065727
29.24700445777778	MEDAL	-0.004039027185396461
29.24879251972222	MEDAL	0.6568151776217568
29.250116298611108	MEDAL	0.0005385926208018163
29.252305164444447	MEDAL	0.6278034132237783
29.258201554722223	MEDAL	-0.000449770396082832
29.410210699444445	MEDAL	0.7357615576820709
29.410561630555556	MEDAL	-0.00040007651792159566
29.41157043722222	MEDAL	0.0017781411024863525
29.413319803055558	MEDAL	0.0002864317653006785
29.414108559444447	MEDAL	-0.001765649329239543
29.41501788527778	MEDAL	-0.0019524140626839353
29.41691560138889	MEDAL	0.6617850275831303
29.41819825	MEDAL	0.00042743781557727826
29.42039389388889	MEDAL	0.6382406740007208
29.42612948222222	MEDAL	0.0016577050989504793
29.578259123333332	MEDAL	0.737036224668486
29.57853491722222	MEDAL	-0.001449767796919408
29.579453983611113	MEDAL	0.0012894856742902427
29.58144400277778	MEDAL	-0.0019276895575961578
29.582130170555555	MEDAL	-0.0016463797492020746
29.58286095638889	MEDAL	-0.004254295252034754
29.5848254075	MEDAL	0.6657038033855478
29.58630442583333	MEDAL	0.00011859133802177263
29.588451172777777	MEDAL	0.6471992090237364
29.594175858055557	MEDAL	-0.0002807907726968383
29.746287988888884	MEDAL	0.7383574512152695
29.746623296388886	MEDAL	-0.0008604898120260008
29.747362378055552	MEDAL	0.0009607489075400379
29.74939724416667	MEDAL	-0.002672532988593097
29.750034308333333	MEDAL	-0.0012721340243391993
29.750918166944448	MEDAL	-0.004383483489901748
29.752942023888885	MEDAL	0.6514061391939688
29.754158194444447	MEDAL	0.0006702007487500326
29.75631589	MEDAL	0.647286744320706
29.762195350277775	MEDAL	-0.000290605684213351
29.91435532777778	MEDAL	0.744151705577291
29.9144687625	MEDAL	-0.0012380884660953871
29.915385305277777	MEDAL	0.00015830598106857346
29.917398643333335	MEDAL	-0.0017816886590620643
29.91793700944444	MEDAL	-0.0016183974728087662
29.918806477499995	MEDAL	-0.007059438165844664
29.920941505555557	MEDAL	0.6448692722054081
29.922082311944443	MEDAL	-0.0002775967104135991
29.92445201416667	MEDAL	0.6503438958842676
29.931181600833334	MEDAL	-0.0007802043906045162
30.082186872222223	MEDAL	0.7351968624307277
30.08238467611111	MEDAL	-0.0007896422749802222
30.083371811388886	MEDAL	0.002035989227843394
30.085214481666664	MEDAL	-0.0012586390564487447
30.085961430833333	MEDAL	-0.0021661931524673485
30.086659488611115	MEDAL	-0.008559061288409688
30.088883436944446	MEDAL	0.6331895489687867
30.089920713888887	MEDAL	8.245826582378618e-05
30.09235657944445	MEDAL	0.6552274851964132
30.09918445361111	MEDAL	-0.002455665539682289
30.25002739361111	MEDAL	0.740639371701786
30.250443730833336	MEDAL	-0.0011724708217605263
30.25138336583333	MEDAL	0.002720867163013699
30.253190204722223	MEDAL	-0.00041652773493512445
30.253964129166665	MEDAL	-0.0018811917053745029
30.254579436944443	MEDAL	-0.005706040858939793
30.25687804888889	MEDAL	0.6399556628811438
30.258833414166666	MEDAL	0.00026369686934693656
30.260378083888888	MEDAL	0.6612477834120281
30.26702834527778	MEDAL	-0.0007599173773320531
30.417957212777775	MEDAL	0.7487667009958414
30.418463810555554	MEDAL	-0.0003807433585408403
30.41945792861111	MEDAL	0.00261855739778859
30.421298109166667	MEDAL	-0.0007770075048650888
30.421968994444445	MEDAL	-0.0033770328315159627
30.422602061666666	MEDAL	-0.005426546294458845
30.424835126944448	MEDAL	0.645571179980517
30.426692746388888	MEDAL	0.0005925145498679878
30.428231852777778	MEDAL	0.6587490539731615
30.434996034999998	MEDAL	0.0002900079773175614
30.585812593333333	MEDAL	0.7628096520430335
30.58655953527778	MEDAL	-0.0017686674376776446
30.587330778888887	MEDAL	0.003127970465067989
30.589426613888886	MEDAL	-0.00023298291403147894
30.590045945555556	MEDAL	-0.0052612188705609755
30.59071866388889	MEDAL	-0.0031028402186654143
30.59286524722222	MEDAL	0.6527612174678439
30.594679254166667	MEDAL	-0.00042084727869879404
30.596202738333332	MEDAL	0.6577669315264079
30.60280399638889	MEDAL	0.0028442395524459433
30.753837859444445	MEDAL	0.7679631914521124
30.754620273611113	MEDAL	-0.0012122982913258648
30.75540976861111	MEDAL	0.0033429116312218795
30.7573621175	MEDAL	-0.0007817498297832378
30.757912833611112	MEDAL	-0.005232711033906672
30.75869586861111	MEDAL	-0.002598782839308227
30.76078486888889	MEDAL	0.6502014061631172
30.762655697777777	MEDAL	-0.00037947682081403286
30.764275755000003	MEDAL	0.6534800400372573
30.77082995027778	MEDAL	0.0020377626469718925
30.92175851	MEDAL	0.768496573520316
30.922494812777774	MEDAL	-0.001958712502342497
30.923443395555555	MEDAL	0.0033896593914275164
30.9253610625	MEDAL	9.19763451737222e-05
30.925972370555556	MEDAL	-0.005174149368705876
30.926750076666664	MEDAL	-0.0023782222878888635
30.92875778138889	MEDAL	0.6543945203297787
30.930700989444446	MEDAL	-0.0007273357025932414
30.932135516944445	MEDAL	0.650969208517238
30.938779467222222	MEDAL	0.0013633508899922814
31.089756506666667	MEDAL	0.7700255287537672
31.09043830666667	MEDAL	-0.0017474444267553055
31.09152227583333	MEDAL	0.002190673977922379
31.09401360583333	MEDAL	-0.004236102439753713
31.094610993055554	MEDAL	-0.00323185567335634
31.094995373055557	MEDAL	-0.00034464641647408823
31.096712025555558	MEDAL	0.657146547689732
31.09856853333333	MEDAL	-0.00041659845173224174
31.100059544722225	MEDAL	0.6487411531224987
31.106756985277777	MEDAL	0.0002064456983267086
31.257686723888888	MEDAL	0.7749583414229868
31.25829745138889	MEDAL	-0.0019269468802364275
31.25945722083333	MEDAL	0.0018108101903127679
31.262117606111115	MEDAL	-0.004366281907687469
31.262538843055555	MEDAL	-0.0028373360087719855
31.264711835555556	MEDAL	0.6659204260638741
31.26654200722222	MEDAL	-0.0006207384066635054
31.267836911388887	MEDAL	0.0013738756119605132
31.268085663333334	MEDAL	0.6535570793251828
31.274704115	MEDAL	-0.00033824624577472517
31.425754829722223	MEDAL	0.7623658562428611
31.42632474	MEDAL	-0.005608613535709893
31.42753865388889	MEDAL	0.0034921805333958805
31.4300506275	MEDAL	-0.0043329251398235
31.430546763333332	MEDAL	-0.0025283648110556614
31.43265781111111	MEDAL	0.6644285074890093
31.434501254999997	MEDAL	-0.0016252918597635215
31.436151508333335	MEDAL	0.6511271393956637
31.439271594722225	MEDAL	0.0011994843509766527
31.44277203222222	MEDAL	-0.005809146886142273
31.593633467500002	MEDAL	0.7534703089627803
31.594364623055558	MEDAL	-0.003911991478837513
31.59547631	MEDAL	0.0027986234319635228
31.598121560833338	MEDAL	-0.002228586881456617
31.59862622111111	MEDAL	-0.0027135079174229007
31.600576687777778	MEDAL	0.6799360497861575
31.60247072	MEDAL	-0.0011910085599913876
31.60425859861111	MEDAL	0.6569710886560094
31.607147891944447	MEDAL	-0.00042371739871562193
31.610650766666666	MEDAL	-0.0027760478863952127
31.76163179166667	MEDAL	0.7401275243730145
31.762517086111114	MEDAL	-0.0025024199949006854
31.763509370555557	MEDAL	-0.00029923798078131504
31.76602893888889	MEDAL	-0.002582914366076197
31.766685306111114	MEDAL	-0.0023933181950345286
31.768428263333337	MEDAL	0.6801974942220717
31.77048506361111	MEDAL	-9.372559461610756e-05
31.77229778222222	MEDAL	0.6537803404142183
31.775080232777775	MEDAL	-0.0008998892557260344
31.778633851388886	MEDAL	-0.0022453032687892328
31.929592421388886	MEDAL	0.7552538977547671
31.93044339	MEDAL	0.0006089759100320518
31.931622082222223	MEDAL	-0.0004267130733043342
31.934111936666667	MEDAL	-0.0017219429107174658
31.934776549166667	MEDAL	-0.002885965183768947
31.936554983055554	MEDAL	0.6842720136919075
31.938623816388887	MEDAL	0.0003188699101812165
31.940440397777778	MEDAL	0.6575158448218656
31.9429526	MEDAL	-0.001296969240408449
31.946626238333334	MEDAL	-0.0004253908975669406
32.09751753138889	MEDAL	0.7576637415286605
32.09855991388889	MEDAL	0.0007846228631053047
32.09957643083333	MEDAL	-0.0002844753822028887
32.102196354444445	MEDAL	-0.0023962678110824908
32.10265654944445	MEDAL	-0.002172892229048441
32.104592788333335	MEDAL	0.6726014499169278
32.10653820138889	MEDAL	0.00042332809607444717
32.10837424388889	MEDAL	0.6565138612664256
32.11103488222222	MEDAL	-0.001982488364224412
32.114516476111106	MEDAL	0.0002907692009328036
32.265521488888886	MEDAL	0.7509487979328742
32.26636773833333	MEDAL	-0.0009927105334515108
32.26762137527778	MEDAL	9.907502309615306e-05
32.270175495555556	MEDAL	-0.001846906202115419
32.270566773333336	MEDAL	-0.0024891775456923693
32.27260925416667	MEDAL	0.6664837552823092
32.274619039444445	MEDAL	3.9264406129321046e-05
32.276542542499996	MEDAL	0.6527369658555909
32.27914841111111	MEDAL	-0.00024008749087991305
32.28253502333333	MEDAL	0.0006476933619959792
32.433416795	MEDAL	0.7547884505565678
32.435298932777776	MEDAL	-0.0014165757885971505
32.435456511666665	MEDAL	-4.88706341366044e-06
32.43820070583333	MEDAL	-0.0020569601979719505
32.43844427333333	MEDAL	-0.001926920771016579
32.44055188972222	MEDAL	0.6640591541835503
32.44268514805555	MEDAL	0.0005069785236548654
32.444587643333335	MEDAL	0.6537567412903702
32.447187695555556	MEDAL	-0.00026565494816140707
32.450427145	MEDAL	0.0013017390283394964
32.60137590722222	MEDAL	0.7466501789044906
32.60317571833333	MEDAL	-0.001748354776290717
32.60344615333333	MEDAL	0.00024645656959637277
32.60632932777778	MEDAL	-0.0023090602455255013
32.60653134694444	MEDAL	-0.0012846138473443863
32.60859904416667	MEDAL	0.6666031878150473
32.61067679138889	MEDAL	-0.0010823715582813293
32.61362386583333	MEDAL	0.652611922063439
32.61508067055556	MEDAL	0.00021891352296969765
32.61837971138889	MEDAL	0.0005514370714135622
32.76940461972222	MEDAL	0.7387280790031072
32.7710901075	MEDAL	-0.002272759664714191
32.771415215833336	MEDAL	1.5161948709289214e-05
32.77430144416667	MEDAL	-0.0029455465969256
32.77461342861111	MEDAL	-0.0011768535810608948
32.776662020555555	MEDAL	0.6728779832670415
32.77864651722222	MEDAL	-0.0028629086619805576
32.781574045	MEDAL	0.6555923862887347
32.78322959277777	MEDAL	-0.0004691899047880232
32.78641673972222	MEDAL	0.0018911256274250588
32.93747059388889	MEDAL	0.733173791799173
32.93916533083333	MEDAL	-0.0005059157839933544
32.93949063083333	MEDAL	-0.0001401437057436526
32.942294105833334	MEDAL	-0.00175147362262499
32.942636935833335	MEDAL	-0.0018099158331889493
32.94470426527777	MEDAL	0.6786682482849431
32.946698724722225	MEDAL	-0.004651221808408979
32.94975369888889	MEDAL	0.660337932254764
32.95131656638889	MEDAL	-0.0002789866437599673
32.95535160472222	MEDAL	0.0005099996675326218
33.10548520722222	MEDAL	0.7361990897988063
33.10700251138889	MEDAL	-0.0013133630848877124
33.10761162111111	MEDAL	-0.0005101826274729157
33.11034524083333	MEDAL	-0.001993504998175315
33.110561994444446	MEDAL	-0.0013473763212250665
33.11272519305555	MEDAL	0.6767559885808246
33.115035881666664	MEDAL	-0.0021079197931880836
33.1179030375	MEDAL	0.6620800637903533
33.11935441055555	MEDAL	0.00029750109921458624
33.123311899166666	MEDAL	0.0038266056883247035
33.27345887222222	MEDAL	0.7358370386475274
33.275016146666665	MEDAL	-0.0011489114566191425
33.275620778055554	MEDAL	-0.00037901590382575395
33.27819948055556	MEDAL	-0.002343983032522868
33.27846153944445	MEDAL	-0.0006573584410468449
33.28074428805556	MEDAL	0.6742001614757238
33.28303341555555	MEDAL	0.0005360488695398402
33.28597205166667	MEDAL	0.6608464132972662
33.28727244694444	MEDAL	-8.644451850737571e-05
33.29138376555555	MEDAL	0.004686894380111054
33.44150370916667	MEDAL	0.7416866939365758
33.4429616875	MEDAL	-0.00021904460794024312
33.44349996638889	MEDAL	0.0004703460157673231
33.44618272361111	MEDAL	-0.0020069512246351233
33.446512524166664	MEDAL	-7.811219607675138e-05
33.44860819527778	MEDAL	0.6739871580101948
33.45109871583334	MEDAL	0.0008014459840793712
33.454031926666666	MEDAL	0.6604747900728979
33.45519969694445	MEDAL	0.0005122926690751563
[truncated: 27,402 more rows]
